# Supplementary material for: Axially Disubstituted Silicon(IV) Phthalocyanine as a Potent Sensitizer for Antimicrobial and Anticancer Photo and Sonodynamic Therapy
Source: Int J Mol Sci. 2025 Aug 1;26(15):7447. doi: 10.3390/ijms26157447 (PMC12347415; doi:10.3390/ijms26157447)
Supplement: Supplementary file 1 [file ijms-26-07447-s001.zip]

Archive with 1 entries (1 files):
- ijms-3787758-supplementary.xlsx
