# Supplementary material for: Axially Disubstituted Silicon(IV) Phthalocyanine as a Potent Sensitizer for Antimicrobial and Anticancer Photo and Sonodynamic Therapy
Source: Int J Mol Sci. 2025 Aug 1;26(15):7447. doi: 10.3390/ijms26157447 (PMC12347415; doi:10.3390/ijms26157447)
Supplement: Supplementary file 1 [file ijms-26-07447-s001.zip › ijms-3787758-supplementary.xlsx]

## Sheet: EG5 DPBF 1-3
Wavelength nm.	MW_EG5_DPBF_DMF_1mhz_3w_burst_spektroduzazakr_1min_nowe_seria1_t0 - RawData	MW_EG5_DPBF_DMF_1mhz_3w_burst_spektroduzazakr_1min_nowe_seria1_t1 - RawData	MW_EG5_DPBF_DMF_1mhz_3w_burst_spektroduzazakr_1min_nowe_seria1_t2 - RawData	MW_EG5_DPBF_DMF_1mhz_3w_burst_spektroduzazakr_1min_nowe_seria1_t3 - RawData	MW_EG5_DPBF_DMF_1mhz_3w_burst_spektroduzazakr_1min_nowe_seria1_t4 - RawData	MW_EG5_DPBF_DMF_1mhz_3w_burst_spektroduzazakr_1min_nowe_seria1_t5 - RawData	MW_EG5_DPBF_DMF_1mhz_3w_burst_spektroduzazakr_1min_nowe_seria1_t6 - RawData	MW_EG5_DPBF_DMF_1mhz_3w_burst_spektroduzazakr_1min_nowe_seria1_t7 - RawData	MW_EG5_DPBF_DMF_1mhz_3w_burst_spektroduzazakr_1min_nowe_seria1_t8 - RawData	MW_EG5_DPBF_DMF_1mhz_3w_burst_spektroduzazakr_1min_nowe_seria1_t9 - RawData	MW_EG5_DPBF_DMF_1mhz_3w_burst_spektroduzazakr_1min_nowe_seria1_t10 - RawData	MW_EG5_DPBF_DMF_1mhz_3w_burst_spektroduzazakr_1min_nowe_seria2_t0 - RawData	MW_EG5_DPBF_DMF_1mhz_3w_burst_spektroduzazakr_1min_nowe_seria2_t1 - RawData	MW_EG5_DPBF_DMF_1mhz_3w_burst_spektroduzazakr_1min_nowe_seria2_t2 - RawData	MW_EG5_DPBF_DMF_1mhz_3w_burst_spektroduzazakr_1min_nowe_seria2_t3 - RawData	MW_EG5_DPBF_DMF_1mhz_3w_burst_spektroduzazakr_1min_nowe_seria2_t4 - RawData	MW_EG5_DPBF_DMF_1mhz_3w_burst_spektroduzazakr_1min_nowe_seria2_t5 - RawData	MW_EG5_DPBF_DMF_1mhz_3w_burst_spektroduzazakr_1min_nowe_seria2_t6 - RawData	MW_EG5_DPBF_DMF_1mhz_3w_burst_spektroduzazakr_1min_nowe_seria2_t7 - RawData	MW_EG5_DPBF_DMF_1mhz_3w_burst_spektroduzazakr_1min_nowe_seria2_t8 - RawData	MW_EG5_DPBF_DMF_1mhz_3w_burst_spektroduzazakr_1min_nowe_seria2_t9 - RawData	MW_EG5_DPBF_DMF_1mhz_3w_burst_spektroduzazakr_1min_nowe_seria2_t10 - RawData	MW_EG5_DPBF_DMF_1mhz_3w_burst_spektroduzazakr_1min_nowe_seria3_t0 - RawData	MW_EG5_DPBF_DMF_1mhz_3w_burst_spektroduzazakr_1min_nowe_seria3_t1 - RawData	MW_EG5_DPBF_DMF_1mhz_3w_burst_spektroduzazakr_1min_nowe_seria3_t2 - RawData	MW_EG5_DPBF_DMF_1mhz_3w_burst_spektroduzazakr_1min_nowe_seria3_t3 - RawData	MW_EG5_DPBF_DMF_1mhz_3w_burst_spektroduzazakr_1min_nowe_seria3_t4 - RawData	MW_EG5_DPBF_DMF_1mhz_3w_burst_spektroduzazakr_1min_nowe_seria3_t5 - RawData	MW_EG5_DPBF_DMF_1mhz_3w_burst_spektroduzazakr_1min_nowe_seria3_t6 - RawData	MW_EG5_DPBF_DMF_1mhz_3w_burst_spektroduzazakr_1min_nowe_seria3_t7 - RawData	MW_EG5_DPBF_DMF_1mhz_3w_burst_spektroduzazakr_1min_nowe_seria3_t8 - RawData	MW_EG5_DPBF_DMF_1mhz_3w_burst_spektroduzazakr_1min_nowe_seria3_t9 - RawData	MW_EG5_DPBF_DMF_1mhz_3w_burst_spektroduzazakr_1min_nowe_seria3_t10 - RawData
200	-1.492	1.051	-0.427	-2.476	1.527	1.714	-0.111	-2.476	1.541	0.053	1.544	-0.546	0.274	-0.444	-0.782	1.557	1.714	1.714	1.714	1.468	1.114	1.714	1.531	1.714	1.465	1.426	1.714	1.67	1.594	1.204	-1.504	-0.359	1.714
201	-0.042	-0.487	-0.755	-1.541	-0.308	-1.072	-0.716	-0.586	-0.896	-1.358	-1.03	-0.126	0.19	-0.556	0.159	-0.863	-1.072	0.19	-0.93	-0.672	-1.462	0.13	-0.889	-0.381	-0.622	0.093	-0.352	-0.728	-1.065	-0.348	-0.13	-1.671	-0.355		0.709	0.705	0.704	0.659	0.605	0.546	0.494	0.441	0.389	0.339	0.288
202	-1.074	-0.742	-1.301	-1.127	-0.802	-1.715	-0.091	-0.56	-0.423	-1.192	-0.155	-0.862	0.381	0.364	-0.356	0.108	-0.511	0.571	0.253	-0.837	-0.494	-0.06	0.571	0.571	-0.145	0.571	-0.06	-0.179	0.248	-0.531	0.35	0.028	0.263		0.712	0.649	0.572	0.497	0.421	0.346	0.284	0.223	0.171	0.127	0.093
203	-0.874	-1.485	-0.754	-1.488	-1.655	-0.719	-0.672	-1.759	-1.117	-1.224	-0.705	-1.31	-0.552	-0.19	-0.374	-0.319	-0.587	-0.682	-0.464	-0.379	-0.505	-0.773	-0.345	-0.764	-0.43	-2.095	-0.494	-0.45	-0.364	-1.172	-0.51	-0.62	-0.69		0.711	0.677	0.632	0.588	0.538	0.484	0.439	0.391	0.349	0.34	0.334
204	-1.282	-1.179	-0.857	-0.683	-0.847	0.06	-0.045	-1.211	-0.603	-0.562	-1.248	0.048	0.19	-0.373	-0.526	-0.712	-0.067	-0.161	-0.305	-0.311	0.19	-0.129	-0.058	-0.074	-0.148	-0.528	-0.207	-0.106	-0.051	0.104	0.163	0.19	0.19
205	0.071	0.221	0.044	0.933	0.817	2.095	1.435	2.259	1.508	0.465	0.716	2.304	2.343	2.401	2.659	1.393	1.523	1.465	1.47	2.526	1.959	1.326	2.118	2.722	2.055	2.282	2.512	1.949	2.573	2.857	2.444	1.57	2.333		0.025	0.023	0.024	0.024	0.023	0.023	0.021	0.022	0.021	0.021	0.021
206	-1.224	-0.9	0.952	-0.302	-0.599	0.657	0.571	-0.211	0.497	-1.698	0.291	-1.06	0.106	0.571	-0.06	-0.615	0.258	0.395	0.224	0.813	0.449	0.47	0.066	0.07	0.278	0.349	0.351	0.321	0.775	0.796	0.571	0.09	0.506		0.025	0.023	0.021	0.021	0.02	0.019	0.019	0.018	0.017	0.016	0.018
207	-2.195	-2.204	-2.276	-1.803	-1.637	-1.816	-1.333	-1.746	-1.812	-3.3	-2.037	-1.333	-1.698	-1.801	-1.718	-1.941	-1.746	-1.517	-1.627	-1.724	-2.625	-1.333	-1.333	-1.682	-1.493	-1.333	-1.333	-1.652	-1.333	-1.474	-1.333	-2.249	-1.879		0.025	0.023	0.022	0.021	0.022	0.022	0.02	0.02	0.02	0.022	0.02
208	-0.773	0.29	-0.266	-0.365	0.911	-0.872	0.602	-0.99	0.05	-0.397	0.686	-0.408	0.783	0.225	0.74	0.716	0.241	-0.157	0.464	0.729	0.626	0.443	0.614	0.413	0.571	0.083	0.952	0.952	-0.566	0.405	0.742	0.952	0.753
209	-1.41	-1.07	-0.952	-0.19	-1.847	-1.653	-0.709	-1.093	-0.958	-0.921	-0.449	-0.482	-0.954	-0.19	-0.19	-0.393	-1.438	-0.19	-1.079	-0.94	-0.519	-2.557	-1.239	-0.512	-0.822	-0.19	-0.19	-0.379	-0.468	-0.524	-0.939	-0.617	-0.683
210	-0.203	0.718	0.681	0.575	1.225	1.579	0.912	-0.817	0.561	0.432	0.128	1.423	1.714	0.036	1.008	0.931	0.902	1.361	1.272	0.685	0.484	1.106	0.619	1.44	1.006	0.85	0.519	1.551	1.129	0.86	1.714	1.519	1.714
211	0.69	-0.224	-0.289	1.152	0.566	1.336	0.207	1.342	0.957	1.593	1.244	1.599	1.635	2.102	1.764	0.255	0.486	1.421	1.534	0.44	0.262	1.22	1.37	1.757	1.195	1.55	1.747	1.129	1.518	2.308	1.52	2.001	1.812
212	0.25	1.023	0.612	1.319	1.669	1.188	0.842	0.462	-0.003	0.673	0.272	1.784	1.799	0.814	0.575	1.097	0.649	1.967	2.095	2.095	1.328	1.326	0.778	0.81	1.914	1.219	1.495	1.909	1.185	1.027	2.095	1.964	0.425
213	0.154	-0.546	0.177	-0.461	0.888	0.237	-0.082	0.057	0.533	-0.065	0.771	0.239	0.379	0.41	-0.005	0.535	0.952	0.426	0.32	0.381	0.381	0.155	0.569	0.43	0.321	0.394	0.044	0.164	0.433	0.645	0.935	0.429	0.794
214	0.213	-0.16	0.282	0.013	0.216	0.534	-0.664	0.315	0.996	-0.539	0.792	0.426	-0.261	0.732	0.868	0.865	0.802	0.367	0.333	0.407	1.104	0.464	0.408	0.952	0.596	0.5	0.822	0.776	0.84	0.899	0.415	0.391	1.024
215	0.491	0.136	-1.07	-0.027	1.076	0.527	0.569	1.109	1.027	0.464	1.184	0.874	1.176	0.805	0.903	0.529	1.174	0.819	1.221	0.456	0.356	0.689	0.576	0.467	0.613	0.901	0.408	0.604	1.714	0.673	0.996	0.152	1.537
216	-0.545	-1.426	-0.327	0.238	-1.645	0.483	0.829	0.437	-0.787	-0.109	0.458	0.148	0.462	0.219	0.303	0.067	0.554	0.952	0.211	0.141	-0.182	-0.498	0.258	0.571	0.808	-0.379	0.554	0.022	0.026	0.81	0.781	-0.163	0.438
217	0.013	-0.19	-0.927	-0.156	-0.436	-1.373	-0.873	-1.495	-0.512	-0.003	-0.36	-1.587	0.19	-0.469	-0.806	-1.643	-0.159	-0.376	-1.437	-0.063	0.075	-0.458	-0.395	-0.927	-0.877	0.02	-0.748	-0.808	-1.228	0.013	-0.275	-0.549	-0.041
218	0.448	0.707	0.528	1.466	0.672	1.478	-0.08	0.723	0.376	1.343	0.834	1.147	1.765	2.095	1.755	1.302	1.752	1.198	0.562	1.103	1.157	1.231	1.333	1.039	1.034	1.004	1.136	0.831	1.796	1.943	1.075	1.438	1.306
219	0.526	-0.19	-0.044	0.291	0.547	-0.58	0.752	-0.421	-0.046	-0.391	0.419	0.8	0.54	0.033	-0.132	0.175	0.198	0.342	0.283	0.596	0.592	-0.276	0.835	0.345	-0.047	0.952	0.042	-0.138	0.793	-0.246	-0.04	0.053	0.695
220	0.815	1.12	0.777	1.791	1.7	0.807	1.042	1.463	1.061	2.309	1.399	1.238	0.789	2.25	2.022	1.805	2.087	2.275	0.416	1.453	2.662	0.869	2.532	1.526	1.465	1.971	2.579	1.076	2.055	1.792	2.06	1.903	1.986
221	1.487	0.574	1.606	0.812	0.583	1.315	1.246	1.323	1.618	0.936	1.582	1.203	1.097	1.368	0.665	-0.107	1.851	1.193	0.9	0.965	1.126	1.554	1.572	1.598	1.938	1.046	0.884	1.935	1.947	2.065	1.518	1.054	1.444
222	0.063	-0.387	0.209	-0.12	-0.399	-0.663	-1.72	0.19	0.352	-0.882	-0.795	0.204	0.003	0.27	-0.148	0.249	-0.095	0.309	0.253	0.391	0.631	0.173	0.515	0.322	0.675	0.551	0.36	0.704	0.562	0.33	0.622	0.35	0.511
223	-0.645	-0.438	0.441	0.333	0.159	0.219	0.017	-0.164	-0.272	0.246	-0.259	-0.143	0.271	0.234	0.778	0.2	0.371	-0.738	-0.012	0.35	0.241	0.411	-0.145	0.584	0.244	-0.26	0.199	0.62	0.641	0.496	0.816	0.624	0.137
224	0.861	0.626	1.544	-0.106	1.271	0.675	1.021	1.149	0.403	1.183	1.334	1.044	1.331	0.558	2.329	1.787	2.048	1.649	1.627	0.049	1.579	2.003	2.33	0.818	1.338	0.865	1.216	1.813	1.784	2.31	1.742	1.684	1.612
225	0.59	0.46	-0.132	0.156	0.226	0.577	0.497	1.519	0.663	0.764	1.067	0.73	1.527	1.05	1.591	0.967	1.113	1.41	1.428	1.026	1.942	1.736	1.714	1.487	1.191	1.86	1.374	1.989	1.228	1.354	1.157	1.004	1.05
226	0.498	0.362	0.123	1.185	0.188	0.616	0.57	0.914	0.344	0.545	0.008	0.037	-0.157	0.473	0.81	-0.007	0.61	0.541	0.632	0.184	1.217	0.154	1.116	0.992	0.539	0.17	0.732	0.973	0.69	0.376	1.312	0.627	-0.126
227	-1.251	-1.993	-0.969	-1.338	-1.247	-0.737	-1.487	-1.053	-1.314	-1.221	-0.769	-1.503	-1.514	-0.681	-0.756	-0.952	-1.12	-0.894	-1.565	-0.9	-0.952	-1.079	-0.835	-0.571	-0.571	-0.955	-0.571	-0.941	-1.305	-0.751	-1.2	-0.873	-0.789
228	-1.601	-1.864	-1.301	-0.999	-0.72	-0.843	-0.772	0.018	-0.969	-1.247	-0.855	-0.806	-0.514	-0.081	-1.327	-0.653	-0.834	-0.385	-0.017	0.037	-0.759	-1.056	-0.506	-0.264	-0.105	-0.611	-0.132	-0.181	-0.48	-0.12	0.048	-0.618	-0.436
229	-0.346	0.667	0.821	-0.261	0.659	1.226	1.951	-0.002	1.238	1.034	1.621	1.492	1.365	1.785	1.147	1.141	1.628	1.769	1.539	0.959	0.707	-0.05	1.159	1.338	1.304	1.133	1.476	1.762	1.039	1.4	1.23	2.095	1.957
230	0.156	-0.899	0.79	-0.517	2.001	1.403	2.173	1.175	1.822	0.755	1.498	2.476	1.686	2.347	0.98	2.364	1.948	1.851	1.634	1.025	1.062	1.905	1.535	1.613	1.381	2.108	2.166	1.132	1.78	2.166	2.048	0.856	1.88
231	-0.695	0.36	0.523	0.526	-0.359	-0.013	0.401	-0.21	0.037	0.546	0.579	0.61	0.028	0.367	0.506	0.527	0.524	-0.656	0.73	-0.083	0.097	0.957	0.961	0.462	1.001	1.063	1.062	1.204	0.8	1.333	0.74	0.725	0.187
232	-0.01	0.827	-0.386	0.534	0.995	0.854	-0.151	1.176	1.604	-0.257	1.033	1.039	0.81	1.332	0.409	1.007	1.714	0.178	1.274	0.656	0.612	0.723	1.585	1.338	0.897	1.252	1.413	1.46	1.579	1.12	1.55	1.087	1.421
233	-0.151	0.77	0.991	0.63	1.154	2.343	1.428	2.418	0.621	0.661	1.802	2.352	1.41	2.095	0.881	2.028	2.689	2.026	2.51	2.569	1.991	1.541	1.913	1.992	2.036	2.245	2.075	2.581	2.701	1.795	2.234	2.477	2.324
234	1.297	1.671	1.292	1.256	1.427	0.947	2.601	2.208	1.469	2.835	2.155	1.601	2.246	1.694	2.137	2.119	2.32	2.396	1.962	1.918	1.987	1.043	1.751	2.376	2.448	1.85	2.619	1.986	2.42	2.107	1.611	2.566	2.204
235	0.177	0.128	1.539	0.583	1.84	0.672	1.493	0.956	1.585	2.003	1.468	1.105	0.94	1.484	1.805	1.861	1.424	1.154	0.549	1.015	1.031	0.826	2.183	1.314	1.973	1.998	1.734	1.34	0.794	0.993	1.227	1.793	1.665
236	-0.387	0.393	-0.147	0.527	0.268	0.058	0.275	0.314	0.76	1.274	1.512	-0.18	1.005	1.424	1.218	1.498	0.837	1.475	1.782	1.154	1.035	1.176	0.576	0.533	1.12	0.982	1.058	1.2	0.977	0.976	1.539	0.809	0.922
237	0.641	0.667	1.247	1.534	1.174	1.563	1.841	0.47	1.146	1.912	1.769	1.916	1.614	1.667	1.242	1.201	0.901	0.792	1.535	0.542	1.119	1.576	1.223	1.661	2.015	1.172	1.547	2.1	2.048	1.201	1.915	1.669	1.822
238	1.206	2.263	0.48	1.497	2.115	2.958	2.506	1.347	2.012	0.619	1.633	2.485	2.113	2.581	2.803	2.218	2.085	2.812	3.492	1.439	2.537	3.091	2.956	3.072	3.485	3.047	2.469	3.368	3.37	2.616	2.926	2.516	1.778
239	0.206	1.135	1.419	1.604	0.607	1.56	1.554	1.084	1.537	1.086	1.146	1.967	1.51	1.361	0.966	1.103	1.865	1.475	1.696	2.204	1.803	1.534	2.162	2.189	0.923	1.171	1.394	1.291	1.16	1.391	1.737	1.931	1.488
240	0.606	0.815	0.667	1.172	1.608	0.982	1.973	-0.061	1.297	1.502	0.669	1.246	1.732	2.05	2.084	1.169	1.505	1.052	1.767	1.983	0.905	1.585	2.092	2.096	1.199	2.589	1.216	1.91	2.076	2.255	2.181	1.335	0.986
241	1.071	0.195	0.952	1.62	1.768	0.966	1.455	1.685	1.001	1.662	0.885	0.737	1.345	1.608	0.987	0.661	1.347	0.915	1.018	1.65	0.02	1.173	1.359	1.786	1.159	1.401	1.954	1.508	1.095	1.077	1.785	1.393	1.39
242	0.731	1.965	1.154	1.781	2.154	2.037	1.565	2.725	1.144	2.352	2.362	2.497	2.408	2.816	2.687	2.275	2.532	2.247	1.804	2.278	1.083	2.492	2.34	2.725	2.137	2.478	2.885	1.963	2.794	1.888	2.348	2.106	1.422
243	1.464	2.191	0.959	2.44	1.574	1.675	2.353	1.083	1.287	1.824	1.53	2.331	2.222	2.234	2.548	1.671	1.313	2.641	1.972	1.938	2.18	1.141	1.73	2.656	1.591	2.259	2.365	2.654	1.835	1.98	2.477	2.651	2.246
244	1.228	0.977	2.868	2.608	1.448	0.605	2.32	2.496	1.148	2.885	3.435	3.02	2.937	2.791	3.02	2.314	2.053	2.924	1.93	2.391	1.868	3.116	2.75	2.095	3.398	2.236	3.208	3.336	3.201	2.758	2.755	1.616	2.241
245	1.297	0.272	1.361	0.758	1.024	0.871	0.905	1.183	1.083	1.46	0.722	1.691	2.027	0.228	1.725	1.191	1.996	1.428	2.231	0.983	1.832	1.737	1.41	1.449	1.368	1.965	1.023	1.913	1.493	0.024	0.85	1.735	1.675
246	1.511	1.007	1.755	1.507	2.982	1.919	1.457	2.058	2.046	2.688	0.774	0.997	2.08	2.133	2.395	2.18	1.786	1.566	2.075	1.626	1.827	2.786	2.708	3.475	2.881	2.51	2.617	2.925	2.994	1.619	2.558	2.635	1.366
247	0.923	2.322	1.642	2.064	0.771	1.941	2.338	2.405	1.975	2.572	2.302	1.655	2.356	2.413	2.574	1.224	1.029	1.339	3.099	1.619	2.773	3.117	2.435	2.821	1.919	2.499	2.216	2.949	2.061	1.866	2.675	2.19	1.615
248	-0.29	1.715	0.933	3.043	0.821	1.481	0.617	1.859	1.697	1.297	2.309	1.723	1.169	2.597	2.014	2.171	1.775	2.355	2.57	0.908	0.171	1.642	2.641	3.055	2.308	2.926	1.3	2.954	2.022	2.212	1.443	2.12	1.596
249	0.978	1.166	2.274	2.654	2.626	2.358	2.277	2.326	2.353	2.85	1.579	2.055	3.178	2.87	3.465	2.333	2.77	2.904	2.571	2.685	1.955	1.611	1.875	2.748	2.166	2.16	1.649	2.384	2.434	2.694	2.131	2.464	2.69
250	0.77	1.816	2.486	3.139	2.193	2.653	1.101	3.178	1.392	2.516	2.821	1.906	2.822	1.308	1.788	2.974	2.438	2.667	1.981	2.458	1.702	2.587	2.238	2.661	1.478	1.589	1.425	2.25	2.344	2.831	2.209	4	2.571
251	2.047	1.724	1.165	2.192	1.592	1.188	2.521	2.579	2.624	1.614	1.472	2.185	2.276	1.952	1.513	3.235	2.811	2.55	1.872	1.577	2.701	1.725	3.363	2.82	2.165	2.927	0.951	1.913	3.318	2.673	2.852	3.343	2.747
252	2.106	1.774	0.646	2.335	2.07	1.309	2.031	1.903	1.854	1.249	1.479	2.074	2.041	3.664	2.588	2.434	1.356	3.283	2.585	1.451	1.401	2.248	3.427	1.163	3.596	2.842	2.76	2.346	2.512	2.896	2.085	3.62	2.377
253	-0.2	0.768	0.363	0.883	0.496	0.711	0.793	1.078	0.845	0.463	0.563	0.973	1.386	1.28	1.662	1.94	1.677	0.499	0.282	0.68	1.201	1.813	2.335	1.681	1.638	2.164	0.51	1.103	0.117	0.77	1.334	1.798	1.806
254	1.391	2.489	2.643	2.071	0.662	2.047	2.124	1.702	2.368	2.168	1.463	2.452	2.353	2.609	2.179	3.472	2.526	1.841	1.981	1.981	1.361	1.613	2.811	3.272	2.185	1.802	3.345	2.998	1.657	2.576	2.931	2.069	1.871
255	1.735	1.717	1.979	2.901	1.822	1.635	2.312	2.092	1.09	0.701	1.811	1.534	3.145	2.695	1.919	1.905	1.942	2.831	2.092	1.869	1.914	1.192	3.109	2.501	1.618	1.803	2.731	1.919	1.883	1.574	1.487	2.098	2.076
256	0.967	1.236	1.554	1.81	1.552	2.615	2.409	1.852	2.116	1.45	1.861	1.453	1.588	2.043	2.611	3.006	1.362	2.09	1.856	1.935	1.451	1.835	2.073	1.083	1.687	1.888	1.786	2.268	1.333	2.024	1.999	2.781	2.393
257	0.95	0.911	2.399	1.043	1.059	1.388	1.105	0.626	1.597	1.71	0.988	1.136	1.432	1.089	2.289	2.095	1.781	1.398	1.624	2.706	1.549	1.918	2.272	1.287	1.824	1.5	2.165	1.727	1.733	2.199	1.265	1.981	1.492
258	0.364	0.916	0.552	0.538	2.049	0.161	2.009	1.1	2.355	0.787	1.052	0.36	1.142	2.559	1.146	1.927	0.79	1.923	1.587	0.572	1.011	1.21	1.499	1.504	1.204	0.366	1.765	1.115	1.087	1.78	1.46	2.25	2.133
259	0.494	0.821	0.726	0.871	1.04	0.896	0.723	1.823	1.058	1.991	2.264	1.341	2.162	1.887	1.017	1.545	0.707	1.732	1.275	0.947	1.94	1.599	0.946	0.798	0.872	1.1	0.807	1.916	2.111	1.217	1.266	0.623	2.164
260	0.268	0.252	0.3	0.306	0.526	0.603	1.319	0.745	0.988	2.207	0.159	1.118	0.944	1.297	0.899	1.174	0.658	0.496	0.601	1.014	1.156	1.089	1.366	0.947	0.595	0.871	0.864	1.536	1.342	1.417	0.855	0.681	0.966
261	0.343	0.176	0.573	0.689	0.199	0.615	0.51	0.713	0.482	0.627	1.231	0.344	0.506	1.052	1.189	0.642	0.612	1.086	0.807	1.212	1.512	2.002	0.283	0.464	0.507	0.555	0.748	0.991	2.489	1.062	1.085	0.509	0.55
262	0.091	0.085	-0.014	0.085	0.265	0.294	0.536	0.328	0.197	0.361	1.014	0.281	0.269	0.609	0.6	0.995	0.338	0.856	0.619	1.562	0.533	0.765	0.274	0.598	0.245	0.389	0.313	0.298	1.155	0.542	0.527	0.97	0.707
263	0.293	0.286	0.281	0.323	0.27	0.478	0.624	0.56	0.469	0.667	0.476	0.351	0.385	0.376	0.737	0.505	0.513	0.858	0.821	0.714	0.681	0.564	0.368	0.425	0.269	0.382	0.543	0.394	0.469	0.537	0.559	0.566	0.55
264	0.658	0.604	0.624	0.658	0.672	0.714	0.822	0.759	0.635	0.713	0.728	0.63	0.676	0.718	0.821	0.728	0.781	0.826	0.83	0.853	0.793	0.91	0.662	0.774	0.782	0.743	0.72	0.75	0.719	0.856	0.897	0.802	0.854
265	0.896	0.907	0.92	0.94	0.905	0.92	0.942	0.912	0.886	0.868	0.863	0.93	0.936	0.928	0.94	0.925	0.903	0.89	0.871	0.877	0.868	0.84	0.948	1.007	0.977	0.951	0.982	0.963	0.96	0.955	0.945	0.924	0.956
266	1.012	0.99	1.02	0.997	0.977	0.958	0.944	0.913	0.889	0.865	0.847	1.003	1.007	0.989	0.971	0.925	0.886	0.862	0.836	0.807	0.78	0.777	1.021	1.06	1.063	1.034	1.019	0.984	0.977	0.947	0.937	0.925	0.919
267	1.025	1.014	1.026	1.002	0.975	0.939	0.917	0.881	0.85	0.823	0.796	1.021	1.018	0.973	0.937	0.886	0.842	0.805	0.776	0.744	0.716	0.705	1.038	1.064	1.047	1.016	0.983	0.951	0.93	0.906	0.881	0.876	0.87
268	1.024	1.009	1.025	0.993	0.956	0.92	0.889	0.849	0.815	0.781	0.75	1.022	1	0.952	0.902	0.849	0.799	0.76	0.722	0.686	0.656	0.639	1.036	1.055	1.029	0.993	0.959	0.922	0.893	0.863	0.833	0.831	0.825
269	1.028	1.017	1.026	0.987	0.947	0.904	0.867	0.827	0.79	0.75	0.712	1.03	0.991	0.935	0.881	0.824	0.767	0.721	0.679	0.641	0.608	0.587	1.041	1.043	1.01	0.975	0.937	0.897	0.867	0.829	0.798	0.795	0.79
270	1.038	1.028	1.032	0.987	0.943	0.896	0.855	0.81	0.77	0.727	0.685	1.041	0.991	0.928	0.866	0.803	0.742	0.691	0.644	0.602	0.567	0.543	1.055	1.042	1.005	0.966	0.923	0.879	0.846	0.805	0.772	0.766	0.762
271	1.04	1.03	1.033	0.986	0.937	0.886	0.844	0.795	0.75	0.706	0.661	1.046	0.986	0.919	0.852	0.786	0.72	0.666	0.615	0.57	0.533	0.506	1.06	1.036	0.996	0.954	0.909	0.863	0.827	0.784	0.748	0.743	0.739
272	1.021	1.013	1.014	0.964	0.915	0.863	0.819	0.769	0.724	0.678	0.633	1.03	0.964	0.893	0.826	0.758	0.691	0.637	0.585	0.539	0.501	0.474	1.043	1.01	0.97	0.928	0.882	0.835	0.799	0.754	0.718	0.714	0.709
273	0.967	0.96	0.962	0.913	0.865	0.814	0.773	0.725	0.681	0.638	0.595	0.977	0.91	0.843	0.778	0.713	0.649	0.597	0.547	0.504	0.468	0.441	0.99	0.956	0.918	0.877	0.832	0.786	0.752	0.71	0.674	0.672	0.667
274	0.888	0.881	0.882	0.837	0.793	0.748	0.71	0.667	0.628	0.588	0.549	0.899	0.833	0.773	0.715	0.655	0.598	0.551	0.507	0.467	0.435	0.411	0.91	0.875	0.841	0.804	0.764	0.723	0.692	0.654	0.622	0.619	0.616
275	0.786	0.781	0.78	0.741	0.704	0.665	0.634	0.597	0.564	0.53	0.497	0.798	0.739	0.686	0.638	0.588	0.538	0.499	0.461	0.428	0.401	0.381	0.81	0.777	0.748	0.717	0.682	0.646	0.622	0.589	0.563	0.561	0.557
276	0.681	0.676	0.677	0.643	0.612	0.58	0.556	0.526	0.5	0.472	0.445	0.693	0.642	0.598	0.559	0.519	0.479	0.447	0.417	0.39	0.369	0.353	0.706	0.676	0.652	0.626	0.598	0.57	0.55	0.523	0.502	0.502	0.5
277	0.585	0.579	0.581	0.552	0.527	0.502	0.485	0.46	0.44	0.419	0.398	0.595	0.552	0.518	0.487	0.455	0.425	0.4	0.376	0.356	0.34	0.328	0.61	0.583	0.565	0.543	0.521	0.5	0.486	0.464	0.447	0.448	0.446
278	0.505	0.5	0.502	0.477	0.458	0.439	0.426	0.406	0.391	0.375	0.358	0.516	0.478	0.451	0.428	0.403	0.379	0.36	0.343	0.327	0.315	0.307	0.531	0.507	0.492	0.475	0.458	0.442	0.431	0.414	0.402	0.403	0.402
279	0.446	0.44	0.442	0.422	0.406	0.391	0.381	0.365	0.354	0.341	0.329	0.456	0.422	0.401	0.383	0.363	0.345	0.33	0.317	0.305	0.295	0.29	0.471	0.45	0.438	0.424	0.41	0.398	0.391	0.376	0.367	0.369	0.368
280	0.401	0.395	0.397	0.379	0.367	0.354	0.347	0.334	0.325	0.314	0.305	0.411	0.38	0.363	0.348	0.333	0.318	0.307	0.296	0.286	0.279	0.275	0.425	0.405	0.397	0.385	0.374	0.363	0.36	0.348	0.34	0.343	0.341
281	0.368	0.362	0.364	0.348	0.338	0.327	0.322	0.311	0.303	0.294	0.287	0.377	0.35	0.335	0.323	0.31	0.298	0.289	0.28	0.272	0.267	0.263	0.393	0.373	0.367	0.356	0.346	0.338	0.336	0.326	0.319	0.322	0.321
282	0.344	0.338	0.34	0.325	0.316	0.307	0.303	0.293	0.287	0.279	0.273	0.353	0.327	0.313	0.304	0.292	0.282	0.274	0.267	0.26	0.256	0.254	0.368	0.349	0.344	0.335	0.326	0.319	0.318	0.309	0.303	0.306	0.305
283	0.325	0.319	0.321	0.307	0.299	0.291	0.288	0.279	0.273	0.266	0.261	0.334	0.309	0.297	0.289	0.278	0.269	0.262	0.256	0.25	0.246	0.244	0.349	0.331	0.326	0.318	0.31	0.304	0.303	0.295	0.29	0.293	0.292
284	0.31	0.305	0.307	0.294	0.286	0.279	0.276	0.268	0.263	0.256	0.252	0.319	0.295	0.284	0.277	0.267	0.259	0.253	0.247	0.242	0.238	0.236	0.334	0.316	0.312	0.304	0.297	0.291	0.291	0.284	0.279	0.282	0.281
285	0.298	0.293	0.294	0.282	0.274	0.268	0.266	0.258	0.253	0.247	0.243	0.307	0.283	0.273	0.266	0.257	0.249	0.244	0.238	0.233	0.23	0.229	0.321	0.304	0.3	0.292	0.286	0.281	0.281	0.273	0.269	0.273	0.271
286	0.286	0.281	0.283	0.271	0.264	0.258	0.256	0.248	0.244	0.238	0.234	0.295	0.272	0.262	0.256	0.247	0.24	0.235	0.23	0.225	0.222	0.221	0.309	0.292	0.288	0.281	0.275	0.27	0.27	0.264	0.259	0.263	0.261
287	0.275	0.27	0.272	0.26	0.254	0.248	0.246	0.239	0.235	0.229	0.226	0.284	0.262	0.253	0.246	0.238	0.231	0.226	0.222	0.217	0.214	0.213	0.298	0.281	0.278	0.271	0.265	0.26	0.261	0.254	0.25	0.253	0.252
288	0.265	0.261	0.262	0.251	0.245	0.239	0.238	0.23	0.227	0.221	0.218	0.274	0.252	0.243	0.238	0.23	0.223	0.218	0.214	0.21	0.207	0.206	0.287	0.271	0.268	0.261	0.256	0.251	0.252	0.245	0.242	0.245	0.243
289	0.256	0.251	0.253	0.243	0.236	0.231	0.23	0.222	0.219	0.213	0.21	0.264	0.244	0.235	0.229	0.222	0.215	0.211	0.206	0.202	0.199	0.198	0.277	0.262	0.259	0.252	0.247	0.242	0.243	0.237	0.233	0.236	0.234
290	0.249	0.243	0.246	0.235	0.229	0.224	0.223	0.215	0.212	0.206	0.203	0.256	0.236	0.228	0.222	0.214	0.208	0.203	0.199	0.195	0.192	0.191	0.269	0.254	0.251	0.244	0.239	0.235	0.236	0.229	0.225	0.228	0.227
291	0.243	0.238	0.24	0.23	0.224	0.218	0.217	0.21	0.206	0.2	0.197	0.251	0.231	0.222	0.216	0.209	0.202	0.197	0.193	0.188	0.185	0.184	0.263	0.248	0.245	0.238	0.233	0.228	0.229	0.223	0.219	0.221	0.22
292	0.24	0.235	0.237	0.227	0.221	0.215	0.213	0.205	0.201	0.195	0.192	0.248	0.228	0.218	0.212	0.204	0.197	0.192	0.187	0.182	0.178	0.177	0.26	0.245	0.242	0.235	0.229	0.224	0.224	0.217	0.213	0.216	0.214
293	0.239	0.234	0.236	0.226	0.219	0.213	0.211	0.202	0.197	0.191	0.187	0.247	0.226	0.217	0.21	0.201	0.193	0.187	0.181	0.176	0.172	0.17	0.258	0.243	0.24	0.232	0.226	0.22	0.22	0.213	0.208	0.211	0.209
294	0.24	0.235	0.237	0.227	0.219	0.212	0.209	0.2	0.195	0.188	0.183	0.247	0.227	0.216	0.208	0.198	0.189	0.182	0.176	0.17	0.166	0.163	0.258	0.243	0.239	0.231	0.224	0.218	0.217	0.21	0.204	0.206	0.205
295	0.242	0.237	0.239	0.228	0.22	0.212	0.208	0.198	0.193	0.185	0.179	0.249	0.228	0.216	0.207	0.196	0.187	0.178	0.171	0.164	0.159	0.156	0.26	0.244	0.24	0.231	0.224	0.217	0.215	0.206	0.201	0.203	0.201
296	0.245	0.24	0.242	0.231	0.221	0.213	0.208	0.197	0.191	0.182	0.176	0.252	0.23	0.217	0.207	0.195	0.184	0.175	0.167	0.159	0.153	0.149	0.262	0.247	0.241	0.232	0.224	0.216	0.213	0.204	0.198	0.199	0.197
297	0.248	0.243	0.245	0.233	0.223	0.214	0.208	0.196	0.189	0.18	0.172	0.254	0.232	0.218	0.207	0.194	0.181	0.171	0.162	0.154	0.147	0.143	0.264	0.249	0.243	0.233	0.224	0.215	0.212	0.201	0.195	0.196	0.193
298	0.251	0.246	0.248	0.236	0.225	0.214	0.208	0.196	0.187	0.177	0.169	0.257	0.235	0.22	0.207	0.192	0.179	0.168	0.158	0.148	0.141	0.136	0.267	0.251	0.244	0.233	0.224	0.214	0.21	0.199	0.192	0.193	0.19
299	0.254	0.249	0.251	0.238	0.227	0.215	0.208	0.195	0.186	0.175	0.166	0.26	0.237	0.221	0.207	0.191	0.177	0.165	0.154	0.143	0.135	0.13	0.269	0.253	0.245	0.234	0.224	0.213	0.209	0.197	0.189	0.189	0.187
300	0.257	0.252	0.254	0.241	0.228	0.216	0.209	0.194	0.184	0.173	0.163	0.263	0.239	0.222	0.207	0.19	0.175	0.162	0.15	0.139	0.13	0.124	0.271	0.255	0.247	0.235	0.224	0.213	0.207	0.195	0.186	0.187	0.184
301	0.26	0.255	0.256	0.244	0.23	0.217	0.209	0.194	0.184	0.172	0.161	0.266	0.242	0.224	0.208	0.19	0.173	0.16	0.147	0.135	0.126	0.119	0.273	0.257	0.249	0.236	0.224	0.213	0.207	0.194	0.184	0.184	0.182
302	0.263	0.258	0.26	0.246	0.233	0.219	0.21	0.195	0.184	0.171	0.16	0.269	0.245	0.226	0.209	0.19	0.173	0.158	0.144	0.132	0.122	0.115	0.276	0.26	0.251	0.238	0.225	0.213	0.206	0.193	0.183	0.183	0.18
303	0.267	0.262	0.264	0.25	0.236	0.221	0.212	0.196	0.184	0.171	0.159	0.273	0.248	0.228	0.211	0.191	0.173	0.157	0.143	0.13	0.119	0.112	0.28	0.263	0.253	0.24	0.227	0.214	0.207	0.193	0.182	0.182	0.179
304	0.272	0.267	0.268	0.255	0.239	0.225	0.215	0.198	0.185	0.171	0.159	0.277	0.252	0.231	0.213	0.193	0.173	0.157	0.142	0.129	0.118	0.11	0.284	0.267	0.257	0.243	0.229	0.216	0.208	0.193	0.183	0.182	0.179
305	0.277	0.272	0.274	0.259	0.244	0.228	0.218	0.2	0.187	0.173	0.16	0.282	0.257	0.235	0.216	0.195	0.175	0.158	0.142	0.128	0.116	0.108	0.288	0.271	0.261	0.246	0.232	0.218	0.21	0.195	0.184	0.183	0.18
306	0.284	0.278	0.28	0.265	0.249	0.233	0.221	0.204	0.19	0.175	0.162	0.288	0.263	0.24	0.22	0.198	0.177	0.16	0.143	0.129	0.116	0.108	0.294	0.277	0.266	0.251	0.237	0.222	0.213	0.197	0.185	0.185	0.182
307	0.291	0.286	0.287	0.272	0.256	0.239	0.226	0.208	0.194	0.179	0.165	0.296	0.269	0.246	0.225	0.202	0.181	0.162	0.145	0.13	0.117	0.108	0.301	0.283	0.272	0.256	0.241	0.226	0.216	0.201	0.188	0.187	0.184
308	0.298	0.293	0.295	0.279	0.262	0.245	0.232	0.213	0.198	0.182	0.168	0.303	0.276	0.252	0.23	0.207	0.184	0.165	0.147	0.131	0.118	0.109	0.308	0.29	0.278	0.263	0.247	0.231	0.221	0.204	0.191	0.19	0.187
309	0.305	0.3	0.302	0.286	0.268	0.25	0.237	0.217	0.202	0.186	0.171	0.31	0.283	0.258	0.235	0.211	0.187	0.168	0.149	0.133	0.119	0.11	0.314	0.296	0.284	0.268	0.252	0.235	0.224	0.207	0.194	0.193	0.19
310	0.312	0.306	0.308	0.291	0.274	0.255	0.241	0.221	0.205	0.189	0.173	0.316	0.289	0.263	0.24	0.215	0.19	0.171	0.151	0.135	0.12	0.111	0.32	0.302	0.289	0.273	0.256	0.239	0.228	0.211	0.197	0.196	0.192
311	0.316	0.311	0.313	0.296	0.278	0.259	0.244	0.225	0.208	0.191	0.176	0.321	0.293	0.267	0.244	0.218	0.193	0.173	0.153	0.136	0.122	0.112	0.324	0.306	0.293	0.276	0.26	0.242	0.231	0.213	0.199	0.198	0.194
312	0.32	0.314	0.316	0.299	0.281	0.262	0.247	0.227	0.211	0.193	0.178	0.324	0.296	0.27	0.246	0.22	0.195	0.175	0.155	0.138	0.124	0.113	0.327	0.309	0.295	0.279	0.262	0.244	0.233	0.215	0.201	0.199	0.196
313	0.321	0.315	0.317	0.3	0.282	0.263	0.248	0.228	0.212	0.195	0.179	0.325	0.297	0.271	0.247	0.221	0.197	0.176	0.156	0.139	0.125	0.114	0.328	0.31	0.297	0.28	0.263	0.245	0.234	0.216	0.202	0.2	0.197
314	0.321	0.316	0.317	0.301	0.283	0.263	0.249	0.229	0.213	0.196	0.18	0.325	0.297	0.271	0.248	0.222	0.197	0.177	0.157	0.14	0.126	0.115	0.327	0.31	0.296	0.28	0.263	0.246	0.234	0.216	0.203	0.201	0.198
315	0.32	0.315	0.316	0.3	0.282	0.263	0.249	0.229	0.213	0.196	0.181	0.324	0.297	0.271	0.248	0.222	0.198	0.178	0.158	0.141	0.127	0.117	0.326	0.309	0.295	0.279	0.262	0.245	0.233	0.216	0.203	0.201	0.198
316	0.319	0.314	0.315	0.299	0.282	0.263	0.249	0.23	0.213	0.197	0.181	0.323	0.296	0.271	0.247	0.222	0.198	0.178	0.159	0.142	0.128	0.118	0.325	0.307	0.294	0.278	0.262	0.245	0.233	0.216	0.203	0.201	0.198
317	0.318	0.313	0.315	0.299	0.281	0.263	0.249	0.23	0.214	0.197	0.182	0.322	0.295	0.271	0.248	0.223	0.199	0.179	0.16	0.144	0.13	0.12	0.324	0.306	0.294	0.278	0.261	0.245	0.234	0.217	0.203	0.202	0.198
318	0.318	0.313	0.315	0.299	0.282	0.263	0.25	0.231	0.215	0.198	0.184	0.322	0.295	0.271	0.248	0.224	0.2	0.181	0.162	0.145	0.131	0.122	0.324	0.306	0.294	0.278	0.262	0.246	0.234	0.217	0.204	0.203	0.199
319	0.319	0.314	0.315	0.3	0.283	0.264	0.251	0.232	0.216	0.2	0.186	0.323	0.297	0.272	0.249	0.225	0.202	0.182	0.164	0.147	0.134	0.124	0.324	0.307	0.295	0.279	0.263	0.247	0.236	0.219	0.206	0.204	0.201
320	0.322	0.316	0.318	0.303	0.285	0.267	0.253	0.235	0.219	0.203	0.188	0.325	0.299	0.275	0.252	0.228	0.205	0.185	0.167	0.15	0.136	0.127	0.327	0.31	0.297	0.281	0.265	0.249	0.238	0.221	0.208	0.207	0.203
321	0.325	0.321	0.322	0.306	0.289	0.271	0.257	0.238	0.223	0.206	0.191	0.329	0.303	0.279	0.256	0.231	0.208	0.188	0.17	0.153	0.139	0.13	0.331	0.314	0.301	0.285	0.269	0.253	0.241	0.225	0.212	0.21	0.206
322	0.331	0.326	0.327	0.312	0.294	0.276	0.261	0.242	0.226	0.21	0.195	0.334	0.308	0.283	0.26	0.235	0.212	0.192	0.173	0.156	0.143	0.133	0.336	0.318	0.305	0.29	0.274	0.257	0.245	0.229	0.215	0.214	0.21
323	0.337	0.332	0.333	0.317	0.299	0.281	0.267	0.247	0.231	0.214	0.199	0.34	0.314	0.289	0.265	0.24	0.216	0.196	0.177	0.16	0.146	0.136	0.342	0.324	0.311	0.295	0.279	0.262	0.25	0.233	0.22	0.218	0.214
324	0.342	0.337	0.339	0.323	0.305	0.286	0.271	0.252	0.236	0.219	0.203	0.346	0.319	0.294	0.27	0.245	0.22	0.2	0.181	0.164	0.149	0.139	0.347	0.329	0.316	0.3	0.284	0.267	0.255	0.237	0.224	0.222	0.219
325	0.347	0.342	0.343	0.328	0.309	0.291	0.276	0.256	0.239	0.223	0.207	0.351	0.324	0.298	0.274	0.249	0.224	0.203	0.184	0.167	0.153	0.142	0.352	0.334	0.321	0.304	0.288	0.27	0.259	0.241	0.227	0.226	0.222
326	0.349	0.344	0.345	0.33	0.312	0.293	0.278	0.258	0.242	0.225	0.209	0.353	0.326	0.3	0.276	0.251	0.227	0.206	0.187	0.17	0.155	0.145	0.354	0.336	0.323	0.306	0.29	0.273	0.261	0.243	0.23	0.228	0.224
327	0.349	0.344	0.345	0.329	0.311	0.293	0.278	0.259	0.243	0.226	0.211	0.352	0.325	0.3	0.276	0.252	0.228	0.207	0.188	0.171	0.157	0.147	0.353	0.335	0.322	0.306	0.29	0.273	0.261	0.244	0.23	0.229	0.226
328	0.344	0.34	0.341	0.325	0.308	0.29	0.276	0.257	0.241	0.225	0.21	0.347	0.322	0.297	0.274	0.25	0.227	0.207	0.189	0.172	0.159	0.149	0.349	0.331	0.319	0.303	0.287	0.271	0.259	0.243	0.23	0.228	0.225
329	0.337	0.332	0.333	0.319	0.302	0.285	0.272	0.254	0.239	0.223	0.209	0.34	0.315	0.292	0.27	0.246	0.224	0.206	0.188	0.172	0.159	0.15	0.341	0.324	0.312	0.297	0.282	0.266	0.256	0.24	0.227	0.226	0.222
330	0.328	0.323	0.325	0.311	0.295	0.278	0.266	0.249	0.235	0.22	0.207	0.331	0.307	0.285	0.264	0.242	0.221	0.203	0.186	0.172	0.159	0.15	0.332	0.316	0.304	0.29	0.276	0.261	0.251	0.236	0.224	0.223	0.219
331	0.318	0.313	0.315	0.302	0.287	0.271	0.259	0.243	0.23	0.216	0.204	0.321	0.298	0.277	0.258	0.237	0.217	0.2	0.185	0.171	0.159	0.151	0.322	0.306	0.296	0.282	0.269	0.255	0.246	0.231	0.22	0.219	0.215
332	0.308	0.304	0.305	0.293	0.279	0.264	0.254	0.238	0.225	0.212	0.201	0.311	0.289	0.27	0.252	0.232	0.213	0.197	0.183	0.17	0.159	0.151	0.312	0.297	0.287	0.274	0.262	0.249	0.24	0.227	0.216	0.215	0.212
333	0.299	0.295	0.296	0.284	0.271	0.258	0.248	0.233	0.221	0.209	0.199	0.302	0.281	0.263	0.246	0.227	0.21	0.195	0.181	0.169	0.159	0.151	0.304	0.289	0.279	0.267	0.255	0.243	0.235	0.222	0.212	0.212	0.209
334	0.292	0.287	0.289	0.278	0.265	0.252	0.243	0.229	0.218	0.206	0.196	0.295	0.275	0.257	0.241	0.223	0.207	0.193	0.18	0.168	0.158	0.152	0.296	0.281	0.273	0.261	0.25	0.239	0.231	0.219	0.209	0.209	0.206
335	0.285	0.281	0.282	0.271	0.26	0.247	0.239	0.226	0.215	0.204	0.194	0.288	0.268	0.252	0.237	0.22	0.205	0.191	0.179	0.168	0.159	0.152	0.29	0.275	0.267	0.256	0.245	0.234	0.228	0.216	0.207	0.207	0.204
336	0.28	0.275	0.277	0.267	0.255	0.244	0.235	0.223	0.213	0.202	0.194	0.283	0.264	0.248	0.234	0.217	0.203	0.19	0.178	0.168	0.159	0.153	0.284	0.27	0.263	0.252	0.242	0.231	0.225	0.214	0.206	0.205	0.202
337	0.276	0.271	0.273	0.263	0.252	0.241	0.233	0.221	0.211	0.201	0.193	0.279	0.26	0.245	0.231	0.216	0.201	0.189	0.178	0.167	0.159	0.153	0.28	0.267	0.259	0.248	0.239	0.229	0.223	0.212	0.204	0.204	0.2
338	0.273	0.268	0.27	0.26	0.25	0.239	0.231	0.219	0.21	0.2	0.192	0.276	0.257	0.243	0.23	0.215	0.201	0.189	0.178	0.168	0.16	0.154	0.277	0.264	0.257	0.246	0.237	0.227	0.222	0.211	0.203	0.203	0.2
339	0.271	0.266	0.268	0.259	0.248	0.238	0.23	0.219	0.209	0.2	0.192	0.274	0.256	0.241	0.229	0.214	0.2	0.189	0.178	0.168	0.16	0.155	0.275	0.262	0.255	0.245	0.236	0.226	0.221	0.21	0.203	0.203	0.2
340	0.269	0.265	0.267	0.257	0.247	0.237	0.229	0.219	0.209	0.2	0.192	0.272	0.255	0.24	0.228	0.213	0.2	0.189	0.179	0.169	0.161	0.156	0.274	0.26	0.254	0.244	0.235	0.226	0.221	0.21	0.202	0.202	0.2
341	0.268	0.264	0.266	0.257	0.247	0.236	0.228	0.218	0.209	0.2	0.192	0.271	0.253	0.24	0.227	0.213	0.2	0.189	0.179	0.169	0.162	0.157	0.273	0.26	0.253	0.243	0.235	0.225	0.22	0.21	0.203	0.202	0.2
342	0.268	0.264	0.266	0.256	0.247	0.236	0.229	0.218	0.209	0.201	0.193	0.271	0.254	0.24	0.228	0.214	0.201	0.19	0.18	0.17	0.163	0.158	0.273	0.259	0.253	0.243	0.235	0.226	0.221	0.211	0.203	0.203	0.2
343	0.267	0.264	0.266	0.256	0.247	0.237	0.229	0.219	0.21	0.201	0.194	0.271	0.254	0.24	0.228	0.214	0.202	0.191	0.181	0.171	0.164	0.159	0.272	0.26	0.253	0.244	0.236	0.226	0.221	0.212	0.204	0.204	0.201
344	0.268	0.264	0.266	0.257	0.248	0.237	0.23	0.22	0.211	0.202	0.194	0.271	0.254	0.241	0.229	0.215	0.202	0.191	0.181	0.173	0.165	0.16	0.273	0.26	0.254	0.244	0.236	0.226	0.222	0.212	0.205	0.204	0.201
345	0.269	0.265	0.267	0.258	0.248	0.238	0.23	0.221	0.212	0.203	0.195	0.272	0.255	0.242	0.229	0.216	0.203	0.192	0.183	0.174	0.166	0.161	0.274	0.261	0.254	0.245	0.237	0.227	0.223	0.213	0.205	0.205	0.203
346	0.27	0.266	0.268	0.259	0.249	0.24	0.231	0.222	0.213	0.204	0.197	0.273	0.256	0.243	0.231	0.217	0.204	0.194	0.184	0.175	0.167	0.162	0.275	0.262	0.255	0.246	0.238	0.229	0.224	0.214	0.207	0.207	0.204
347	0.272	0.268	0.27	0.261	0.251	0.241	0.233	0.224	0.215	0.206	0.198	0.275	0.258	0.245	0.232	0.219	0.206	0.195	0.185	0.176	0.169	0.164	0.277	0.264	0.257	0.248	0.24	0.23	0.225	0.216	0.208	0.208	0.205
348	0.274	0.27	0.272	0.263	0.253	0.243	0.235	0.226	0.217	0.208	0.2	0.277	0.26	0.247	0.235	0.221	0.208	0.197	0.187	0.178	0.171	0.166	0.279	0.266	0.259	0.25	0.242	0.233	0.228	0.218	0.21	0.21	0.208
349	0.277	0.273	0.275	0.266	0.256	0.246	0.238	0.228	0.219	0.211	0.203	0.28	0.263	0.249	0.237	0.223	0.21	0.2	0.19	0.181	0.173	0.168	0.282	0.269	0.262	0.253	0.244	0.235	0.23	0.22	0.213	0.213	0.21
350	0.28	0.276	0.278	0.269	0.26	0.249	0.241	0.231	0.222	0.213	0.206	0.284	0.266	0.252	0.241	0.227	0.214	0.202	0.193	0.183	0.176	0.171	0.285	0.272	0.266	0.256	0.248	0.238	0.233	0.223	0.216	0.215	0.213
351	0.284	0.28	0.282	0.273	0.263	0.253	0.245	0.235	0.225	0.216	0.209	0.287	0.27	0.256	0.244	0.23	0.216	0.205	0.195	0.186	0.178	0.173	0.289	0.276	0.269	0.259	0.251	0.241	0.236	0.226	0.219	0.218	0.216
352	0.288	0.284	0.287	0.277	0.267	0.257	0.248	0.238	0.229	0.22	0.211	0.292	0.274	0.26	0.247	0.233	0.22	0.209	0.198	0.189	0.182	0.176	0.293	0.28	0.273	0.263	0.255	0.246	0.24	0.23	0.222	0.222	0.219
353	0.293	0.289	0.291	0.281	0.271	0.26	0.252	0.241	0.232	0.223	0.215	0.296	0.278	0.264	0.251	0.237	0.223	0.212	0.201	0.191	0.184	0.178	0.297	0.284	0.277	0.267	0.259	0.249	0.243	0.233	0.225	0.225	0.222
354	0.297	0.293	0.295	0.285	0.275	0.264	0.255	0.245	0.235	0.226	0.217	0.3	0.282	0.268	0.254	0.24	0.226	0.214	0.203	0.193	0.186	0.18	0.301	0.288	0.281	0.271	0.262	0.252	0.246	0.236	0.228	0.228	0.225
355	0.3	0.297	0.298	0.288	0.278	0.267	0.258	0.247	0.237	0.228	0.219	0.303	0.285	0.271	0.257	0.242	0.228	0.216	0.205	0.195	0.186	0.181	0.305	0.292	0.284	0.274	0.265	0.255	0.249	0.238	0.23	0.23	0.227
356	0.304	0.3	0.302	0.291	0.28	0.269	0.26	0.249	0.239	0.229	0.22	0.307	0.288	0.273	0.259	0.244	0.229	0.217	0.205	0.195	0.186	0.181	0.308	0.295	0.287	0.277	0.267	0.257	0.25	0.24	0.231	0.231	0.228
357	0.306	0.302	0.304	0.293	0.282	0.27	0.261	0.25	0.239	0.229	0.219	0.309	0.29	0.274	0.26	0.244	0.229	0.216	0.205	0.194	0.185	0.179	0.31	0.297	0.289	0.278	0.268	0.257	0.251	0.24	0.231	0.23	0.228
358	0.307	0.303	0.305	0.294	0.283	0.271	0.26	0.249	0.238	0.228	0.218	0.31	0.291	0.275	0.26	0.243	0.228	0.215	0.203	0.191	0.182	0.176	0.311	0.298	0.289	0.278	0.269	0.257	0.25	0.239	0.23	0.229	0.226
359	0.308	0.304	0.306	0.295	0.283	0.27	0.259	0.248	0.237	0.225	0.216	0.311	0.291	0.275	0.259	0.242	0.226	0.213	0.2	0.188	0.179	0.173	0.312	0.298	0.29	0.278	0.268	0.256	0.249	0.237	0.228	0.227	0.225
360	0.308	0.304	0.306	0.294	0.282	0.269	0.258	0.246	0.234	0.223	0.212	0.311	0.291	0.274	0.258	0.24	0.223	0.209	0.196	0.184	0.174	0.167	0.312	0.298	0.289	0.278	0.267	0.255	0.247	0.235	0.225	0.225	0.221
361	0.307	0.303	0.305	0.293	0.281	0.267	0.256	0.243	0.231	0.219	0.208	0.31	0.29	0.272	0.255	0.237	0.22	0.205	0.191	0.179	0.169	0.162	0.311	0.297	0.288	0.276	0.265	0.253	0.245	0.232	0.222	0.221	0.218
362	0.307	0.303	0.304	0.292	0.279	0.265	0.253	0.24	0.228	0.215	0.204	0.31	0.289	0.27	0.253	0.234	0.216	0.201	0.187	0.174	0.163	0.156	0.311	0.297	0.287	0.275	0.263	0.25	0.242	0.229	0.218	0.217	0.214
363	0.306	0.302	0.304	0.292	0.278	0.264	0.251	0.237	0.224	0.212	0.2	0.309	0.288	0.269	0.251	0.231	0.213	0.197	0.182	0.169	0.157	0.15	0.31	0.296	0.286	0.273	0.261	0.248	0.239	0.225	0.215	0.213	0.21
364	0.306	0.302	0.304	0.291	0.277	0.262	0.249	0.235	0.221	0.208	0.195	0.309	0.288	0.267	0.248	0.228	0.209	0.192	0.177	0.163	0.152	0.144	0.31	0.296	0.285	0.272	0.259	0.245	0.236	0.222	0.211	0.21	0.207
365	0.306	0.302	0.304	0.29	0.276	0.26	0.246	0.232	0.218	0.204	0.191	0.309	0.287	0.266	0.246	0.225	0.205	0.188	0.172	0.157	0.145	0.137	0.31	0.296	0.285	0.271	0.258	0.243	0.233	0.219	0.207	0.206	0.202
366	0.307	0.302	0.304	0.291	0.275	0.259	0.244	0.229	0.215	0.2	0.187	0.31	0.287	0.265	0.245	0.222	0.201	0.184	0.167	0.152	0.139	0.13	0.311	0.296	0.285	0.27	0.256	0.241	0.231	0.215	0.204	0.202	0.199
367	0.308	0.304	0.306	0.291	0.276	0.258	0.243	0.228	0.212	0.197	0.183	0.311	0.288	0.265	0.244	0.221	0.198	0.18	0.162	0.147	0.134	0.124	0.312	0.298	0.285	0.271	0.256	0.24	0.229	0.214	0.201	0.199	0.196
368	0.31	0.306	0.307	0.293	0.276	0.258	0.242	0.226	0.21	0.195	0.18	0.313	0.289	0.265	0.243	0.219	0.196	0.177	0.159	0.142	0.129	0.119	0.314	0.299	0.286	0.271	0.256	0.239	0.228	0.212	0.198	0.197	0.193
369	0.312	0.309	0.31	0.295	0.277	0.259	0.243	0.226	0.209	0.193	0.177	0.315	0.291	0.267	0.243	0.218	0.194	0.174	0.155	0.138	0.124	0.114	0.316	0.302	0.288	0.272	0.257	0.239	0.227	0.21	0.197	0.195	0.191
370	0.316	0.312	0.313	0.298	0.28	0.26	0.243	0.225	0.208	0.191	0.175	0.318	0.294	0.268	0.244	0.218	0.193	0.172	0.152	0.134	0.12	0.109	0.32	0.304	0.291	0.274	0.258	0.24	0.227	0.21	0.195	0.193	0.19
371	0.32	0.316	0.317	0.301	0.282	0.262	0.244	0.226	0.208	0.19	0.173	0.322	0.297	0.27	0.245	0.218	0.192	0.17	0.15	0.131	0.116	0.105	0.324	0.308	0.294	0.277	0.26	0.241	0.227	0.21	0.195	0.192	0.189
372	0.324	0.32	0.322	0.305	0.285	0.264	0.246	0.227	0.208	0.189	0.172	0.327	0.301	0.273	0.247	0.219	0.192	0.169	0.147	0.128	0.112	0.101	0.328	0.313	0.298	0.28	0.262	0.243	0.228	0.21	0.194	0.192	0.188
373	0.33	0.326	0.327	0.31	0.29	0.268	0.248	0.228	0.209	0.19	0.171	0.332	0.306	0.277	0.249	0.22	0.192	0.168	0.145	0.126	0.109	0.097	0.334	0.318	0.302	0.284	0.265	0.245	0.23	0.211	0.195	0.192	0.188
374	0.336	0.332	0.334	0.316	0.294	0.272	0.251	0.231	0.21	0.19	0.171	0.339	0.312	0.281	0.252	0.222	0.193	0.168	0.145	0.124	0.106	0.094	0.34	0.324	0.307	0.288	0.269	0.248	0.232	0.212	0.195	0.193	0.189
375	0.343	0.339	0.34	0.322	0.3	0.276	0.255	0.233	0.212	0.192	0.171	0.346	0.318	0.286	0.256	0.224	0.194	0.168	0.144	0.122	0.104	0.091	0.347	0.331	0.313	0.293	0.273	0.251	0.235	0.214	0.196	0.194	0.19
376	0.351	0.347	0.348	0.328	0.306	0.281	0.259	0.236	0.215	0.193	0.172	0.353	0.324	0.292	0.26	0.228	0.196	0.169	0.144	0.121	0.102	0.089	0.355	0.338	0.32	0.299	0.279	0.255	0.238	0.216	0.198	0.195	0.191
377	0.359	0.355	0.356	0.336	0.312	0.287	0.264	0.24	0.218	0.195	0.173	0.362	0.332	0.298	0.265	0.231	0.198	0.17	0.144	0.12	0.101	0.087	0.363	0.346	0.327	0.306	0.284	0.26	0.242	0.22	0.201	0.197	0.194
378	0.368	0.364	0.365	0.344	0.32	0.293	0.269	0.245	0.221	0.198	0.175	0.37	0.34	0.304	0.27	0.235	0.201	0.172	0.144	0.12	0.1	0.085	0.372	0.355	0.335	0.313	0.29	0.265	0.246	0.223	0.204	0.2	0.196
379	0.378	0.373	0.375	0.353	0.328	0.3	0.275	0.25	0.225	0.201	0.177	0.38	0.348	0.312	0.276	0.24	0.204	0.174	0.145	0.12	0.099	0.083	0.382	0.364	0.343	0.321	0.297	0.271	0.251	0.227	0.207	0.203	0.199
380	0.388	0.384	0.385	0.363	0.336	0.307	0.281	0.255	0.229	0.204	0.18	0.391	0.358	0.32	0.283	0.245	0.208	0.176	0.147	0.12	0.098	0.082	0.392	0.374	0.352	0.329	0.304	0.277	0.257	0.232	0.211	0.206	0.202
381	0.399	0.395	0.396	0.373	0.345	0.315	0.288	0.261	0.234	0.208	0.182	0.401	0.367	0.328	0.289	0.25	0.211	0.179	0.148	0.121	0.098	0.081	0.403	0.384	0.362	0.337	0.312	0.284	0.262	0.236	0.214	0.21	0.206
382	0.41	0.406	0.407	0.383	0.354	0.323	0.295	0.267	0.239	0.212	0.185	0.413	0.377	0.337	0.297	0.256	0.215	0.182	0.15	0.122	0.098	0.08	0.413	0.394	0.371	0.346	0.32	0.291	0.268	0.242	0.219	0.214	0.21
383	0.422	0.417	0.418	0.393	0.364	0.332	0.302	0.273	0.244	0.216	0.189	0.424	0.388	0.345	0.304	0.262	0.22	0.185	0.152	0.123	0.098	0.08	0.425	0.406	0.381	0.356	0.328	0.298	0.274	0.247	0.223	0.219	0.214
384	0.434	0.43	0.431	0.405	0.374	0.34	0.31	0.28	0.25	0.221	0.192	0.437	0.399	0.355	0.312	0.268	0.225	0.189	0.154	0.124	0.099	0.08	0.437	0.417	0.392	0.366	0.337	0.306	0.281	0.253	0.228	0.223	0.219
385	0.445	0.441	0.442	0.415	0.383	0.349	0.318	0.286	0.256	0.226	0.196	0.448	0.41	0.364	0.32	0.275	0.23	0.192	0.157	0.125	0.099	0.079	0.449	0.428	0.402	0.375	0.346	0.313	0.287	0.258	0.233	0.228	0.223
386	0.457	0.453	0.454	0.426	0.393	0.358	0.326	0.293	0.262	0.23	0.2	0.46	0.421	0.374	0.328	0.281	0.235	0.196	0.159	0.127	0.1	0.079	0.461	0.44	0.413	0.384	0.354	0.321	0.294	0.264	0.238	0.233	0.228
387	0.47	0.465	0.467	0.438	0.404	0.367	0.334	0.3	0.268	0.236	0.204	0.472	0.432	0.384	0.336	0.287	0.24	0.2	0.162	0.129	0.101	0.079	0.474	0.452	0.424	0.395	0.363	0.329	0.301	0.27	0.243	0.238	0.233
388	0.483	0.478	0.479	0.45	0.414	0.376	0.342	0.307	0.274	0.241	0.208	0.485	0.443	0.394	0.344	0.294	0.245	0.204	0.165	0.131	0.102	0.08	0.486	0.464	0.435	0.405	0.372	0.337	0.309	0.276	0.249	0.243	0.238
389	0.495	0.491	0.491	0.461	0.425	0.386	0.35	0.314	0.28	0.246	0.212	0.497	0.455	0.403	0.352	0.301	0.251	0.208	0.168	0.132	0.103	0.08	0.498	0.476	0.446	0.415	0.382	0.345	0.316	0.282	0.254	0.248	0.243
390	0.507	0.503	0.503	0.472	0.435	0.395	0.358	0.322	0.286	0.251	0.216	0.509	0.466	0.413	0.361	0.308	0.256	0.212	0.171	0.134	0.104	0.08	0.51	0.488	0.457	0.425	0.391	0.353	0.323	0.288	0.259	0.253	0.248
391	0.519	0.515	0.515	0.483	0.445	0.404	0.366	0.328	0.292	0.256	0.22	0.521	0.476	0.422	0.369	0.314	0.261	0.216	0.174	0.136	0.105	0.081	0.522	0.499	0.467	0.435	0.399	0.36	0.329	0.294	0.264	0.258	0.253
392	0.53	0.526	0.527	0.494	0.455	0.412	0.374	0.335	0.298	0.261	0.224	0.533	0.487	0.431	0.376	0.321	0.266	0.22	0.177	0.138	0.106	0.081	0.534	0.51	0.477	0.444	0.408	0.368	0.336	0.3	0.27	0.263	0.258
393	0.542	0.538	0.539	0.505	0.465	0.422	0.382	0.342	0.304	0.266	0.228	0.545	0.498	0.441	0.384	0.328	0.271	0.224	0.18	0.14	0.107	0.082	0.546	0.521	0.488	0.454	0.417	0.376	0.343	0.306	0.275	0.268	0.263
394	0.553	0.549	0.549	0.515	0.474	0.429	0.389	0.349	0.309	0.271	0.232	0.556	0.508	0.449	0.392	0.334	0.276	0.228	0.182	0.142	0.108	0.082	0.556	0.531	0.497	0.462	0.425	0.383	0.349	0.312	0.28	0.273	0.267
395	0.564	0.559	0.56	0.525	0.482	0.437	0.396	0.355	0.315	0.275	0.235	0.566	0.517	0.458	0.399	0.34	0.281	0.232	0.185	0.144	0.109	0.083	0.567	0.541	0.507	0.471	0.432	0.39	0.355	0.317	0.284	0.277	0.272
396	0.574	0.569	0.57	0.534	0.491	0.445	0.403	0.361	0.32	0.279	0.239	0.576	0.527	0.466	0.406	0.345	0.285	0.236	0.187	0.146	0.111	0.083	0.577	0.551	0.516	0.48	0.44	0.397	0.361	0.322	0.289	0.282	0.276
397	0.584	0.579	0.58	0.544	0.5	0.453	0.41	0.367	0.325	0.284	0.243	0.586	0.536	0.474	0.413	0.351	0.29	0.239	0.19	0.147	0.112	0.084	0.587	0.561	0.524	0.488	0.447	0.403	0.367	0.328	0.294	0.286	0.28
398	0.593	0.589	0.589	0.552	0.508	0.46	0.416	0.372	0.33	0.288	0.246	0.596	0.545	0.481	0.419	0.356	0.294	0.242	0.192	0.149	0.113	0.085	0.597	0.57	0.533	0.496	0.454	0.409	0.373	0.332	0.298	0.29	0.284
399	0.603	0.599	0.599	0.561	0.516	0.467	0.423	0.378	0.335	0.292	0.249	0.605	0.553	0.489	0.426	0.362	0.298	0.246	0.195	0.151	0.114	0.085	0.606	0.579	0.541	0.503	0.462	0.416	0.378	0.337	0.302	0.294	0.288
400	0.612	0.608	0.608	0.57	0.524	0.474	0.429	0.384	0.34	0.296	0.253	0.615	0.562	0.496	0.432	0.367	0.303	0.249	0.198	0.153	0.115	0.086	0.615	0.588	0.55	0.511	0.469	0.422	0.384	0.342	0.306	0.298	0.293
401	0.622	0.617	0.617	0.579	0.532	0.481	0.436	0.389	0.345	0.3	0.256	0.624	0.57	0.504	0.438	0.372	0.307	0.253	0.2	0.154	0.116	0.086	0.625	0.597	0.558	0.519	0.475	0.428	0.389	0.347	0.311	0.303	0.297
402	0.631	0.627	0.627	0.587	0.54	0.488	0.442	0.395	0.349	0.305	0.26	0.634	0.579	0.512	0.445	0.378	0.311	0.256	0.203	0.156	0.117	0.087	0.634	0.606	0.566	0.526	0.482	0.434	0.395	0.352	0.315	0.307	0.301
403	0.641	0.637	0.636	0.596	0.548	0.496	0.449	0.401	0.354	0.309	0.263	0.644	0.588	0.519	0.451	0.383	0.316	0.26	0.205	0.158	0.119	0.088	0.644	0.615	0.575	0.535	0.49	0.441	0.401	0.357	0.32	0.311	0.305
404	0.65	0.646	0.646	0.605	0.556	0.503	0.455	0.406	0.359	0.313	0.267	0.653	0.597	0.527	0.458	0.389	0.32	0.263	0.208	0.16	0.12	0.089	0.653	0.624	0.583	0.542	0.497	0.447	0.406	0.362	0.324	0.315	0.309
405	0.66	0.656	0.656	0.614	0.564	0.51	0.462	0.412	0.364	0.318	0.27	0.663	0.605	0.535	0.465	0.394	0.325	0.267	0.211	0.162	0.121	0.089	0.663	0.633	0.592	0.55	0.504	0.454	0.412	0.367	0.328	0.32	0.313
406	0.669	0.665	0.665	0.623	0.572	0.517	0.468	0.418	0.369	0.322	0.274	0.672	0.614	0.542	0.471	0.4	0.329	0.27	0.213	0.164	0.122	0.09	0.672	0.642	0.6	0.558	0.511	0.46	0.417	0.372	0.333	0.324	0.318
407	0.678	0.674	0.673	0.63	0.579	0.523	0.474	0.423	0.374	0.325	0.277	0.68	0.621	0.549	0.477	0.404	0.333	0.273	0.216	0.166	0.124	0.091	0.681	0.65	0.607	0.564	0.517	0.465	0.422	0.376	0.337	0.327	0.321
408	0.686	0.682	0.681	0.638	0.586	0.53	0.479	0.428	0.378	0.329	0.28	0.688	0.629	0.555	0.482	0.409	0.336	0.276	0.218	0.167	0.125	0.092	0.689	0.657	0.614	0.571	0.523	0.47	0.427	0.38	0.34	0.331	0.325
409	0.693	0.689	0.688	0.645	0.592	0.535	0.484	0.432	0.382	0.332	0.283	0.696	0.635	0.561	0.487	0.413	0.34	0.278	0.22	0.169	0.126	0.092	0.696	0.664	0.62	0.577	0.528	0.475	0.431	0.384	0.343	0.334	0.328
410	0.699	0.695	0.694	0.65	0.597	0.54	0.488	0.436	0.385	0.335	0.285	0.702	0.641	0.566	0.491	0.416	0.342	0.281	0.221	0.17	0.126	0.093	0.702	0.67	0.626	0.582	0.533	0.479	0.435	0.387	0.346	0.337	0.33
411	0.705	0.701	0.7	0.655	0.602	0.544	0.492	0.439	0.388	0.337	0.287	0.708	0.646	0.57	0.495	0.419	0.345	0.283	0.223	0.171	0.127	0.093	0.708	0.675	0.63	0.586	0.536	0.483	0.438	0.39	0.349	0.339	0.333
412	0.709	0.705	0.704	0.659	0.605	0.547	0.494	0.441	0.39	0.339	0.288	0.712	0.649	0.573	0.497	0.422	0.347	0.284	0.224	0.172	0.128	0.093	0.712	0.679	0.634	0.589	0.539	0.485	0.44	0.392	0.35	0.341	0.334
413	0.712	0.708	0.707	0.662	0.608	0.549	0.497	0.443	0.391	0.34	0.289	0.715	0.652	0.576	0.499	0.423	0.348	0.285	0.225	0.172	0.128	0.093	0.715	0.682	0.636	0.592	0.542	0.487	0.442	0.394	0.352	0.342	0.336
414	0.714	0.71	0.709	0.664	0.609	0.55	0.498	0.444	0.392	0.341	0.29	0.717	0.654	0.577	0.5	0.424	0.349	0.286	0.225	0.173	0.128	0.094	0.717	0.683	0.638	0.593	0.543	0.488	0.443	0.394	0.352	0.343	0.336
415	0.714	0.71	0.709	0.664	0.609	0.551	0.498	0.444	0.392	0.341	0.29	0.717	0.654	0.577	0.5	0.424	0.349	0.286	0.225	0.172	0.128	0.094	0.717	0.683	0.638	0.593	0.543	0.488	0.443	0.394	0.352	0.343	0.336
416	0.712	0.708	0.707	0.662	0.608	0.549	0.497	0.443	0.391	0.34	0.289	0.715	0.652	0.575	0.499	0.423	0.348	0.285	0.225	0.172	0.128	0.093	0.715	0.681	0.636	0.591	0.541	0.487	0.442	0.393	0.351	0.342	0.335
417	0.709	0.705	0.704	0.659	0.605	0.546	0.494	0.441	0.389	0.339	0.288	0.712	0.649	0.572	0.497	0.421	0.346	0.284	0.223	0.171	0.127	0.093	0.711	0.677	0.632	0.588	0.538	0.484	0.439	0.391	0.349	0.34	0.334
418	0.704	0.7	0.699	0.654	0.6	0.542	0.49	0.437	0.386	0.336	0.285	0.707	0.644	0.568	0.493	0.418	0.343	0.281	0.222	0.17	0.126	0.092	0.706	0.673	0.628	0.584	0.534	0.48	0.436	0.388	0.347	0.337	0.331
419	0.697	0.693	0.692	0.647	0.594	0.537	0.485	0.433	0.382	0.333	0.283	0.7	0.638	0.562	0.488	0.414	0.34	0.279	0.219	0.168	0.125	0.091	0.699	0.666	0.621	0.578	0.529	0.476	0.431	0.384	0.343	0.334	0.328
420	0.688	0.684	0.683	0.639	0.587	0.53	0.479	0.427	0.378	0.328	0.279	0.69	0.629	0.555	0.482	0.408	0.335	0.275	0.216	0.166	0.123	0.09	0.69	0.657	0.613	0.57	0.522	0.469	0.426	0.379	0.339	0.33	0.323
421	0.678	0.674	0.673	0.63	0.578	0.522	0.472	0.421	0.372	0.324	0.275	0.68	0.62	0.547	0.474	0.402	0.33	0.271	0.213	0.163	0.121	0.089	0.68	0.647	0.604	0.562	0.514	0.463	0.419	0.373	0.334	0.325	0.319
422	0.666	0.663	0.662	0.619	0.568	0.514	0.464	0.414	0.366	0.318	0.27	0.669	0.61	0.538	0.467	0.395	0.325	0.266	0.21	0.161	0.119	0.087	0.669	0.637	0.594	0.553	0.506	0.455	0.412	0.367	0.328	0.319	0.313
423	0.655	0.651	0.65	0.609	0.559	0.504	0.456	0.407	0.359	0.313	0.266	0.658	0.599	0.528	0.458	0.388	0.319	0.262	0.206	0.158	0.117	0.086	0.657	0.626	0.584	0.543	0.497	0.447	0.405	0.361	0.322	0.314	0.308
424	0.643	0.639	0.638	0.597	0.548	0.495	0.448	0.399	0.353	0.307	0.261	0.646	0.588	0.519	0.45	0.381	0.313	0.257	0.202	0.155	0.115	0.084	0.646	0.614	0.573	0.533	0.488	0.439	0.398	0.354	0.316	0.308	0.302
425	0.632	0.628	0.627	0.587	0.539	0.487	0.44	0.392	0.347	0.301	0.256	0.635	0.578	0.51	0.442	0.375	0.308	0.252	0.199	0.152	0.113	0.082	0.635	0.603	0.563	0.524	0.479	0.431	0.391	0.348	0.311	0.303	0.297
426	0.621	0.618	0.616	0.577	0.53	0.479	0.432	0.386	0.341	0.296	0.252	0.624	0.568	0.501	0.435	0.368	0.302	0.248	0.195	0.149	0.111	0.081	0.624	0.593	0.554	0.515	0.471	0.424	0.384	0.342	0.306	0.298	0.292
427	0.61	0.607	0.606	0.567	0.52	0.47	0.425	0.379	0.335	0.291	0.247	0.613	0.558	0.492	0.427	0.362	0.297	0.243	0.192	0.147	0.109	0.079	0.613	0.583	0.544	0.506	0.463	0.416	0.378	0.336	0.3	0.292	0.287
428	0.601	0.597	0.596	0.558	0.512	0.463	0.418	0.373	0.329	0.286	0.243	0.604	0.549	0.484	0.42	0.356	0.292	0.24	0.189	0.144	0.107	0.078	0.603	0.573	0.535	0.497	0.455	0.41	0.372	0.33	0.295	0.288	0.282
429	0.592	0.588	0.587	0.549	0.504	0.455	0.411	0.367	0.324	0.282	0.24	0.594	0.541	0.477	0.414	0.35	0.288	0.236	0.186	0.142	0.105	0.077	0.594	0.565	0.527	0.49	0.448	0.403	0.366	0.325	0.291	0.283	0.278
430	0.583	0.579	0.579	0.541	0.496	0.448	0.405	0.361	0.319	0.278	0.236	0.585	0.532	0.469	0.407	0.345	0.283	0.232	0.183	0.14	0.104	0.076	0.586	0.556	0.519	0.482	0.441	0.397	0.36	0.32	0.286	0.279	0.273
431	0.574	0.57	0.569	0.533	0.489	0.441	0.399	0.356	0.314	0.273	0.232	0.577	0.524	0.462	0.401	0.339	0.279	0.228	0.18	0.137	0.102	0.074	0.576	0.547	0.511	0.475	0.434	0.391	0.354	0.315	0.282	0.274	0.269
432	0.565	0.562	0.561	0.525	0.481	0.435	0.393	0.35	0.309	0.269	0.228	0.568	0.516	0.455	0.395	0.334	0.274	0.225	0.177	0.135	0.1	0.073	0.568	0.539	0.503	0.467	0.428	0.384	0.349	0.31	0.277	0.27	0.264
433	0.556	0.552	0.552	0.516	0.473	0.427	0.386	0.344	0.304	0.264	0.224	0.559	0.507	0.447	0.388	0.328	0.269	0.221	0.174	0.133	0.098	0.072	0.559	0.529	0.494	0.459	0.42	0.378	0.343	0.305	0.272	0.265	0.26
434	0.546	0.542	0.541	0.506	0.464	0.419	0.378	0.338	0.298	0.259	0.22	0.549	0.498	0.438	0.38	0.322	0.264	0.216	0.17	0.13	0.096	0.07	0.548	0.519	0.484	0.45	0.412	0.37	0.336	0.299	0.267	0.26	0.255
435	0.535	0.532	0.531	0.496	0.455	0.411	0.371	0.331	0.292	0.254	0.215	0.538	0.488	0.43	0.372	0.315	0.259	0.212	0.166	0.127	0.094	0.069	0.538	0.509	0.475	0.441	0.404	0.363	0.329	0.292	0.261	0.255	0.25
436	0.523	0.519	0.519	0.485	0.444	0.401	0.362	0.323	0.285	0.248	0.21	0.526	0.476	0.42	0.364	0.308	0.252	0.207	0.162	0.124	0.092	0.067	0.526	0.497	0.463	0.43	0.394	0.354	0.321	0.285	0.255	0.249	0.244
437	0.51	0.506	0.506	0.472	0.433	0.391	0.353	0.315	0.278	0.241	0.205	0.512	0.464	0.409	0.354	0.3	0.246	0.201	0.158	0.12	0.089	0.065	0.512	0.484	0.451	0.419	0.384	0.345	0.313	0.278	0.248	0.242	0.237
438	0.494	0.491	0.491	0.458	0.42	0.379	0.342	0.305	0.27	0.234	0.199	0.498	0.45	0.396	0.343	0.29	0.238	0.195	0.153	0.117	0.086	0.063	0.497	0.469	0.437	0.406	0.372	0.334	0.303	0.269	0.241	0.235	0.23
439	0.478	0.475	0.474	0.443	0.406	0.366	0.331	0.295	0.261	0.226	0.192	0.481	0.435	0.383	0.332	0.281	0.23	0.188	0.148	0.113	0.083	0.061	0.481	0.453	0.423	0.393	0.359	0.323	0.293	0.26	0.232	0.227	0.222
440	0.461	0.458	0.457	0.427	0.391	0.353	0.319	0.284	0.251	0.218	0.185	0.464	0.419	0.369	0.32	0.271	0.222	0.181	0.142	0.109	0.08	0.058	0.464	0.437	0.407	0.378	0.346	0.311	0.282	0.251	0.224	0.218	0.214
441	0.442	0.439	0.439	0.409	0.375	0.338	0.305	0.272	0.241	0.209	0.177	0.445	0.402	0.353	0.307	0.259	0.212	0.174	0.137	0.104	0.077	0.056	0.445	0.418	0.39	0.362	0.332	0.298	0.27	0.24	0.214	0.209	0.205
442	0.423	0.42	0.419	0.391	0.358	0.324	0.292	0.26	0.23	0.199	0.169	0.426	0.384	0.337	0.293	0.247	0.203	0.166	0.13	0.099	0.073	0.054	0.425	0.399	0.372	0.346	0.317	0.284	0.258	0.229	0.205	0.2	0.196
443	0.401	0.399	0.398	0.371	0.34	0.307	0.277	0.247	0.218	0.189	0.161	0.405	0.364	0.32	0.278	0.235	0.193	0.157	0.124	0.094	0.07	0.051	0.404	0.379	0.353	0.328	0.3	0.27	0.245	0.218	0.194	0.19	0.186
444	0.378	0.375	0.374	0.349	0.32	0.289	0.26	0.232	0.205	0.178	0.151	0.381	0.342	0.301	0.261	0.221	0.181	0.148	0.116	0.089	0.066	0.048	0.38	0.356	0.332	0.308	0.282	0.254	0.23	0.204	0.183	0.179	0.174
445	0.353	0.35	0.349	0.325	0.298	0.269	0.243	0.217	0.192	0.166	0.141	0.355	0.319	0.28	0.243	0.206	0.169	0.138	0.108	0.082	0.061	0.045	0.355	0.332	0.31	0.287	0.263	0.236	0.215	0.191	0.17	0.167	0.163
446	0.325	0.322	0.322	0.3	0.275	0.248	0.223	0.2	0.177	0.153	0.13	0.328	0.293	0.258	0.224	0.189	0.155	0.127	0.1	0.076	0.056	0.042	0.328	0.306	0.285	0.264	0.242	0.218	0.198	0.176	0.157	0.154	0.15
447	0.295	0.293	0.292	0.272	0.249	0.225	0.203	0.181	0.16	0.139	0.119	0.298	0.266	0.234	0.203	0.172	0.141	0.115	0.091	0.069	0.051	0.038	0.298	0.277	0.259	0.24	0.22	0.197	0.18	0.16	0.142	0.14	0.136
448	0.265	0.262	0.262	0.244	0.224	0.202	0.182	0.163	0.144	0.125	0.107	0.267	0.239	0.209	0.182	0.154	0.126	0.103	0.082	0.062	0.046	0.034	0.267	0.248	0.232	0.215	0.197	0.177	0.161	0.143	0.128	0.126	0.122
449	0.233	0.231	0.231	0.214	0.197	0.178	0.16	0.143	0.127	0.11	0.094	0.236	0.21	0.184	0.161	0.136	0.111	0.091	0.072	0.055	0.041	0.031	0.236	0.218	0.204	0.189	0.174	0.156	0.142	0.126	0.113	0.111	0.108
450	0.202	0.2	0.2	0.186	0.171	0.154	0.139	0.125	0.111	0.096	0.082	0.205	0.182	0.16	0.139	0.118	0.097	0.079	0.063	0.048	0.036	0.027	0.205	0.189	0.177	0.164	0.151	0.135	0.123	0.109	0.098	0.097	0.094
451	0.173	0.17	0.172	0.159	0.146	0.132	0.119	0.107	0.095	0.082	0.071	0.175	0.155	0.137	0.119	0.101	0.083	0.068	0.054	0.041	0.031	0.024	0.176	0.162	0.151	0.14	0.129	0.116	0.106	0.094	0.084	0.083	0.081
452	0.147	0.143	0.145	0.135	0.123	0.112	0.1	0.091	0.081	0.07	0.06	0.148	0.131	0.116	0.101	0.085	0.07	0.058	0.046	0.035	0.026	0.02	0.15	0.137	0.128	0.118	0.109	0.098	0.09	0.08	0.071	0.071	0.069
453	0.122	0.119	0.121	0.112	0.103	0.093	0.084	0.076	0.068	0.059	0.051	0.124	0.109	0.096	0.084	0.071	0.059	0.048	0.038	0.029	0.022	0.018	0.125	0.114	0.107	0.098	0.091	0.082	0.076	0.067	0.06	0.06	0.057
454	0.101	0.097	0.099	0.092	0.085	0.077	0.069	0.062	0.056	0.048	0.042	0.102	0.089	0.079	0.069	0.058	0.048	0.04	0.032	0.024	0.019	0.015	0.103	0.094	0.088	0.081	0.075	0.067	0.063	0.055	0.049	0.05	0.047
455	0.082	0.08	0.081	0.075	0.069	0.063	0.056	0.051	0.046	0.04	0.035	0.084	0.073	0.064	0.057	0.048	0.04	0.033	0.026	0.02	0.016	0.013	0.085	0.077	0.072	0.066	0.061	0.055	0.052	0.046	0.041	0.041	0.039
456	0.068	0.065	0.066	0.061	0.057	0.052	0.046	0.042	0.038	0.033	0.029	0.07	0.059	0.052	0.047	0.039	0.033	0.027	0.022	0.017	0.013	0.011	0.071	0.063	0.059	0.054	0.051	0.046	0.043	0.038	0.034	0.035	0.032
457	0.055	0.052	0.054	0.05	0.046	0.042	0.038	0.035	0.031	0.027	0.024	0.057	0.048	0.042	0.038	0.032	0.027	0.022	0.018	0.014	0.011	0.01	0.058	0.051	0.048	0.044	0.041	0.037	0.035	0.031	0.028	0.029	0.027
458	0.045	0.042	0.044	0.04	0.037	0.034	0.03	0.028	0.026	0.022	0.02	0.047	0.039	0.034	0.031	0.026	0.022	0.018	0.015	0.011	0.009	0.008	0.048	0.041	0.039	0.036	0.034	0.031	0.029	0.026	0.023	0.024	0.022
459	0.037	0.034	0.036	0.033	0.03	0.028	0.025	0.023	0.022	0.019	0.017	0.039	0.031	0.028	0.025	0.021	0.018	0.015	0.013	0.01	0.008	0.007	0.04	0.033	0.032	0.029	0.028	0.025	0.024	0.021	0.019	0.02	0.018
460	0.03	0.028	0.03	0.027	0.025	0.023	0.02	0.019	0.018	0.016	0.015	0.032	0.026	0.023	0.021	0.018	0.015	0.012	0.011	0.008	0.007	0.006	0.034	0.027	0.026	0.024	0.023	0.021	0.02	0.018	0.016	0.017	0.015
461	0.025	0.023	0.025	0.022	0.021	0.019	0.017	0.016	0.015	0.013	0.012	0.027	0.021	0.019	0.017	0.014	0.012	0.01	0.009	0.007	0.006	0.006	0.029	0.023	0.022	0.019	0.019	0.017	0.017	0.015	0.013	0.015	0.013
462	0.021	0.018	0.02	0.018	0.017	0.016	0.014	0.014	0.013	0.011	0.011	0.023	0.017	0.015	0.014	0.012	0.01	0.008	0.007	0.006	0.005	0.005	0.024	0.018	0.018	0.016	0.016	0.014	0.014	0.012	0.011	0.013	0.011
463	0.018	0.015	0.017	0.015	0.014	0.013	0.011	0.012	0.011	0.009	0.009	0.02	0.014	0.012	0.012	0.01	0.008	0.007	0.006	0.005	0.004	0.005	0.021	0.015	0.015	0.013	0.013	0.012	0.012	0.011	0.01	0.011	0.009
464	0.015	0.013	0.015	0.013	0.012	0.011	0.01	0.01	0.009	0.008	0.008	0.017	0.012	0.01	0.01	0.008	0.007	0.006	0.006	0.004	0.004	0.004	0.019	0.013	0.013	0.011	0.011	0.01	0.011	0.009	0.008	0.01	0.008
465	0.013	0.011	0.012	0.011	0.01	0.01	0.008	0.009	0.008	0.007	0.007	0.015	0.01	0.008	0.009	0.007	0.006	0.005	0.005	0.004	0.003	0.004	0.016	0.011	0.011	0.009	0.01	0.009	0.009	0.008	0.007	0.009	0.007
466	0.012	0.009	0.011	0.009	0.009	0.008	0.007	0.007	0.007	0.006	0.007	0.013	0.008	0.007	0.007	0.006	0.005	0.004	0.004	0.003	0.003	0.004	0.015	0.009	0.009	0.008	0.008	0.008	0.008	0.007	0.006	0.008	0.006
467	0.01	0.008	0.01	0.008	0.008	0.007	0.006	0.007	0.007	0.005	0.006	0.012	0.007	0.006	0.006	0.005	0.004	0.004	0.004	0.003	0.003	0.003	0.013	0.008	0.008	0.007	0.007	0.007	0.008	0.006	0.006	0.007	0.006
468	0.009	0.007	0.009	0.007	0.007	0.007	0.005	0.006	0.006	0.005	0.006	0.011	0.006	0.005	0.006	0.005	0.004	0.003	0.003	0.002	0.002	0.003	0.012	0.007	0.007	0.006	0.006	0.006	0.007	0.006	0.005	0.007	0.005
469	0.008	0.006	0.008	0.006	0.006	0.006	0.005	0.005	0.005	0.005	0.005	0.01	0.005	0.005	0.005	0.004	0.003	0.003	0.003	0.002	0.002	0.003	0.012	0.006	0.006	0.005	0.006	0.005	0.006	0.005	0.005	0.007	0.005
470	0.008	0.005	0.007	0.006	0.005	0.005	0.004	0.005	0.005	0.004	0.005	0.009	0.005	0.004	0.005	0.004	0.003	0.003	0.003	0.002	0.002	0.003	0.011	0.005	0.006	0.005	0.005	0.005	0.006	0.005	0.004	0.006	0.004
471	0.007	0.005	0.007	0.005	0.005	0.005	0.004	0.005	0.005	0.004	0.005	0.009	0.004	0.004	0.004	0.003	0.003	0.002	0.003	0.002	0.002	0.003	0.01	0.005	0.005	0.004	0.005	0.004	0.005	0.004	0.004	0.006	0.004
472	0.007	0.004	0.006	0.005	0.005	0.005	0.003	0.004	0.005	0.004	0.004	0.008	0.004	0.003	0.004	0.003	0.003	0.002	0.002	0.002	0.002	0.003	0.01	0.005	0.005	0.004	0.004	0.004	0.005	0.004	0.004	0.006	0.004
473	0.006	0.004	0.006	0.004	0.004	0.004	0.003	0.004	0.004	0.003	0.004	0.008	0.003	0.003	0.004	0.003	0.002	0.002	0.002	0.002	0.002	0.003	0.01	0.004	0.004	0.003	0.004	0.004	0.005	0.004	0.003	0.005	0.004
474	0.006	0.004	0.005	0.004	0.004	0.004	0.003	0.004	0.004	0.003	0.004	0.008	0.003	0.003	0.003	0.003	0.002	0.002	0.002	0.001	0.002	0.003	0.009	0.004	0.004	0.003	0.004	0.004	0.005	0.004	0.003	0.005	0.003
475	0.006	0.003	0.005	0.004	0.004	0.004	0.003	0.004	0.004	0.003	0.004	0.008	0.003	0.002	0.003	0.002	0.002	0.002	0.002	0.001	0.001	0.002	0.009	0.004	0.004	0.003	0.004	0.003	0.005	0.004	0.003	0.005	0.003
476	0.006	0.003	0.005	0.004	0.004	0.004	0.003	0.004	0.004	0.003	0.004	0.007	0.003	0.002	0.003	0.002	0.002	0.002	0.002	0.001	0.001	0.002	0.009	0.004	0.004	0.003	0.004	0.003	0.004	0.003	0.003	0.005	0.003
477	0.005	0.003	0.005	0.003	0.003	0.004	0.003	0.003	0.004	0.003	0.004	0.007	0.002	0.002	0.003	0.002	0.002	0.002	0.002	0.001	0.001	0.002	0.009	0.003	0.004	0.003	0.003	0.003	0.004	0.003	0.003	0.005	0.003
478	0.005	0.003	0.005	0.003	0.003	0.003	0.002	0.003	0.004	0.003	0.004	0.007	0.002	0.002	0.003	0.002	0.002	0.002	0.002	0.001	0.001	0.002	0.008	0.003	0.003	0.002	0.003	0.003	0.004	0.003	0.003	0.005	0.003
479	0.005	0.003	0.005	0.003	0.003	0.003	0.002	0.003	0.004	0.003	0.004	0.007	0.002	0.002	0.003	0.002	0.002	0.002	0.002	0.001	0.001	0.002	0.008	0.003	0.003	0.002	0.003	0.003	0.004	0.003	0.003	0.005	0.003
480	0.005	0.003	0.004	0.003	0.003	0.003	0.002	0.003	0.003	0.003	0.004	0.007	0.002	0.002	0.003	0.002	0.002	0.002	0.002	0.001	0.001	0.002	0.008	0.003	0.003	0.002	0.003	0.003	0.004	0.003	0.003	0.005	0.003
481	0.005	0.003	0.004	0.003	0.003	0.003	0.002	0.003	0.003	0.003	0.003	0.007	0.002	0.002	0.003	0.002	0.001	0.001	0.002	0.001	0.001	0.002	0.008	0.003	0.003	0.002	0.003	0.003	0.004	0.003	0.003	0.005	0.003
482	0.005	0.002	0.004	0.003	0.003	0.003	0.002	0.003	0.003	0.003	0.003	0.007	0.002	0.002	0.003	0.002	0.001	0.001	0.002	0.001	0.001	0.002	0.008	0.003	0.003	0.002	0.003	0.003	0.004	0.003	0.003	0.005	0.003
483	0.005	0.002	0.004	0.003	0.003	0.003	0.002	0.003	0.003	0.003	0.003	0.006	0.002	0.002	0.002	0.002	0.001	0.001	0.002	0.001	0.001	0.002	0.008	0.003	0.003	0.002	0.003	0.003	0.004	0.003	0.003	0.004	0.003
484	0.005	0.002	0.004	0.003	0.003	0.003	0.002	0.003	0.003	0.003	0.003	0.006	0.002	0.002	0.002	0.002	0.001	0.001	0.002	0.001	0.001	0.002	0.008	0.003	0.003	0.002	0.003	0.003	0.004	0.003	0.002	0.004	0.003
485	0.005	0.002	0.004	0.003	0.003	0.003	0.002	0.003	0.003	0.002	0.003	0.006	0.002	0.001	0.002	0.002	0.001	0.001	0.002	0.001	0.001	0.002	0.008	0.003	0.003	0.002	0.003	0.003	0.004	0.003	0.002	0.004	0.003
486	0.005	0.002	0.004	0.003	0.003	0.003	0.002	0.003	0.003	0.002	0.003	0.006	0.002	0.001	0.002	0.002	0.001	0.001	0.002	0.001	0.001	0.002	0.008	0.003	0.003	0.002	0.003	0.003	0.004	0.003	0.002	0.004	0.003
487	0.005	0.002	0.004	0.003	0.003	0.003	0.002	0.003	0.003	0.002	0.003	0.006	0.002	0.001	0.002	0.002	0.001	0.001	0.002	0.001	0.001	0.002	0.008	0.002	0.003	0.002	0.003	0.002	0.003	0.003	0.002	0.004	0.003
488	0.005	0.002	0.004	0.003	0.003	0.003	0.002	0.003	0.003	0.002	0.003	0.006	0.002	0.001	0.002	0.002	0.001	0.001	0.002	0.001	0.001	0.002	0.007	0.002	0.003	0.002	0.003	0.002	0.003	0.003	0.002	0.004	0.003
489	0.005	0.002	0.004	0.003	0.003	0.003	0.002	0.003	0.003	0.002	0.003	0.006	0.002	0.001	0.002	0.002	0.001	0.001	0.001	0.001	0.001	0.002	0.007	0.002	0.003	0.002	0.003	0.002	0.003	0.003	0.002	0.004	0.003
490	0.004	0.002	0.004	0.002	0.003	0.003	0.002	0.003	0.003	0.002	0.003	0.006	0.002	0.001	0.002	0.002	0.001	0.001	0.001	0.001	0.001	0.002	0.007	0.002	0.002	0.002	0.003	0.002	0.003	0.003	0.002	0.004	0.003
491	0.004	0.002	0.004	0.002	0.003	0.003	0.002	0.003	0.003	0.002	0.003	0.006	0.001	0.001	0.002	0.001	0.001	0.001	0.001	0.001	0.001	0.002	0.007	0.002	0.002	0.002	0.003	0.002	0.003	0.003	0.002	0.004	0.002
492	0.004	0.002	0.004	0.002	0.002	0.003	0.002	0.003	0.003	0.002	0.003	0.006	0.001	0.001	0.002	0.001	0.001	0.001	0.001	0.001	0.001	0.002	0.007	0.002	0.002	0.002	0.003	0.002	0.003	0.003	0.002	0.004	0.002
493	0.004	0.002	0.004	0.002	0.002	0.003	0.002	0.003	0.003	0.002	0.003	0.006	0.001	0.001	0.002	0.001	0.001	0.001	0.001	0.001	0.001	0.002	0.007	0.002	0.002	0.002	0.003	0.002	0.003	0.002	0.002	0.004	0.002
494	0.004	0.002	0.004	0.002	0.002	0.003	0.002	0.003	0.003	0.002	0.003	0.006	0.001	0.001	0.002	0.001	0.001	0.001	0.001	0.001	0.001	0.002	0.007	0.002	0.002	0.002	0.003	0.002	0.003	0.002	0.002	0.004	0.002
495	0.004	0.002	0.004	0.002	0.002	0.003	0.002	0.003	0.003	0.002	0.003	0.006	0.001	0.001	0.002	0.001	0.001	0.001	0.001	0.001	0.001	0.002	0.007	0.002	0.002	0.002	0.002	0.002	0.003	0.002	0.002	0.004	0.002
496	0.004	0.002	0.004	0.002	0.002	0.003	0.002	0.003	0.003	0.002	0.003	0.006	0.001	0.001	0.002	0.001	0.001	0.001	0.001	0.001	0.001	0.002	0.007	0.002	0.002	0.002	0.003	0.002	0.003	0.002	0.002	0.004	0.002
497	0.004	0.002	0.004	0.002	0.002	0.003	0.002	0.003	0.003	0.002	0.003	0.006	0.001	0.001	0.002	0.001	0.001	0.001	0.001	0.001	0.001	0.002	0.007	0.002	0.002	0.002	0.003	0.002	0.003	0.002	0.002	0.004	0.002
498	0.004	0.002	0.004	0.002	0.002	0.003	0.002	0.003	0.003	0.002	0.003	0.006	0.001	0.001	0.002	0.001	0.001	0.001	0.001	0.001	0.001	0.002	0.007	0.002	0.002	0.002	0.003	0.002	0.003	0.002	0.002	0.004	0.002
499	0.004	0.002	0.003	0.002	0.002	0.002	0.001	0.003	0.003	0.002	0.003	0.006	0.001	0.001	0.002	0.001	0.001	0.001	0.001	0.001	0.001	0.002	0.007	0.002	0.002	0.002	0.002	0.002	0.003	0.002	0.002	0.004	0.002
500	0.004	0.002	0.003	0.002	0.002	0.002	0.001	0.003	0.003	0.002	0.003	0.006	0.001	0.001	0.002	0.001	0.001	0.001	0.001	0.001	0.001	0.002	0.007	0.002	0.002	0.002	0.002	0.002	0.003	0.002	0.002	0.004	0.002
501	0.004	0.002	0.004	0.002	0.002	0.003	0.001	0.003	0.003	0.002	0.003	0.006	0.001	0.001	0.002	0.001	0.001	0.001	0.001	0.001	0.001	0.002	0.007	0.002	0.002	0.002	0.002	0.002	0.003	0.002	0.002	0.004	0.002
502	0.004	0.002	0.003	0.002	0.002	0.003	0.001	0.003	0.003	0.002	0.003	0.006	0.001	0.001	0.002	0.001	0.001	0.001	0.001	0.001	0.001	0.002	0.007	0.002	0.002	0.002	0.003	0.002	0.003	0.002	0.002	0.004	0.002
503	0.004	0.002	0.003	0.002	0.002	0.003	0.001	0.003	0.003	0.002	0.003	0.006	0.001	0.001	0.002	0.001	0.001	0.001	0.001	0.001	0.001	0.002	0.007	0.002	0.002	0.002	0.003	0.002	0.003	0.002	0.002	0.004	0.002
504	0.004	0.002	0.004	0.002	0.002	0.003	0.001	0.003	0.003	0.002	0.003	0.006	0.001	0.001	0.002	0.001	0.001	0.001	0.001	0.001	0.001	0.002	0.007	0.002	0.002	0.002	0.003	0.002	0.003	0.002	0.002	0.004	0.002
505	0.004	0.002	0.003	0.002	0.002	0.003	0.001	0.003	0.003	0.002	0.003	0.006	0.001	0.001	0.002	0.001	0.001	0.001	0.001	0.001	0.001	0.002	0.007	0.002	0.002	0.002	0.003	0.002	0.003	0.002	0.002	0.004	0.002
506	0.004	0.002	0.003	0.002	0.002	0.003	0.001	0.003	0.003	0.002	0.003	0.006	0.002	0.001	0.002	0.001	0.001	0.001	0.001	0.001	0.001	0.002	0.007	0.002	0.002	0.002	0.003	0.002	0.003	0.002	0.002	0.004	0.002
507	0.004	0.002	0.004	0.002	0.003	0.003	0.002	0.003	0.003	0.002	0.003	0.006	0.002	0.001	0.002	0.001	0.001	0.001	0.001	0.001	0.001	0.002	0.007	0.002	0.002	0.002	0.003	0.002	0.003	0.002	0.002	0.004	0.003
508	0.004	0.002	0.004	0.002	0.003	0.003	0.002	0.003	0.003	0.002	0.003	0.006	0.002	0.001	0.002	0.002	0.001	0.001	0.001	0.001	0.001	0.002	0.007	0.002	0.002	0.002	0.003	0.002	0.003	0.002	0.002	0.004	0.003
509	0.004	0.002	0.004	0.002	0.003	0.003	0.002	0.003	0.003	0.002	0.003	0.006	0.002	0.001	0.002	0.002	0.001	0.001	0.001	0.001	0.001	0.002	0.007	0.002	0.002	0.002	0.003	0.002	0.003	0.002	0.002	0.004	0.003
510	0.004	0.002	0.004	0.002	0.003	0.003	0.002	0.003	0.003	0.002	0.003	0.006	0.002	0.001	0.002	0.002	0.001	0.001	0.002	0.001	0.001	0.002	0.007	0.002	0.002	0.002	0.003	0.002	0.003	0.003	0.002	0.004	0.003
511	0.004	0.002	0.004	0.002	0.003	0.003	0.002	0.003	0.003	0.002	0.003	0.006	0.002	0.001	0.002	0.002	0.001	0.001	0.002	0.001	0.001	0.002	0.007	0.002	0.002	0.002	0.003	0.002	0.003	0.003	0.002	0.004	0.003
512	0.004	0.002	0.004	0.003	0.003	0.003	0.002	0.003	0.003	0.002	0.003	0.006	0.002	0.001	0.002	0.002	0.001	0.001	0.002	0.001	0.001	0.002	0.007	0.002	0.002	0.002	0.003	0.002	0.003	0.003	0.002	0.004	0.003
513	0.004	0.002	0.004	0.003	0.003	0.003	0.002	0.003	0.003	0.002	0.003	0.006	0.002	0.001	0.002	0.002	0.001	0.001	0.002	0.001	0.001	0.002	0.007	0.002	0.002	0.002	0.003	0.003	0.003	0.003	0.002	0.004	0.003
514	0.004	0.002	0.004	0.003	0.003	0.003	0.002	0.003	0.003	0.002	0.003	0.006	0.002	0.001	0.002	0.002	0.001	0.001	0.002	0.001	0.001	0.002	0.007	0.002	0.002	0.002	0.003	0.003	0.003	0.003	0.002	0.004	0.003
515	0.005	0.002	0.004	0.003	0.003	0.003	0.002	0.003	0.003	0.003	0.003	0.006	0.002	0.001	0.002	0.002	0.001	0.002	0.002	0.001	0.001	0.002	0.007	0.002	0.003	0.002	0.003	0.003	0.003	0.003	0.002	0.004	0.003
516	0.005	0.002	0.004	0.003	0.003	0.003	0.002	0.003	0.003	0.003	0.003	0.006	0.002	0.001	0.002	0.002	0.001	0.002	0.002	0.001	0.001	0.002	0.007	0.002	0.003	0.002	0.003	0.003	0.003	0.003	0.002	0.004	0.003
517	0.005	0.002	0.004	0.003	0.003	0.003	0.002	0.003	0.003	0.003	0.003	0.006	0.002	0.002	0.002	0.002	0.001	0.002	0.002	0.001	0.001	0.002	0.007	0.003	0.003	0.002	0.003	0.003	0.003	0.003	0.002	0.004	0.003
518	0.005	0.002	0.004	0.003	0.003	0.003	0.002	0.003	0.003	0.003	0.003	0.006	0.002	0.002	0.002	0.002	0.001	0.002	0.002	0.001	0.001	0.002	0.007	0.003	0.003	0.002	0.003	0.003	0.003	0.003	0.003	0.004	0.003
519	0.005	0.002	0.004	0.003	0.003	0.003	0.002	0.003	0.003	0.003	0.003	0.006	0.002	0.002	0.003	0.002	0.002	0.002	0.002	0.001	0.001	0.002	0.007	0.003	0.003	0.002	0.003	0.003	0.003	0.003	0.003	0.004	0.003
520	0.005	0.002	0.004	0.003	0.003	0.003	0.002	0.003	0.003	0.003	0.003	0.006	0.002	0.002	0.003	0.002	0.002	0.002	0.002	0.001	0.001	0.002	0.007	0.003	0.003	0.002	0.003	0.003	0.003	0.003	0.003	0.004	0.003
521	0.005	0.002	0.004	0.003	0.003	0.003	0.002	0.003	0.003	0.003	0.004	0.006	0.002	0.002	0.003	0.002	0.002	0.002	0.002	0.001	0.001	0.003	0.007	0.003	0.003	0.002	0.003	0.003	0.003	0.003	0.003	0.005	0.003
522	0.005	0.002	0.004	0.003	0.003	0.003	0.002	0.003	0.003	0.003	0.004	0.006	0.002	0.002	0.003	0.002	0.002	0.002	0.002	0.001	0.001	0.003	0.007	0.003	0.003	0.002	0.003	0.003	0.003	0.003	0.003	0.005	0.003
523	0.005	0.002	0.004	0.003	0.003	0.003	0.002	0.003	0.003	0.003	0.004	0.006	0.002	0.002	0.003	0.002	0.002	0.002	0.002	0.001	0.001	0.003	0.007	0.003	0.003	0.002	0.003	0.003	0.003	0.003	0.003	0.005	0.003
524	0.005	0.002	0.004	0.003	0.003	0.003	0.002	0.003	0.004	0.003	0.004	0.006	0.002	0.002	0.003	0.002	0.002	0.002	0.002	0.001	0.002	0.003	0.007	0.003	0.003	0.002	0.003	0.003	0.004	0.003	0.003	0.005	0.003
525	0.005	0.002	0.004	0.003	0.003	0.003	0.002	0.003	0.004	0.003	0.004	0.006	0.002	0.002	0.003	0.002	0.002	0.002	0.002	0.001	0.002	0.003	0.007	0.003	0.003	0.002	0.003	0.003	0.004	0.003	0.003	0.005	0.003
526	0.005	0.002	0.004	0.003	0.003	0.003	0.002	0.003	0.004	0.003	0.004	0.006	0.002	0.002	0.003	0.002	0.002	0.002	0.002	0.002	0.002	0.003	0.007	0.003	0.003	0.002	0.003	0.003	0.004	0.003	0.003	0.005	0.003
527	0.005	0.003	0.004	0.003	0.003	0.003	0.002	0.003	0.004	0.003	0.004	0.006	0.002	0.002	0.003	0.002	0.002	0.002	0.002	0.002	0.002	0.003	0.007	0.003	0.003	0.002	0.003	0.003	0.004	0.003	0.003	0.005	0.003
528	0.005	0.003	0.004	0.003	0.003	0.003	0.002	0.003	0.004	0.003	0.004	0.006	0.002	0.002	0.003	0.002	0.002	0.002	0.002	0.002	0.002	0.003	0.007	0.003	0.003	0.002	0.003	0.003	0.004	0.003	0.003	0.005	0.003
529	0.005	0.003	0.004	0.003	0.003	0.003	0.002	0.003	0.004	0.003	0.004	0.006	0.003	0.002	0.003	0.002	0.002	0.002	0.002	0.002	0.002	0.003	0.007	0.003	0.003	0.002	0.003	0.003	0.004	0.003	0.003	0.005	0.003
530	0.005	0.003	0.004	0.003	0.003	0.003	0.002	0.003	0.004	0.003	0.004	0.006	0.003	0.002	0.003	0.002	0.002	0.002	0.002	0.002	0.002	0.003	0.008	0.003	0.003	0.003	0.003	0.003	0.004	0.003	0.003	0.005	0.003
531	0.005	0.003	0.004	0.003	0.003	0.003	0.002	0.004	0.004	0.003	0.004	0.006	0.003	0.002	0.003	0.002	0.002	0.002	0.002	0.002	0.002	0.003	0.008	0.003	0.003	0.003	0.004	0.003	0.004	0.003	0.003	0.005	0.003
532	0.005	0.003	0.004	0.003	0.004	0.004	0.002	0.004	0.004	0.003	0.004	0.006	0.003	0.002	0.003	0.003	0.002	0.002	0.002	0.002	0.002	0.003	0.008	0.003	0.003	0.003	0.004	0.003	0.004	0.003	0.003	0.005	0.004
533	0.005	0.003	0.004	0.004	0.004	0.004	0.002	0.004	0.004	0.003	0.004	0.006	0.003	0.002	0.003	0.003	0.002	0.002	0.003	0.002	0.002	0.003	0.008	0.003	0.003	0.003	0.004	0.003	0.004	0.003	0.003	0.005	0.004
534	0.005	0.003	0.005	0.004	0.004	0.004	0.003	0.004	0.004	0.003	0.004	0.006	0.003	0.002	0.003	0.003	0.002	0.002	0.003	0.002	0.002	0.003	0.008	0.003	0.003	0.003	0.004	0.003	0.004	0.003	0.003	0.005	0.004
535	0.005	0.003	0.005	0.004	0.004	0.004	0.003	0.004	0.004	0.003	0.004	0.007	0.003	0.002	0.003	0.003	0.002	0.003	0.003	0.002	0.002	0.003	0.008	0.003	0.003	0.003	0.004	0.004	0.004	0.004	0.003	0.005	0.004
536	0.005	0.003	0.005	0.004	0.004	0.004	0.003	0.004	0.004	0.004	0.004	0.007	0.003	0.003	0.003	0.003	0.002	0.003	0.003	0.002	0.002	0.003	0.008	0.003	0.003	0.003	0.004	0.004	0.004	0.004	0.003	0.005	0.004
537	0.005	0.003	0.005	0.004	0.004	0.004	0.003	0.004	0.004	0.004	0.004	0.007	0.003	0.003	0.004	0.003	0.003	0.003	0.003	0.002	0.002	0.003	0.008	0.004	0.003	0.003	0.004	0.004	0.004	0.004	0.003	0.005	0.004
538	0.005	0.003	0.005	0.004	0.004	0.004	0.003	0.004	0.004	0.004	0.004	0.007	0.003	0.003	0.004	0.003	0.003	0.003	0.003	0.002	0.002	0.004	0.008	0.004	0.004	0.003	0.004	0.004	0.004	0.004	0.004	0.005	0.004
539	0.006	0.003	0.005	0.004	0.004	0.004	0.003	0.004	0.004	0.004	0.005	0.007	0.003	0.003	0.004	0.003	0.003	0.003	0.003	0.002	0.002	0.004	0.008	0.004	0.004	0.003	0.004	0.004	0.004	0.004	0.004	0.005	0.004
540	0.006	0.003	0.005	0.004	0.004	0.004	0.003	0.004	0.005	0.004	0.005	0.007	0.003	0.003	0.004	0.003	0.003	0.003	0.003	0.002	0.003	0.004	0.008	0.004	0.004	0.003	0.004	0.004	0.004	0.004	0.004	0.006	0.004
541	0.006	0.004	0.005	0.004	0.004	0.004	0.003	0.004	0.005	0.004	0.005	0.007	0.004	0.003	0.004	0.003	0.003	0.003	0.003	0.003	0.003	0.004	0.008	0.004	0.004	0.003	0.004	0.004	0.004	0.004	0.004	0.006	0.004
542	0.006	0.004	0.005	0.004	0.004	0.004	0.003	0.004	0.005	0.004	0.005	0.007	0.004	0.003	0.004	0.003	0.003	0.003	0.003	0.003	0.003	0.004	0.008	0.004	0.004	0.003	0.004	0.004	0.005	0.004	0.004	0.006	0.004
543	0.006	0.004	0.005	0.004	0.004	0.005	0.003	0.005	0.005	0.004	0.005	0.007	0.004	0.003	0.004	0.004	0.003	0.003	0.003	0.003	0.003	0.004	0.008	0.004	0.004	0.004	0.005	0.004	0.005	0.004	0.004	0.006	0.005
544	0.006	0.004	0.006	0.005	0.005	0.005	0.004	0.005	0.005	0.004	0.005	0.007	0.004	0.003	0.004	0.004	0.003	0.003	0.004	0.003	0.003	0.004	0.009	0.004	0.004	0.004	0.005	0.004	0.005	0.004	0.004	0.006	0.005
545	0.006	0.004	0.006	0.005	0.005	0.005	0.004	0.005	0.005	0.005	0.005	0.007	0.004	0.004	0.005	0.004	0.003	0.004	0.004	0.003	0.003	0.005	0.009	0.005	0.004	0.004	0.005	0.005	0.005	0.005	0.004	0.006	0.005
546	0.007	0.004	0.006	0.005	0.005	0.005	0.004	0.005	0.005	0.005	0.006	0.008	0.004	0.004	0.005	0.004	0.004	0.004	0.004	0.003	0.004	0.005	0.009	0.005	0.005	0.004	0.005	0.005	0.005	0.005	0.005	0.007	0.005
547	0.007	0.005	0.006	0.005	0.005	0.005	0.004	0.005	0.006	0.005	0.006	0.008	0.005	0.004	0.005	0.004	0.004	0.004	0.004	0.004	0.004	0.005	0.009	0.005	0.005	0.004	0.005	0.005	0.006	0.005	0.005	0.007	0.005
548	0.007	0.005	0.007	0.006	0.006	0.006	0.005	0.006	0.006	0.005	0.006	0.008	0.005	0.004	0.005	0.005	0.004	0.004	0.005	0.004	0.004	0.005	0.01	0.005	0.005	0.005	0.006	0.005	0.006	0.005	0.005	0.007	0.006
549	0.008	0.005	0.007	0.006	0.006	0.006	0.005	0.006	0.006	0.006	0.006	0.009	0.005	0.005	0.006	0.005	0.005	0.005	0.005	0.004	0.004	0.006	0.01	0.006	0.006	0.005	0.006	0.006	0.006	0.006	0.006	0.007	0.006
550	0.008	0.006	0.007	0.006	0.006	0.006	0.005	0.006	0.007	0.006	0.007	0.009	0.006	0.005	0.006	0.005	0.005	0.005	0.005	0.005	0.005	0.006	0.01	0.006	0.006	0.005	0.007	0.006	0.007	0.006	0.006	0.008	0.006
551	0.008	0.006	0.008	0.007	0.007	0.007	0.006	0.007	0.007	0.006	0.007	0.009	0.006	0.006	0.006	0.006	0.005	0.006	0.006	0.005	0.005	0.006	0.011	0.006	0.006	0.006	0.007	0.007	0.007	0.007	0.006	0.008	0.007
552	0.009	0.007	0.008	0.007	0.007	0.007	0.006	0.007	0.008	0.007	0.008	0.01	0.007	0.006	0.007	0.006	0.006	0.006	0.006	0.006	0.006	0.007	0.011	0.007	0.007	0.006	0.007	0.007	0.007	0.007	0.007	0.009	0.007
553	0.009	0.007	0.009	0.008	0.008	0.008	0.007	0.008	0.008	0.007	0.008	0.01	0.007	0.006	0.007	0.007	0.006	0.007	0.007	0.006	0.006	0.007	0.012	0.007	0.007	0.007	0.008	0.008	0.008	0.008	0.007	0.009	0.008
554	0.01	0.008	0.009	0.008	0.008	0.008	0.007	0.008	0.009	0.008	0.009	0.011	0.008	0.007	0.008	0.007	0.007	0.007	0.007	0.007	0.007	0.008	0.012	0.008	0.008	0.007	0.008	0.008	0.008	0.008	0.008	0.01	0.008
555	0.01	0.008	0.01	0.009	0.009	0.009	0.008	0.009	0.009	0.008	0.009	0.011	0.008	0.008	0.008	0.008	0.007	0.008	0.008	0.007	0.007	0.008	0.013	0.008	0.008	0.008	0.009	0.009	0.009	0.009	0.008	0.01	0.009
556	0.011	0.009	0.01	0.009	0.009	0.009	0.008	0.009	0.01	0.009	0.01	0.012	0.009	0.008	0.009	0.008	0.008	0.008	0.008	0.008	0.008	0.009	0.013	0.009	0.009	0.008	0.009	0.009	0.009	0.009	0.009	0.011	0.009
557	0.011	0.009	0.011	0.01	0.01	0.01	0.009	0.01	0.01	0.009	0.01	0.012	0.009	0.009	0.009	0.009	0.008	0.009	0.009	0.008	0.008	0.009	0.014	0.009	0.009	0.009	0.01	0.01	0.01	0.009	0.009	0.011	0.01
558	0.012	0.01	0.011	0.01	0.01	0.01	0.009	0.01	0.011	0.01	0.011	0.013	0.01	0.009	0.01	0.009	0.009	0.009	0.009	0.008	0.009	0.01	0.014	0.01	0.01	0.009	0.01	0.01	0.01	0.01	0.01	0.012	0.01
559	0.012	0.01	0.011	0.01	0.011	0.011	0.009	0.011	0.011	0.01	0.011	0.013	0.01	0.009	0.01	0.01	0.009	0.009	0.009	0.009	0.009	0.01	0.014	0.01	0.01	0.01	0.011	0.01	0.011	0.01	0.01	0.012	0.011
560	0.012	0.01	0.012	0.011	0.011	0.011	0.01	0.011	0.011	0.011	0.011	0.014	0.01	0.01	0.011	0.01	0.01	0.01	0.01	0.009	0.009	0.011	0.015	0.011	0.01	0.01	0.011	0.011	0.011	0.011	0.01	0.012	0.011
561	0.013	0.01	0.012	0.011	0.011	0.011	0.01	0.011	0.011	0.011	0.012	0.014	0.011	0.01	0.011	0.01	0.01	0.01	0.01	0.009	0.01	0.011	0.015	0.011	0.011	0.01	0.011	0.011	0.011	0.011	0.011	0.013	0.011
562	0.013	0.011	0.012	0.011	0.012	0.011	0.01	0.011	0.012	0.011	0.012	0.014	0.011	0.01	0.011	0.01	0.01	0.01	0.01	0.01	0.01	0.011	0.015	0.011	0.011	0.01	0.012	0.011	0.011	0.011	0.011	0.013	0.011
563	0.013	0.011	0.012	0.012	0.012	0.012	0.01	0.012	0.012	0.011	0.012	0.014	0.011	0.01	0.011	0.011	0.01	0.01	0.011	0.01	0.01	0.011	0.016	0.011	0.011	0.011	0.012	0.011	0.012	0.011	0.011	0.013	0.012
564	0.013	0.011	0.013	0.012	0.012	0.012	0.011	0.012	0.012	0.011	0.012	0.014	0.011	0.011	0.011	0.011	0.01	0.011	0.011	0.01	0.01	0.012	0.016	0.011	0.011	0.011	0.012	0.012	0.012	0.011	0.011	0.013	0.012
565	0.014	0.011	0.013	0.012	0.012	0.012	0.011	0.012	0.012	0.012	0.012	0.015	0.011	0.011	0.012	0.011	0.011	0.011	0.011	0.01	0.01	0.012	0.016	0.012	0.012	0.011	0.012	0.012	0.012	0.012	0.012	0.013	0.012
566	0.014	0.011	0.013	0.012	0.012	0.012	0.011	0.012	0.012	0.012	0.013	0.015	0.012	0.011	0.012	0.011	0.011	0.011	0.011	0.01	0.011	0.012	0.016	0.012	0.012	0.011	0.012	0.012	0.012	0.012	0.012	0.014	0.012
567	0.014	0.012	0.013	0.012	0.012	0.012	0.011	0.012	0.013	0.012	0.013	0.015	0.012	0.011	0.012	0.011	0.011	0.011	0.011	0.01	0.011	0.012	0.016	0.012	0.012	0.011	0.012	0.012	0.012	0.012	0.012	0.014	0.012
568	0.014	0.012	0.013	0.012	0.013	0.012	0.011	0.012	0.013	0.012	0.013	0.015	0.012	0.011	0.012	0.011	0.011	0.011	0.011	0.011	0.011	0.012	0.016	0.012	0.012	0.011	0.013	0.012	0.012	0.012	0.012	0.014	0.012
569	0.014	0.012	0.013	0.012	0.013	0.013	0.011	0.013	0.013	0.012	0.013	0.015	0.012	0.011	0.012	0.012	0.011	0.011	0.011	0.011	0.011	0.012	0.016	0.012	0.012	0.012	0.013	0.012	0.013	0.012	0.012	0.014	0.013
570	0.014	0.012	0.014	0.013	0.013	0.013	0.012	0.013	0.013	0.012	0.013	0.015	0.012	0.012	0.012	0.012	0.011	0.012	0.012	0.011	0.011	0.013	0.017	0.012	0.012	0.012	0.013	0.013	0.013	0.012	0.012	0.014	0.013
571	0.014	0.012	0.014	0.013	0.013	0.013	0.012	0.013	0.013	0.013	0.013	0.015	0.012	0.012	0.013	0.012	0.012	0.012	0.012	0.011	0.011	0.013	0.017	0.013	0.012	0.012	0.013	0.013	0.013	0.013	0.012	0.014	0.013
572	0.015	0.013	0.014	0.013	0.013	0.013	0.012	0.013	0.014	0.013	0.014	0.016	0.013	0.012	0.013	0.012	0.012	0.012	0.012	0.012	0.012	0.013	0.017	0.013	0.013	0.012	0.014	0.013	0.013	0.013	0.013	0.015	0.013
573	0.015	0.013	0.014	0.014	0.014	0.014	0.012	0.014	0.014	0.013	0.014	0.016	0.013	0.012	0.013	0.013	0.012	0.012	0.013	0.012	0.012	0.013	0.018	0.013	0.013	0.013	0.014	0.013	0.014	0.013	0.013	0.015	0.014
574	0.016	0.013	0.015	0.014	0.014	0.014	0.013	0.014	0.014	0.014	0.014	0.017	0.014	0.013	0.014	0.013	0.013	0.013	0.013	0.012	0.012	0.014	0.018	0.014	0.014	0.013	0.014	0.014	0.014	0.014	0.014	0.016	0.014
575	0.016	0.014	0.015	0.014	0.015	0.015	0.013	0.015	0.015	0.014	0.015	0.017	0.014	0.013	0.014	0.014	0.013	0.013	0.013	0.013	0.013	0.014	0.018	0.014	0.014	0.014	0.015	0.014	0.015	0.014	0.014	0.016	0.015
576	0.017	0.014	0.016	0.015	0.015	0.015	0.014	0.015	0.015	0.015	0.015	0.017	0.015	0.014	0.015	0.014	0.014	0.014	0.014	0.013	0.013	0.015	0.019	0.015	0.015	0.014	0.015	0.015	0.015	0.015	0.015	0.017	0.015
577	0.017	0.015	0.016	0.016	0.016	0.016	0.014	0.016	0.016	0.015	0.016	0.018	0.015	0.014	0.015	0.015	0.014	0.014	0.015	0.014	0.014	0.016	0.02	0.015	0.015	0.015	0.016	0.016	0.016	0.015	0.015	0.017	0.016
578	0.018	0.016	0.017	0.016	0.016	0.016	0.015	0.016	0.016	0.016	0.017	0.019	0.016	0.015	0.016	0.015	0.015	0.015	0.015	0.014	0.015	0.016	0.02	0.016	0.016	0.015	0.016	0.016	0.016	0.016	0.016	0.018	0.016
579	0.018	0.016	0.018	0.017	0.017	0.017	0.016	0.017	0.017	0.016	0.017	0.019	0.016	0.016	0.016	0.016	0.015	0.016	0.016	0.015	0.015	0.017	0.021	0.016	0.016	0.016	0.017	0.017	0.017	0.016	0.016	0.018	0.017
580	0.019	0.017	0.018	0.017	0.017	0.017	0.016	0.017	0.017	0.017	0.018	0.02	0.017	0.016	0.017	0.016	0.016	0.016	0.016	0.015	0.016	0.017	0.021	0.017	0.017	0.016	0.018	0.017	0.017	0.017	0.017	0.019	0.017
581	0.019	0.017	0.019	0.018	0.018	0.018	0.016	0.018	0.018	0.017	0.018	0.02	0.017	0.016	0.017	0.017	0.016	0.016	0.016	0.016	0.016	0.017	0.022	0.017	0.017	0.017	0.018	0.017	0.018	0.017	0.017	0.019	0.018
582	0.019	0.017	0.019	0.018	0.018	0.018	0.017	0.018	0.018	0.018	0.018	0.02	0.018	0.017	0.018	0.017	0.016	0.017	0.017	0.016	0.016	0.018	0.022	0.018	0.017	0.017	0.018	0.018	0.018	0.018	0.017	0.019	0.018
583	0.02	0.018	0.019	0.018	0.018	0.018	0.017	0.018	0.018	0.018	0.019	0.021	0.018	0.017	0.018	0.017	0.017	0.017	0.017	0.016	0.017	0.018	0.022	0.018	0.018	0.017	0.019	0.018	0.018	0.018	0.018	0.02	0.018
584	0.02	0.018	0.019	0.018	0.019	0.018	0.017	0.018	0.018	0.018	0.019	0.021	0.018	0.017	0.018	0.017	0.017	0.017	0.017	0.017	0.017	0.018	0.022	0.018	0.018	0.017	0.019	0.018	0.018	0.018	0.018	0.02	0.018
585	0.02	0.018	0.019	0.019	0.019	0.019	0.017	0.019	0.019	0.018	0.019	0.021	0.018	0.017	0.018	0.018	0.017	0.017	0.017	0.017	0.017	0.019	0.022	0.018	0.018	0.018	0.019	0.018	0.019	0.018	0.018	0.02	0.019
586	0.02	0.018	0.02	0.019	0.019	0.019	0.018	0.019	0.019	0.018	0.019	0.021	0.019	0.018	0.018	0.018	0.017	0.018	0.018	0.017	0.017	0.019	0.023	0.019	0.018	0.018	0.019	0.019	0.019	0.018	0.018	0.02	0.019
587	0.021	0.019	0.02	0.019	0.019	0.019	0.018	0.019	0.019	0.019	0.019	0.022	0.019	0.018	0.019	0.018	0.018	0.018	0.018	0.017	0.018	0.019	0.023	0.019	0.019	0.018	0.02	0.019	0.019	0.019	0.019	0.021	0.019
588	0.021	0.019	0.02	0.02	0.02	0.02	0.018	0.02	0.02	0.019	0.02	0.022	0.019	0.018	0.019	0.019	0.018	0.018	0.018	0.018	0.018	0.02	0.023	0.019	0.019	0.019	0.02	0.019	0.02	0.019	0.019	0.021	0.02
589	0.022	0.02	0.021	0.02	0.02	0.02	0.019	0.02	0.02	0.02	0.021	0.023	0.02	0.019	0.02	0.019	0.019	0.019	0.019	0.018	0.019	0.02	0.024	0.02	0.02	0.019	0.021	0.02	0.02	0.02	0.02	0.022	0.02
590	0.022	0.02	0.022	0.021	0.021	0.021	0.02	0.021	0.021	0.021	0.021	0.023	0.021	0.02	0.021	0.02	0.02	0.02	0.02	0.019	0.019	0.021	0.025	0.021	0.02	0.02	0.021	0.021	0.021	0.021	0.021	0.023	0.021
591	0.024	0.021	0.023	0.022	0.022	0.022	0.021	0.022	0.022	0.022	0.022	0.024	0.022	0.021	0.022	0.021	0.021	0.021	0.021	0.02	0.021	0.022	0.026	0.022	0.022	0.021	0.023	0.022	0.022	0.022	0.022	0.024	0.022
592	0.025	0.023	0.024	0.023	0.024	0.024	0.022	0.024	0.024	0.023	0.024	0.026	0.023	0.022	0.023	0.023	0.022	0.023	0.023	0.022	0.022	0.024	0.027	0.023	0.023	0.023	0.024	0.024	0.024	0.023	0.023	0.025	0.024
593	0.027	0.025	0.026	0.025	0.026	0.026	0.024	0.025	0.026	0.025	0.026	0.028	0.025	0.024	0.025	0.025	0.024	0.024	0.024	0.024	0.024	0.026	0.029	0.025	0.025	0.025	0.026	0.025	0.026	0.025	0.025	0.027	0.026
594	0.029	0.027	0.029	0.028	0.028	0.028	0.027	0.028	0.028	0.028	0.028	0.03	0.028	0.027	0.028	0.027	0.027	0.027	0.027	0.026	0.026	0.028	0.032	0.028	0.027	0.027	0.028	0.028	0.028	0.028	0.028	0.03	0.028
595	0.032	0.03	0.032	0.031	0.031	0.031	0.03	0.031	0.031	0.031	0.031	0.033	0.031	0.03	0.031	0.03	0.029	0.03	0.03	0.029	0.029	0.031	0.035	0.031	0.03	0.03	0.031	0.031	0.031	0.031	0.031	0.033	0.031
596	0.036	0.034	0.035	0.034	0.034	0.034	0.033	0.034	0.034	0.034	0.035	0.037	0.034	0.033	0.034	0.034	0.033	0.033	0.033	0.033	0.033	0.035	0.038	0.034	0.034	0.034	0.035	0.034	0.035	0.034	0.034	0.036	0.035
597	0.04	0.038	0.039	0.038	0.039	0.038	0.037	0.039	0.039	0.038	0.039	0.041	0.038	0.037	0.038	0.038	0.037	0.037	0.037	0.037	0.037	0.039	0.042	0.038	0.038	0.038	0.039	0.039	0.039	0.038	0.038	0.04	0.039
598	0.045	0.043	0.044	0.043	0.043	0.043	0.042	0.043	0.043	0.043	0.044	0.046	0.043	0.042	0.043	0.042	0.042	0.042	0.042	0.042	0.042	0.043	0.047	0.043	0.043	0.042	0.044	0.043	0.043	0.043	0.043	0.045	0.044
599	0.05	0.048	0.05	0.049	0.049	0.049	0.047	0.049	0.049	0.048	0.049	0.051	0.048	0.048	0.048	0.048	0.047	0.048	0.048	0.047	0.047	0.049	0.052	0.049	0.048	0.048	0.049	0.049	0.049	0.048	0.048	0.05	0.049
600	0.056	0.054	0.056	0.055	0.055	0.055	0.054	0.055	0.055	0.054	0.055	0.057	0.054	0.054	0.054	0.054	0.053	0.054	0.053	0.053	0.053	0.055	0.058	0.054	0.054	0.054	0.055	0.055	0.055	0.054	0.054	0.056	0.055
601	0.063	0.061	0.062	0.061	0.062	0.061	0.06	0.061	0.061	0.061	0.062	0.064	0.061	0.06	0.061	0.06	0.06	0.06	0.06	0.059	0.06	0.061	0.065	0.061	0.061	0.061	0.062	0.061	0.061	0.061	0.061	0.063	0.061
602	0.069	0.067	0.069	0.067	0.068	0.068	0.066	0.067	0.067	0.067	0.068	0.07	0.067	0.066	0.067	0.067	0.066	0.066	0.066	0.065	0.066	0.067	0.072	0.067	0.067	0.067	0.068	0.067	0.067	0.067	0.067	0.069	0.068
603	0.075	0.073	0.074	0.073	0.073	0.073	0.072	0.073	0.073	0.073	0.073	0.076	0.073	0.072	0.073	0.072	0.071	0.072	0.072	0.071	0.071	0.073	0.077	0.073	0.073	0.072	0.074	0.073	0.073	0.073	0.072	0.075	0.073
604	0.08	0.078	0.079	0.078	0.078	0.078	0.076	0.077	0.077	0.077	0.078	0.081	0.077	0.076	0.077	0.076	0.076	0.076	0.076	0.075	0.075	0.077	0.082	0.077	0.077	0.077	0.078	0.077	0.077	0.077	0.077	0.079	0.077
605	0.083	0.081	0.082	0.081	0.081	0.081	0.079	0.081	0.081	0.08	0.081	0.084	0.081	0.079	0.08	0.08	0.079	0.079	0.079	0.078	0.078	0.08	0.085	0.08	0.08	0.08	0.081	0.08	0.08	0.08	0.08	0.082	0.08
606	0.085	0.083	0.084	0.082	0.082	0.082	0.081	0.082	0.082	0.082	0.082	0.086	0.082	0.081	0.082	0.081	0.08	0.08	0.08	0.08	0.08	0.081	0.087	0.082	0.081	0.081	0.082	0.082	0.082	0.081	0.081	0.083	0.082
607	0.085	0.083	0.084	0.083	0.083	0.082	0.081	0.082	0.082	0.082	0.082	0.086	0.082	0.081	0.082	0.081	0.08	0.081	0.08	0.08	0.08	0.081	0.087	0.082	0.082	0.081	0.082	0.082	0.082	0.081	0.081	0.083	0.082
608	0.084	0.082	0.083	0.081	0.081	0.081	0.08	0.081	0.081	0.08	0.081	0.084	0.081	0.08	0.081	0.08	0.079	0.079	0.079	0.078	0.079	0.08	0.086	0.081	0.08	0.08	0.081	0.081	0.08	0.08	0.08	0.082	0.081
609	0.082	0.08	0.081	0.079	0.079	0.079	0.078	0.079	0.079	0.079	0.079	0.083	0.079	0.078	0.079	0.078	0.077	0.077	0.077	0.077	0.077	0.078	0.084	0.079	0.078	0.078	0.079	0.079	0.078	0.078	0.078	0.08	0.079
610	0.079	0.077	0.078	0.077	0.077	0.077	0.075	0.077	0.077	0.076	0.077	0.08	0.077	0.075	0.076	0.075	0.075	0.075	0.075	0.074	0.074	0.076	0.081	0.076	0.076	0.076	0.077	0.076	0.076	0.076	0.076	0.078	0.076
611	0.076	0.074	0.076	0.074	0.074	0.074	0.073	0.074	0.074	0.073	0.074	0.077	0.074	0.073	0.073	0.073	0.072	0.072	0.072	0.071	0.072	0.073	0.078	0.074	0.073	0.073	0.074	0.073	0.073	0.073	0.073	0.075	0.073
612	0.073	0.071	0.073	0.071	0.071	0.071	0.07	0.071	0.071	0.07	0.071	0.074	0.071	0.07	0.071	0.07	0.069	0.069	0.069	0.069	0.069	0.07	0.075	0.071	0.07	0.07	0.071	0.071	0.07	0.07	0.07	0.072	0.071
613	0.07	0.068	0.07	0.068	0.069	0.068	0.067	0.068	0.068	0.068	0.068	0.071	0.068	0.067	0.068	0.067	0.066	0.067	0.067	0.066	0.066	0.068	0.072	0.068	0.068	0.067	0.069	0.068	0.068	0.067	0.067	0.069	0.068
614	0.068	0.066	0.067	0.066	0.066	0.066	0.064	0.065	0.065	0.065	0.065	0.068	0.065	0.064	0.065	0.064	0.064	0.064	0.064	0.063	0.063	0.065	0.07	0.065	0.065	0.064	0.066	0.065	0.065	0.065	0.064	0.067	0.065
615	0.065	0.063	0.064	0.063	0.063	0.063	0.062	0.063	0.063	0.062	0.063	0.066	0.063	0.062	0.063	0.062	0.061	0.061	0.061	0.061	0.061	0.063	0.067	0.063	0.062	0.062	0.063	0.063	0.062	0.062	0.062	0.064	0.063
616	0.063	0.061	0.062	0.061	0.061	0.061	0.059	0.061	0.061	0.06	0.061	0.064	0.061	0.06	0.06	0.06	0.059	0.059	0.059	0.058	0.058	0.06	0.065	0.06	0.06	0.06	0.061	0.06	0.06	0.06	0.06	0.062	0.06
617	0.06	0.058	0.06	0.059	0.059	0.059	0.057	0.058	0.058	0.058	0.058	0.061	0.058	0.057	0.058	0.057	0.057	0.057	0.057	0.056	0.056	0.058	0.062	0.058	0.058	0.057	0.059	0.058	0.058	0.058	0.058	0.06	0.058
618	0.058	0.056	0.058	0.057	0.057	0.057	0.055	0.056	0.056	0.056	0.056	0.059	0.056	0.055	0.056	0.055	0.055	0.055	0.055	0.054	0.054	0.056	0.06	0.056	0.056	0.055	0.057	0.056	0.056	0.056	0.056	0.058	0.056
619	0.057	0.054	0.056	0.055	0.055	0.055	0.053	0.054	0.055	0.054	0.055	0.057	0.055	0.053	0.054	0.054	0.053	0.053	0.053	0.052	0.052	0.054	0.058	0.054	0.054	0.053	0.055	0.054	0.054	0.054	0.054	0.056	0.054
620	0.055	0.053	0.054	0.053	0.053	0.053	0.052	0.053	0.053	0.052	0.053	0.055	0.053	0.052	0.052	0.052	0.051	0.051	0.051	0.051	0.051	0.053	0.057	0.053	0.052	0.052	0.053	0.053	0.052	0.052	0.052	0.054	0.053
621	0.053	0.051	0.052	0.051	0.051	0.051	0.05	0.051	0.051	0.051	0.051	0.054	0.051	0.05	0.051	0.05	0.049	0.05	0.05	0.049	0.049	0.051	0.055	0.051	0.051	0.05	0.052	0.051	0.051	0.05	0.05	0.052	0.051
622	0.051	0.049	0.051	0.05	0.05	0.05	0.048	0.049	0.049	0.049	0.05	0.052	0.05	0.048	0.049	0.048	0.048	0.048	0.048	0.047	0.048	0.049	0.053	0.049	0.049	0.048	0.05	0.049	0.049	0.049	0.049	0.051	0.049
623	0.05	0.048	0.049	0.048	0.048	0.048	0.047	0.048	0.048	0.048	0.048	0.051	0.048	0.047	0.048	0.047	0.046	0.047	0.047	0.046	0.046	0.048	0.052	0.048	0.048	0.047	0.049	0.048	0.048	0.047	0.047	0.049	0.048
624	0.049	0.046	0.048	0.047	0.047	0.047	0.045	0.047	0.047	0.046	0.047	0.049	0.047	0.046	0.046	0.046	0.045	0.045	0.045	0.045	0.045	0.047	0.05	0.046	0.046	0.046	0.047	0.046	0.046	0.046	0.046	0.048	0.046
625	0.047	0.045	0.047	0.046	0.046	0.046	0.044	0.046	0.046	0.045	0.046	0.048	0.046	0.044	0.045	0.045	0.044	0.044	0.044	0.044	0.044	0.046	0.049	0.045	0.045	0.045	0.046	0.045	0.045	0.045	0.045	0.047	0.045
626	0.047	0.044	0.046	0.045	0.045	0.045	0.044	0.045	0.045	0.044	0.045	0.047	0.045	0.044	0.044	0.044	0.043	0.044	0.043	0.043	0.043	0.045	0.048	0.045	0.044	0.044	0.045	0.045	0.045	0.044	0.044	0.046	0.045
627	0.046	0.044	0.045	0.044	0.045	0.045	0.043	0.044	0.044	0.044	0.045	0.047	0.044	0.043	0.044	0.043	0.043	0.043	0.043	0.042	0.043	0.045	0.048	0.044	0.044	0.043	0.045	0.044	0.044	0.044	0.044	0.046	0.044
628	0.046	0.044	0.045	0.044	0.045	0.045	0.043	0.044	0.044	0.044	0.045	0.047	0.044	0.043	0.044	0.043	0.043	0.043	0.043	0.042	0.043	0.045	0.048	0.044	0.044	0.043	0.045	0.044	0.044	0.044	0.044	0.046	0.044
629	0.046	0.044	0.046	0.045	0.045	0.045	0.044	0.045	0.045	0.044	0.045	0.047	0.045	0.044	0.044	0.044	0.043	0.044	0.043	0.043	0.043	0.045	0.048	0.045	0.044	0.044	0.045	0.045	0.045	0.044	0.044	0.046	0.045
630	0.047	0.045	0.046	0.045	0.046	0.046	0.044	0.045	0.045	0.045	0.046	0.048	0.046	0.044	0.045	0.045	0.044	0.044	0.044	0.044	0.044	0.046	0.049	0.045	0.045	0.044	0.046	0.046	0.045	0.045	0.045	0.047	0.045
631	0.048	0.046	0.047	0.046	0.047	0.047	0.045	0.046	0.047	0.046	0.047	0.049	0.047	0.045	0.046	0.046	0.045	0.045	0.045	0.045	0.045	0.047	0.05	0.046	0.046	0.046	0.047	0.047	0.046	0.046	0.046	0.048	0.047
632	0.049	0.047	0.049	0.048	0.048	0.048	0.047	0.048	0.048	0.047	0.048	0.05	0.048	0.047	0.048	0.047	0.046	0.047	0.047	0.046	0.046	0.048	0.051	0.048	0.047	0.047	0.049	0.048	0.048	0.047	0.047	0.05	0.048
633	0.051	0.049	0.051	0.05	0.05	0.05	0.048	0.05	0.05	0.049	0.05	0.052	0.05	0.049	0.049	0.049	0.048	0.048	0.048	0.048	0.048	0.05	0.053	0.05	0.049	0.049	0.05	0.05	0.049	0.049	0.049	0.051	0.05
634	0.053	0.051	0.053	0.052	0.052	0.052	0.05	0.052	0.052	0.051	0.052	0.054	0.052	0.051	0.051	0.051	0.05	0.051	0.051	0.05	0.05	0.052	0.055	0.052	0.051	0.051	0.053	0.052	0.052	0.051	0.051	0.054	0.052
635	0.056	0.054	0.055	0.054	0.054	0.054	0.053	0.054	0.054	0.054	0.054	0.057	0.054	0.053	0.054	0.053	0.053	0.053	0.053	0.052	0.052	0.054	0.058	0.054	0.054	0.053	0.055	0.054	0.054	0.054	0.054	0.056	0.054
636	0.059	0.056	0.058	0.057	0.057	0.057	0.056	0.057	0.057	0.056	0.057	0.059	0.057	0.056	0.057	0.056	0.055	0.056	0.056	0.055	0.055	0.057	0.06	0.057	0.056	0.056	0.058	0.057	0.057	0.056	0.056	0.059	0.057
637	0.061	0.059	0.061	0.06	0.06	0.06	0.058	0.059	0.06	0.059	0.06	0.062	0.06	0.058	0.059	0.059	0.058	0.058	0.058	0.058	0.058	0.06	0.063	0.059	0.059	0.059	0.06	0.06	0.059	0.059	0.059	0.061	0.06
638	0.064	0.062	0.063	0.062	0.062	0.062	0.061	0.062	0.062	0.062	0.062	0.065	0.062	0.061	0.062	0.061	0.061	0.061	0.061	0.06	0.06	0.062	0.066	0.062	0.062	0.061	0.063	0.062	0.062	0.062	0.062	0.064	0.062
639	0.067	0.065	0.066	0.065	0.065	0.065	0.064	0.065	0.065	0.064	0.065	0.067	0.065	0.064	0.065	0.064	0.063	0.064	0.063	0.063	0.063	0.065	0.068	0.065	0.064	0.064	0.066	0.065	0.065	0.064	0.064	0.066	0.065
640	0.069	0.067	0.068	0.067	0.067	0.068	0.066	0.067	0.067	0.067	0.067	0.07	0.068	0.066	0.067	0.066	0.066	0.066	0.066	0.065	0.065	0.067	0.071	0.067	0.067	0.066	0.068	0.067	0.067	0.067	0.067	0.069	0.067
641	0.071	0.069	0.071	0.07	0.07	0.07	0.068	0.069	0.069	0.069	0.07	0.072	0.07	0.068	0.069	0.068	0.068	0.068	0.068	0.067	0.067	0.069	0.073	0.069	0.069	0.068	0.07	0.069	0.069	0.069	0.069	0.071	0.069
642	0.073	0.071	0.072	0.071	0.071	0.071	0.07	0.071	0.071	0.071	0.071	0.074	0.071	0.07	0.071	0.07	0.07	0.07	0.07	0.069	0.069	0.071	0.075	0.071	0.071	0.07	0.072	0.071	0.071	0.071	0.07	0.073	0.071
643	0.075	0.072	0.074	0.073	0.073	0.073	0.071	0.072	0.073	0.072	0.073	0.075	0.073	0.071	0.072	0.072	0.071	0.071	0.071	0.07	0.07	0.072	0.076	0.072	0.072	0.071	0.073	0.072	0.072	0.072	0.072	0.074	0.072
644	0.075	0.073	0.075	0.074	0.074	0.074	0.072	0.073	0.073	0.073	0.073	0.076	0.074	0.072	0.073	0.072	0.072	0.072	0.072	0.071	0.071	0.073	0.077	0.073	0.073	0.072	0.074	0.073	0.073	0.073	0.073	0.075	0.073
645	0.076	0.074	0.075	0.074	0.074	0.074	0.073	0.074	0.074	0.074	0.074	0.077	0.074	0.073	0.074	0.073	0.072	0.073	0.072	0.072	0.072	0.074	0.078	0.074	0.073	0.073	0.075	0.074	0.074	0.073	0.073	0.075	0.074
646	0.076	0.074	0.075	0.074	0.074	0.074	0.073	0.074	0.074	0.074	0.074	0.077	0.075	0.073	0.074	0.073	0.073	0.073	0.073	0.072	0.072	0.074	0.078	0.074	0.074	0.073	0.075	0.074	0.074	0.074	0.073	0.076	0.074
647	0.076	0.074	0.075	0.074	0.075	0.075	0.073	0.074	0.074	0.074	0.074	0.077	0.075	0.073	0.074	0.073	0.073	0.073	0.073	0.072	0.072	0.074	0.078	0.074	0.074	0.073	0.075	0.074	0.074	0.074	0.074	0.076	0.074
648	0.076	0.074	0.075	0.074	0.074	0.075	0.073	0.074	0.074	0.074	0.074	0.077	0.075	0.073	0.074	0.073	0.073	0.073	0.073	0.072	0.072	0.074	0.078	0.074	0.074	0.073	0.075	0.074	0.074	0.074	0.074	0.076	0.074
649	0.076	0.074	0.075	0.074	0.075	0.075	0.073	0.074	0.074	0.074	0.075	0.077	0.075	0.073	0.074	0.073	0.073	0.073	0.073	0.072	0.072	0.074	0.078	0.074	0.074	0.073	0.075	0.074	0.074	0.074	0.074	0.076	0.074
650	0.077	0.075	0.076	0.075	0.075	0.075	0.074	0.075	0.075	0.074	0.075	0.077	0.075	0.074	0.075	0.074	0.073	0.074	0.074	0.073	0.073	0.075	0.078	0.075	0.074	0.074	0.076	0.075	0.075	0.074	0.074	0.077	0.075
651	0.078	0.076	0.077	0.076	0.076	0.076	0.075	0.076	0.076	0.076	0.076	0.078	0.076	0.075	0.076	0.075	0.074	0.075	0.075	0.074	0.074	0.076	0.079	0.076	0.076	0.075	0.077	0.076	0.076	0.076	0.076	0.078	0.076
652	0.08	0.077	0.079	0.078	0.078	0.078	0.077	0.078	0.078	0.078	0.078	0.08	0.078	0.077	0.078	0.077	0.076	0.077	0.077	0.076	0.076	0.078	0.081	0.078	0.078	0.077	0.079	0.078	0.078	0.078	0.078	0.08	0.078
653	0.083	0.08	0.082	0.081	0.081	0.081	0.08	0.081	0.081	0.081	0.081	0.083	0.082	0.08	0.081	0.08	0.08	0.08	0.08	0.079	0.079	0.081	0.084	0.081	0.081	0.08	0.082	0.082	0.081	0.081	0.081	0.083	0.081
654	0.087	0.085	0.086	0.085	0.086	0.086	0.084	0.086	0.086	0.085	0.086	0.087	0.086	0.085	0.085	0.085	0.084	0.084	0.084	0.084	0.084	0.086	0.088	0.086	0.085	0.085	0.087	0.086	0.086	0.085	0.085	0.088	0.086
655	0.093	0.091	0.092	0.092	0.092	0.092	0.09	0.092	0.092	0.091	0.092	0.093	0.092	0.091	0.092	0.091	0.09	0.091	0.091	0.09	0.09	0.092	0.095	0.092	0.092	0.091	0.093	0.093	0.092	0.092	0.092	0.094	0.092
656	0.101	0.099	0.101	0.1	0.1	0.1	0.099	0.1	0.1	0.1	0.1	0.101	0.1	0.099	0.1	0.099	0.099	0.099	0.099	0.098	0.098	0.1	0.103	0.1	0.1	0.1	0.102	0.101	0.101	0.1	0.1	0.103	0.101
657	0.112	0.11	0.111	0.11	0.111	0.111	0.109	0.111	0.111	0.11	0.111	0.112	0.111	0.11	0.111	0.11	0.11	0.11	0.11	0.109	0.109	0.111	0.113	0.111	0.111	0.11	0.112	0.112	0.112	0.111	0.111	0.113	0.112
658	0.126	0.124	0.125	0.124	0.125	0.125	0.124	0.125	0.125	0.125	0.125	0.126	0.125	0.124	0.125	0.124	0.124	0.124	0.124	0.123	0.123	0.125	0.127	0.125	0.125	0.125	0.127	0.126	0.126	0.126	0.126	0.128	0.126
659	0.143	0.141	0.143	0.142	0.142	0.143	0.141	0.143	0.143	0.142	0.143	0.144	0.143	0.142	0.143	0.142	0.141	0.142	0.142	0.141	0.141	0.143	0.145	0.143	0.143	0.143	0.145	0.144	0.143	0.144	0.144	0.146	0.144
660	0.165	0.163	0.164	0.163	0.163	0.164	0.163	0.164	0.164	0.164	0.164	0.165	0.165	0.163	0.164	0.164	0.163	0.163	0.163	0.163	0.162	0.164	0.166	0.164	0.164	0.164	0.166	0.165	0.165	0.165	0.165	0.167	0.165
661	0.191	0.189	0.19	0.189	0.189	0.19	0.189	0.19	0.19	0.19	0.19	0.191	0.191	0.189	0.19	0.19	0.189	0.189	0.189	0.189	0.189	0.191	0.193	0.191	0.19	0.19	0.193	0.192	0.191	0.191	0.191	0.194	0.192
662	0.221	0.219	0.221	0.219	0.22	0.22	0.219	0.221	0.22	0.22	0.22	0.222	0.221	0.22	0.221	0.22	0.219	0.219	0.219	0.219	0.219	0.221	0.224	0.221	0.221	0.221	0.223	0.222	0.222	0.222	0.221	0.224	0.222
663	0.254	0.252	0.254	0.252	0.252	0.253	0.251	0.253	0.253	0.253	0.253	0.255	0.254	0.253	0.253	0.252	0.252	0.252	0.252	0.251	0.251	0.253	0.257	0.254	0.253	0.253	0.255	0.255	0.254	0.254	0.254	0.256	0.255
664	0.29	0.288	0.289	0.288	0.288	0.288	0.287	0.288	0.287	0.287	0.288	0.291	0.289	0.287	0.288	0.287	0.287	0.287	0.286	0.286	0.285	0.287	0.292	0.289	0.288	0.288	0.29	0.289	0.289	0.289	0.289	0.291	0.289
665	0.328	0.326	0.327	0.325	0.325	0.325	0.323	0.324	0.324	0.323	0.324	0.329	0.326	0.324	0.325	0.324	0.323	0.323	0.322	0.322	0.322	0.323	0.33	0.325	0.325	0.325	0.327	0.325	0.325	0.325	0.325	0.327	0.325
666	0.363	0.361	0.362	0.36	0.359	0.359	0.358	0.359	0.358	0.358	0.358	0.364	0.361	0.358	0.359	0.358	0.357	0.357	0.357	0.356	0.356	0.357	0.365	0.36	0.359	0.359	0.361	0.36	0.359	0.359	0.359	0.361	0.359
667	0.395	0.394	0.395	0.392	0.391	0.392	0.39	0.39	0.39	0.389	0.389	0.397	0.393	0.39	0.39	0.39	0.388	0.388	0.388	0.387	0.387	0.388	0.398	0.391	0.391	0.391	0.392	0.391	0.39	0.39	0.39	0.392	0.391
668	0.425	0.424	0.424	0.421	0.42	0.42	0.418	0.419	0.419	0.418	0.418	0.427	0.421	0.419	0.419	0.418	0.417	0.416	0.416	0.415	0.415	0.416	0.427	0.42	0.419	0.419	0.42	0.419	0.419	0.418	0.418	0.42	0.419
669	0.45	0.448	0.448	0.445	0.444	0.444	0.442	0.442	0.442	0.441	0.441	0.451	0.445	0.442	0.442	0.441	0.44	0.44	0.439	0.438	0.438	0.439	0.452	0.444	0.442	0.442	0.443	0.442	0.442	0.441	0.441	0.443	0.442
670	0.47	0.468	0.468	0.465	0.464	0.463	0.461	0.462	0.461	0.461	0.46	0.471	0.464	0.462	0.462	0.46	0.459	0.459	0.458	0.456	0.456	0.458	0.472	0.463	0.462	0.461	0.462	0.461	0.461	0.46	0.46	0.462	0.461
671	0.486	0.484	0.484	0.481	0.48	0.479	0.477	0.477	0.477	0.476	0.476	0.488	0.48	0.477	0.477	0.476	0.474	0.474	0.473	0.472	0.471	0.473	0.488	0.479	0.477	0.477	0.478	0.477	0.476	0.475	0.475	0.477	0.476
672	0.498	0.496	0.496	0.492	0.491	0.491	0.489	0.489	0.488	0.487	0.487	0.5	0.492	0.489	0.488	0.487	0.485	0.485	0.484	0.483	0.482	0.484	0.5	0.49	0.488	0.488	0.489	0.488	0.487	0.486	0.486	0.488	0.487
673	0.505	0.504	0.504	0.5	0.499	0.498	0.496	0.496	0.495	0.494	0.494	0.507	0.499	0.496	0.495	0.494	0.492	0.492	0.491	0.49	0.489	0.49	0.507	0.497	0.495	0.495	0.496	0.495	0.494	0.493	0.493	0.495	0.494
674	0.508	0.507	0.507	0.502	0.501	0.5	0.498	0.498	0.498	0.497	0.496	0.51	0.502	0.498	0.498	0.496	0.495	0.494	0.493	0.492	0.491	0.492	0.51	0.499	0.497	0.497	0.498	0.497	0.496	0.495	0.494	0.497	0.496
675	0.506	0.504	0.504	0.5	0.498	0.497	0.495	0.495	0.495	0.494	0.493	0.507	0.499	0.495	0.495	0.493	0.491	0.491	0.49	0.488	0.488	0.489	0.507	0.496	0.494	0.494	0.495	0.493	0.492	0.491	0.491	0.494	0.492
676	0.497	0.496	0.496	0.491	0.49	0.489	0.486	0.486	0.486	0.485	0.484	0.499	0.49	0.486	0.486	0.484	0.482	0.482	0.481	0.479	0.479	0.48	0.498	0.487	0.485	0.485	0.486	0.484	0.483	0.482	0.482	0.484	0.483
677	0.481	0.48	0.48	0.475	0.474	0.473	0.471	0.471	0.47	0.469	0.468	0.483	0.474	0.47	0.47	0.468	0.467	0.466	0.465	0.463	0.463	0.464	0.483	0.472	0.47	0.469	0.47	0.468	0.467	0.466	0.466	0.468	0.467
678	0.459	0.459	0.459	0.454	0.452	0.451	0.449	0.45	0.449	0.447	0.447	0.462	0.453	0.449	0.448	0.447	0.445	0.444	0.443	0.442	0.441	0.442	0.461	0.45	0.448	0.447	0.448	0.446	0.445	0.444	0.444	0.447	0.445
679	0.432	0.431	0.431	0.426	0.425	0.424	0.422	0.422	0.421	0.42	0.42	0.434	0.426	0.421	0.421	0.42	0.417	0.417	0.416	0.415	0.415	0.415	0.433	0.423	0.421	0.42	0.421	0.419	0.418	0.417	0.417	0.42	0.417
680	0.398	0.397	0.397	0.393	0.392	0.391	0.389	0.389	0.388	0.387	0.386	0.4	0.392	0.389	0.388	0.386	0.385	0.384	0.383	0.382	0.382	0.383	0.399	0.389	0.387	0.387	0.388	0.386	0.385	0.384	0.384	0.387	0.385
681	0.361	0.359	0.36	0.356	0.355	0.354	0.352	0.352	0.352	0.351	0.35	0.362	0.355	0.352	0.351	0.35	0.349	0.347	0.347	0.346	0.345	0.347	0.362	0.353	0.351	0.35	0.351	0.35	0.349	0.348	0.348	0.35	0.349
682	0.323	0.321	0.321	0.319	0.317	0.316	0.314	0.315	0.314	0.314	0.313	0.324	0.317	0.314	0.314	0.312	0.311	0.311	0.31	0.308	0.308	0.309	0.324	0.316	0.314	0.313	0.314	0.312	0.312	0.311	0.31	0.313	0.311
683	0.285	0.282	0.283	0.281	0.28	0.278	0.277	0.277	0.277	0.276	0.276	0.285	0.28	0.277	0.277	0.275	0.274	0.274	0.273	0.272	0.272	0.273	0.285	0.278	0.277	0.275	0.277	0.275	0.275	0.274	0.273	0.276	0.274
684	0.249	0.247	0.247	0.245	0.245	0.243	0.242	0.242	0.242	0.241	0.242	0.249	0.244	0.242	0.242	0.24	0.239	0.239	0.239	0.237	0.237	0.239	0.249	0.243	0.242	0.241	0.242	0.241	0.24	0.24	0.239	0.241	0.24
685	0.216	0.214	0.215	0.213	0.212	0.212	0.21	0.21	0.21	0.21	0.21	0.217	0.212	0.21	0.21	0.209	0.208	0.208	0.208	0.206	0.205	0.207	0.216	0.211	0.21	0.209	0.21	0.209	0.208	0.208	0.208	0.21	0.208
686	0.185	0.183	0.183	0.181	0.181	0.181	0.179	0.18	0.179	0.179	0.179	0.185	0.182	0.179	0.179	0.178	0.177	0.177	0.177	0.176	0.175	0.177	0.185	0.18	0.179	0.179	0.18	0.178	0.178	0.178	0.178	0.179	0.178
687	0.156	0.154	0.156	0.153	0.153	0.153	0.151	0.152	0.152	0.151	0.152	0.156	0.154	0.151	0.152	0.151	0.15	0.15	0.15	0.149	0.149	0.15	0.156	0.152	0.151	0.151	0.153	0.151	0.151	0.15	0.15	0.153	0.15
688	0.132	0.13	0.132	0.13	0.13	0.129	0.128	0.129	0.129	0.128	0.128	0.132	0.13	0.128	0.128	0.127	0.127	0.126	0.126	0.125	0.126	0.127	0.133	0.129	0.128	0.127	0.129	0.128	0.127	0.127	0.127	0.129	0.128
689	0.111	0.109	0.111	0.109	0.109	0.109	0.107	0.108	0.108	0.108	0.108	0.111	0.109	0.108	0.108	0.107	0.106	0.106	0.106	0.105	0.105	0.107	0.112	0.108	0.107	0.107	0.109	0.108	0.107	0.107	0.106	0.109	0.107
690	0.093	0.091	0.093	0.092	0.091	0.091	0.089	0.091	0.09	0.09	0.091	0.093	0.092	0.09	0.09	0.089	0.089	0.089	0.089	0.088	0.088	0.09	0.094	0.091	0.09	0.09	0.091	0.09	0.09	0.089	0.089	0.092	0.09
691	0.079	0.077	0.078	0.077	0.077	0.077	0.075	0.076	0.076	0.076	0.076	0.079	0.077	0.076	0.076	0.075	0.074	0.075	0.075	0.074	0.074	0.076	0.079	0.077	0.076	0.075	0.077	0.076	0.076	0.075	0.075	0.078	0.076
692	0.066	0.064	0.066	0.065	0.065	0.065	0.063	0.064	0.064	0.064	0.064	0.066	0.065	0.063	0.064	0.063	0.062	0.063	0.063	0.062	0.062	0.064	0.067	0.065	0.064	0.063	0.065	0.064	0.064	0.063	0.063	0.065	0.064
693	0.056	0.054	0.055	0.055	0.055	0.055	0.053	0.054	0.054	0.054	0.054	0.056	0.055	0.053	0.054	0.053	0.052	0.053	0.053	0.052	0.052	0.054	0.057	0.054	0.054	0.053	0.055	0.054	0.054	0.053	0.053	0.055	0.054
694	0.048	0.046	0.047	0.046	0.046	0.047	0.045	0.046	0.046	0.046	0.046	0.048	0.047	0.045	0.046	0.045	0.044	0.045	0.045	0.044	0.044	0.046	0.049	0.046	0.046	0.045	0.047	0.046	0.046	0.045	0.045	0.047	0.046
695	0.041	0.039	0.04	0.04	0.04	0.04	0.038	0.039	0.039	0.039	0.039	0.041	0.04	0.038	0.039	0.038	0.038	0.038	0.038	0.037	0.037	0.039	0.042	0.039	0.039	0.038	0.04	0.039	0.039	0.039	0.039	0.041	0.039
696	0.035	0.033	0.035	0.034	0.034	0.034	0.032	0.034	0.034	0.033	0.034	0.035	0.035	0.033	0.033	0.033	0.032	0.032	0.032	0.032	0.032	0.033	0.036	0.034	0.033	0.033	0.035	0.034	0.033	0.033	0.033	0.035	0.033
697	0.031	0.029	0.03	0.03	0.029	0.03	0.028	0.029	0.029	0.029	0.029	0.031	0.03	0.028	0.029	0.028	0.028	0.028	0.028	0.027	0.027	0.029	0.032	0.029	0.029	0.028	0.03	0.029	0.029	0.029	0.029	0.031	0.029
698	0.027	0.025	0.027	0.026	0.026	0.026	0.024	0.026	0.026	0.025	0.026	0.027	0.026	0.025	0.025	0.025	0.024	0.024	0.024	0.024	0.024	0.025	0.028	0.026	0.025	0.025	0.027	0.026	0.025	0.025	0.025	0.027	0.025
699	0.024	0.022	0.024	0.023	0.023	0.023	0.021	0.023	0.023	0.023	0.023	0.024	0.023	0.022	0.023	0.022	0.021	0.021	0.021	0.021	0.021	0.023	0.025	0.023	0.022	0.022	0.024	0.023	0.022	0.022	0.022	0.024	0.023
700	0.022	0.02	0.021	0.021	0.021	0.021	0.019	0.021	0.02	0.02	0.021	0.022	0.021	0.02	0.02	0.02	0.019	0.019	0.019	0.018	0.018	0.02	0.023	0.02	0.02	0.02	0.022	0.021	0.02	0.02	0.02	0.022	0.02
701	0.02	0.018	0.02	0.019	0.019	0.019	0.017	0.019	0.018	0.018	0.019	0.02	0.019	0.018	0.018	0.018	0.017	0.017	0.017	0.017	0.017	0.018	0.021	0.019	0.018	0.018	0.02	0.019	0.018	0.018	0.018	0.02	0.018
702	0.019	0.017	0.018	0.017	0.017	0.017	0.016	0.017	0.017	0.017	0.017	0.019	0.018	0.016	0.017	0.016	0.016	0.016	0.016	0.015	0.015	0.017	0.019	0.017	0.017	0.016	0.018	0.017	0.017	0.016	0.016	0.019	0.017
703	0.017	0.015	0.017	0.016	0.016	0.016	0.015	0.016	0.016	0.016	0.016	0.017	0.016	0.015	0.016	0.015	0.014	0.014	0.014	0.014	0.014	0.016	0.018	0.016	0.015	0.015	0.017	0.016	0.015	0.015	0.015	0.017	0.016
704	0.016	0.014	0.016	0.015	0.015	0.015	0.014	0.015	0.015	0.015	0.015	0.016	0.015	0.014	0.015	0.014	0.013	0.013	0.013	0.013	0.013	0.015	0.017	0.015	0.014	0.014	0.016	0.015	0.014	0.014	0.014	0.016	0.015
705	0.016	0.013	0.015	0.014	0.014	0.014	0.013	0.014	0.014	0.014	0.014	0.016	0.015	0.013	0.014	0.013	0.012	0.013	0.013	0.012	0.012	0.014	0.016	0.014	0.013	0.013	0.015	0.014	0.014	0.013	0.013	0.016	0.014
706	0.015	0.013	0.014	0.014	0.014	0.014	0.012	0.014	0.013	0.013	0.014	0.015	0.014	0.012	0.013	0.012	0.012	0.012	0.012	0.011	0.011	0.013	0.016	0.013	0.013	0.012	0.015	0.014	0.013	0.013	0.013	0.015	0.013
707	0.014	0.012	0.014	0.013	0.013	0.013	0.012	0.013	0.013	0.013	0.013	0.014	0.013	0.012	0.013	0.012	0.011	0.012	0.011	0.011	0.011	0.013	0.015	0.013	0.012	0.012	0.014	0.013	0.012	0.012	0.012	0.015	0.013
708	0.014	0.012	0.013	0.013	0.013	0.013	0.011	0.013	0.012	0.012	0.013	0.014	0.013	0.012	0.012	0.012	0.011	0.011	0.011	0.01	0.01	0.012	0.015	0.012	0.012	0.012	0.014	0.013	0.012	0.012	0.012	0.014	0.012
709	0.014	0.012	0.013	0.012	0.012	0.013	0.011	0.012	0.012	0.012	0.012	0.014	0.013	0.011	0.012	0.011	0.011	0.011	0.011	0.01	0.01	0.012	0.014	0.012	0.012	0.011	0.013	0.012	0.012	0.012	0.012	0.014	0.012
710	0.013	0.011	0.013	0.012	0.012	0.012	0.011	0.012	0.012	0.012	0.012	0.013	0.012	0.011	0.012	0.011	0.011	0.011	0.011	0.01	0.01	0.012	0.014	0.012	0.011	0.011	0.013	0.012	0.012	0.011	0.011	0.014	0.012
711	0.013	0.011	0.013	0.012	0.012	0.012	0.011	0.012	0.012	0.012	0.012	0.013	0.012	0.011	0.012	0.011	0.01	0.011	0.01	0.01	0.01	0.012	0.014	0.012	0.011	0.011	0.013	0.012	0.011	0.011	0.011	0.014	0.012
712	0.013	0.011	0.013	0.012	0.012	0.012	0.011	0.012	0.012	0.012	0.012	0.013	0.012	0.011	0.012	0.011	0.01	0.011	0.01	0.01	0.01	0.012	0.014	0.012	0.011	0.011	0.013	0.012	0.011	0.011	0.011	0.014	0.012
713	0.013	0.011	0.013	0.012	0.012	0.012	0.011	0.012	0.012	0.012	0.012	0.013	0.012	0.011	0.012	0.011	0.01	0.011	0.011	0.01	0.01	0.012	0.014	0.012	0.011	0.011	0.013	0.012	0.011	0.011	0.011	0.014	0.012
714	0.013	0.011	0.013	0.012	0.012	0.012	0.011	0.012	0.012	0.012	0.012	0.013	0.012	0.011	0.012	0.011	0.011	0.011	0.011	0.01	0.01	0.012	0.014	0.012	0.011	0.011	0.013	0.012	0.012	0.011	0.011	0.014	0.012
715	0.013	0.011	0.013	0.012	0.012	0.013	0.011	0.012	0.012	0.012	0.013	0.013	0.012	0.011	0.012	0.011	0.011	0.011	0.011	0.01	0.01	0.012	0.014	0.012	0.011	0.011	0.013	0.012	0.012	0.012	0.012	0.014	0.012
716	0.013	0.011	0.013	0.013	0.013	0.013	0.011	0.013	0.012	0.012	0.013	0.013	0.013	0.011	0.012	0.012	0.011	0.011	0.011	0.01	0.01	0.012	0.014	0.012	0.012	0.011	0.013	0.013	0.012	0.012	0.012	0.014	0.012
717	0.014	0.012	0.013	0.013	0.013	0.013	0.012	0.013	0.013	0.013	0.013	0.013	0.013	0.012	0.013	0.012	0.011	0.011	0.011	0.011	0.011	0.012	0.014	0.012	0.012	0.012	0.014	0.013	0.012	0.012	0.012	0.014	0.013
718	0.014	0.012	0.013	0.013	0.013	0.014	0.012	0.013	0.013	0.013	0.014	0.014	0.013	0.012	0.013	0.012	0.012	0.012	0.012	0.011	0.011	0.013	0.015	0.012	0.012	0.012	0.014	0.013	0.013	0.013	0.012	0.015	0.013
719	0.014	0.012	0.014	0.014	0.014	0.014	0.012	0.014	0.014	0.014	0.014	0.014	0.014	0.013	0.013	0.013	0.012	0.012	0.012	0.012	0.011	0.013	0.015	0.013	0.013	0.012	0.015	0.014	0.013	0.013	0.013	0.015	0.013
720	0.015	0.013	0.014	0.014	0.014	0.015	0.013	0.014	0.014	0.014	0.015	0.014	0.014	0.013	0.014	0.013	0.013	0.013	0.013	0.012	0.012	0.013	0.015	0.013	0.013	0.013	0.015	0.014	0.014	0.014	0.013	0.016	0.014
721	0.015	0.013	0.015	0.015	0.015	0.015	0.014	0.015	0.015	0.015	0.015	0.015	0.015	0.014	0.015	0.014	0.013	0.013	0.013	0.013	0.012	0.014	0.016	0.014	0.014	0.013	0.016	0.015	0.014	0.014	0.014	0.016	0.015
722	0.016	0.014	0.015	0.015	0.015	0.016	0.014	0.016	0.015	0.015	0.016	0.016	0.015	0.014	0.015	0.015	0.014	0.014	0.014	0.013	0.013	0.014	0.016	0.014	0.014	0.014	0.016	0.015	0.015	0.015	0.015	0.017	0.015
723	0.016	0.014	0.016	0.016	0.016	0.017	0.015	0.016	0.016	0.016	0.016	0.016	0.016	0.015	0.016	0.015	0.014	0.015	0.014	0.014	0.013	0.015	0.017	0.015	0.015	0.015	0.017	0.016	0.015	0.015	0.015	0.018	0.016
724	0.017	0.015	0.017	0.017	0.017	0.017	0.016	0.017	0.017	0.017	0.017	0.017	0.017	0.016	0.016	0.016	0.015	0.015	0.015	0.014	0.014	0.015	0.018	0.016	0.015	0.015	0.017	0.017	0.016	0.016	0.016	0.018	0.016
725	0.018	0.016	0.017	0.017	0.018	0.018	0.016	0.018	0.017	0.017	0.018	0.017	0.017	0.016	0.017	0.016	0.016	0.016	0.015	0.015	0.014	0.016	0.018	0.016	0.016	0.016	0.018	0.017	0.017	0.016	0.016	0.019	0.017
726	0.019	0.016	0.018	0.018	0.018	0.019	0.017	0.018	0.018	0.018	0.018	0.018	0.018	0.017	0.018	0.017	0.016	0.016	0.016	0.015	0.015	0.016	0.019	0.017	0.017	0.017	0.019	0.018	0.017	0.017	0.017	0.019	0.017
727	0.019	0.017	0.019	0.019	0.019	0.019	0.018	0.019	0.019	0.019	0.019	0.019	0.019	0.018	0.018	0.018	0.017	0.017	0.017	0.016	0.015	0.017	0.02	0.018	0.017	0.017	0.019	0.019	0.018	0.018	0.018	0.02	0.018
728	0.02	0.018	0.019	0.02	0.02	0.02	0.018	0.02	0.019	0.019	0.019	0.02	0.019	0.018	0.019	0.018	0.017	0.017	0.017	0.016	0.016	0.017	0.02	0.018	0.018	0.018	0.02	0.019	0.018	0.018	0.018	0.021	0.019
729	0.021	0.019	0.02	0.02	0.02	0.021	0.019	0.02	0.02	0.02	0.02	0.02	0.02	0.019	0.02	0.019	0.018	0.018	0.018	0.017	0.016	0.018	0.021	0.019	0.019	0.019	0.021	0.02	0.019	0.019	0.019	0.021	0.019
730	0.021	0.019	0.021	0.021	0.021	0.021	0.019	0.021	0.02	0.02	0.02	0.021	0.021	0.019	0.02	0.019	0.018	0.018	0.018	0.017	0.017	0.018	0.022	0.02	0.019	0.019	0.021	0.02	0.019	0.019	0.019	0.021	0.02
731	0.022	0.02	0.021	0.021	0.021	0.022	0.02	0.021	0.021	0.021	0.021	0.022	0.021	0.02	0.021	0.02	0.019	0.019	0.018	0.017	0.017	0.018	0.022	0.02	0.02	0.02	0.021	0.021	0.02	0.02	0.019	0.022	0.02
732	0.023	0.021	0.022	0.022	0.022	0.022	0.02	0.021	0.021	0.021	0.021	0.022	0.022	0.02	0.021	0.02	0.019	0.019	0.019	0.018	0.017	0.018	0.023	0.021	0.02	0.02	0.022	0.021	0.02	0.02	0.02	0.022	0.02
733	0.023	0.021	0.023	0.023	0.022	0.022	0.021	0.022	0.021	0.021	0.021	0.023	0.022	0.021	0.021	0.02	0.019	0.019	0.019	0.018	0.017	0.018	0.024	0.021	0.021	0.021	0.022	0.021	0.021	0.02	0.02	0.022	0.021
734	0.024	0.022	0.023	0.023	0.023	0.023	0.021	0.022	0.022	0.021	0.021	0.023	0.023	0.021	0.021	0.021	0.02	0.019	0.019	0.018	0.017	0.019	0.024	0.022	0.021	0.021	0.022	0.022	0.021	0.02	0.02	0.023	0.021
735	0.024	0.022	0.024	0.023	0.023	0.023	0.021	0.022	0.022	0.021	0.021	0.024	0.023	0.021	0.022	0.021	0.02	0.019	0.019	0.018	0.017	0.019	0.025	0.022	0.021	0.021	0.023	0.022	0.021	0.021	0.02	0.023	0.021
736	0.025	0.023	0.024	0.024	0.023	0.023	0.021	0.022	0.022	0.021	0.021	0.024	0.023	0.021	0.022	0.021	0.02	0.019	0.019	0.018	0.017	0.019	0.025	0.022	0.022	0.021	0.023	0.022	0.021	0.021	0.02	0.023	0.021
737	0.025	0.023	0.024	0.024	0.023	0.023	0.021	0.022	0.022	0.021	0.021	0.024	0.023	0.021	0.022	0.021	0.02	0.019	0.019	0.018	0.017	0.018	0.025	0.022	0.022	0.021	0.023	0.022	0.021	0.021	0.02	0.023	0.021
738	0.025	0.023	0.024	0.024	0.023	0.023	0.021	0.022	0.022	0.021	0.021	0.025	0.023	0.021	0.022	0.021	0.019	0.019	0.019	0.018	0.017	0.018	0.025	0.023	0.022	0.021	0.023	0.022	0.021	0.021	0.02	0.023	0.021
739	0.025	0.023	0.024	0.024	0.023	0.023	0.021	0.022	0.021	0.021	0.021	0.025	0.023	0.021	0.022	0.02	0.019	0.019	0.018	0.017	0.017	0.018	0.025	0.023	0.022	0.021	0.023	0.022	0.021	0.02	0.02	0.022	0.021
740	0.025	0.023	0.024	0.024	0.023	0.023	0.021	0.022	0.021	0.021	0.021	0.025	0.023	0.021	0.021	0.02	0.019	0.019	0.018	0.017	0.016	0.018	0.025	0.023	0.022	0.021	0.022	0.022	0.02	0.02	0.02	0.022	0.02
741	0.025	0.023	0.024	0.023	0.023	0.022	0.02	0.021	0.021	0.02	0.02	0.025	0.023	0.021	0.021	0.02	0.019	0.018	0.018	0.017	0.016	0.017	0.025	0.022	0.021	0.021	0.022	0.021	0.02	0.02	0.019	0.022	0.02
742	0.025	0.023	0.024	0.023	0.022	0.022	0.02	0.021	0.02	0.02	0.02	0.024	0.023	0.021	0.021	0.019	0.018	0.018	0.017	0.016	0.016	0.017	0.025	0.022	0.021	0.021	0.022	0.021	0.02	0.019	0.019	0.021	0.02
743	0.025	0.023	0.024	0.023	0.022	0.022	0.02	0.02	0.02	0.02	0.019	0.024	0.022	0.02	0.02	0.019	0.018	0.017	0.017	0.016	0.015	0.016	0.025	0.022	0.021	0.02	0.021	0.02	0.019	0.019	0.019	0.021	0.019
744	0.024	0.022	0.024	0.022	0.022	0.021	0.019	0.02	0.019	0.019	0.019	0.024	0.022	0.02	0.02	0.018	0.017	0.017	0.016	0.015	0.015	0.016	0.025	0.021	0.02	0.02	0.021	0.02	0.019	0.018	0.018	0.02	0.019
745	0.024	0.022	0.023	0.022	0.021	0.021	0.018	0.019	0.019	0.018	0.018	0.023	0.021	0.019	0.019	0.018	0.017	0.016	0.016	0.015	0.014	0.016	0.024	0.021	0.02	0.019	0.02	0.019	0.018	0.018	0.018	0.02	0.018
746	0.024	0.021	0.023	0.021	0.02	0.02	0.018	0.019	0.018	0.018	0.018	0.023	0.021	0.019	0.019	0.017	0.016	0.016	0.015	0.014	0.014	0.015	0.024	0.021	0.019	0.019	0.02	0.019	0.018	0.017	0.017	0.019	0.018
747	0.023	0.021	0.022	0.021	0.02	0.019	0.017	0.018	0.018	0.017	0.017	0.022	0.02	0.018	0.018	0.017	0.015	0.015	0.015	0.014	0.013	0.015	0.023	0.02	0.019	0.018	0.019	0.018	0.017	0.017	0.016	0.019	0.017
748	0.022	0.02	0.022	0.02	0.019	0.019	0.017	0.018	0.017	0.017	0.016	0.022	0.02	0.017	0.017	0.016	0.015	0.015	0.014	0.013	0.013	0.014	0.023	0.019	0.018	0.017	0.019	0.018	0.017	0.016	0.016	0.018	0.016
749	0.022	0.02	0.021	0.019	0.019	0.018	0.016	0.017	0.016	0.016	0.016	0.021	0.019	0.017	0.017	0.015	0.014	0.014	0.013	0.013	0.012	0.013	0.022	0.019	0.017	0.017	0.018	0.017	0.016	0.015	0.015	0.017	0.016
750	0.021	0.019	0.02	0.019	0.018	0.017	0.015	0.016	0.016	0.015	0.015	0.021	0.018	0.016	0.016	0.015	0.014	0.013	0.013	0.012	0.012	0.013	0.021	0.018	0.017	0.016	0.017	0.016	0.015	0.015	0.015	0.017	0.015
751	0.02	0.018	0.02	0.018	0.017	0.017	0.015	0.015	0.015	0.015	0.015	0.02	0.018	0.015	0.015	0.014	0.013	0.013	0.012	0.011	0.011	0.012	0.021	0.017	0.016	0.015	0.017	0.016	0.015	0.014	0.014	0.016	0.014
752	0.02	0.018	0.019	0.017	0.016	0.016	0.014	0.015	0.014	0.014	0.014	0.019	0.017	0.015	0.015	0.013	0.012	0.012	0.012	0.011	0.01	0.012	0.02	0.017	0.015	0.015	0.016	0.015	0.014	0.014	0.013	0.016	0.014
753	0.019	0.017	0.018	0.017	0.016	0.015	0.013	0.014	0.014	0.013	0.013	0.018	0.016	0.014	0.014	0.013	0.012	0.012	0.011	0.01	0.01	0.011	0.019	0.016	0.015	0.014	0.015	0.014	0.013	0.013	0.013	0.015	0.013
754	0.018	0.016	0.017	0.016	0.015	0.015	0.012	0.013	0.013	0.013	0.013	0.018	0.016	0.013	0.013	0.012	0.011	0.011	0.011	0.01	0.009	0.011	0.019	0.015	0.014	0.013	0.015	0.014	0.013	0.012	0.012	0.014	0.013
755	0.018	0.015	0.017	0.015	0.014	0.014	0.012	0.013	0.012	0.012	0.012	0.017	0.015	0.013	0.013	0.012	0.01	0.01	0.01	0.009	0.009	0.01	0.018	0.015	0.013	0.013	0.014	0.013	0.012	0.012	0.011	0.014	0.012
756	0.017	0.015	0.016	0.014	0.014	0.013	0.011	0.012	0.012	0.012	0.012	0.016	0.014	0.012	0.012	0.011	0.01	0.01	0.009	0.009	0.008	0.01	0.017	0.014	0.013	0.012	0.013	0.012	0.011	0.011	0.011	0.013	0.011
757	0.016	0.014	0.015	0.014	0.013	0.013	0.011	0.012	0.011	0.011	0.011	0.016	0.014	0.011	0.012	0.01	0.009	0.009	0.009	0.008	0.008	0.009	0.016	0.013	0.012	0.011	0.013	0.012	0.011	0.011	0.01	0.013	0.011
758	0.016	0.013	0.014	0.013	0.012	0.012	0.01	0.011	0.011	0.01	0.01	0.015	0.013	0.011	0.011	0.01	0.009	0.009	0.008	0.008	0.007	0.009	0.016	0.013	0.011	0.011	0.012	0.011	0.01	0.01	0.01	0.012	0.01
759	0.015	0.012	0.014	0.012	0.012	0.011	0.009	0.01	0.01	0.01	0.01	0.014	0.012	0.01	0.01	0.009	0.008	0.008	0.008	0.007	0.007	0.009	0.015	0.012	0.011	0.01	0.011	0.011	0.01	0.009	0.009	0.012	0.01
760	0.014	0.012	0.013	0.012	0.011	0.011	0.009	0.01	0.01	0.009	0.009	0.013	0.012	0.01	0.01	0.009	0.008	0.008	0.008	0.007	0.007	0.008	0.014	0.011	0.01	0.01	0.011	0.01	0.009	0.009	0.009	0.011	0.009
761	0.014	0.011	0.012	0.011	0.011	0.01	0.008	0.009	0.009	0.009	0.009	0.013	0.011	0.009	0.009	0.008	0.007	0.007	0.007	0.006	0.006	0.008	0.014	0.011	0.01	0.009	0.01	0.01	0.009	0.008	0.008	0.011	0.009
762	0.013	0.011	0.012	0.01	0.01	0.01	0.008	0.009	0.009	0.008	0.008	0.012	0.01	0.008	0.009	0.008	0.007	0.007	0.007	0.006	0.006	0.007	0.013	0.01	0.009	0.009	0.01	0.009	0.008	0.008	0.008	0.01	0.008
763	0.012	0.01	0.011	0.01	0.01	0.009	0.007	0.008	0.008	0.008	0.008	0.012	0.01	0.008	0.008	0.007	0.006	0.007	0.006	0.006	0.006	0.007	0.012	0.01	0.009	0.008	0.009	0.009	0.008	0.008	0.007	0.01	0.008
764	0.012	0.009	0.011	0.009	0.009	0.009	0.007	0.008	0.008	0.008	0.008	0.011	0.009	0.008	0.008	0.007	0.006	0.006	0.006	0.005	0.005	0.007	0.012	0.009	0.008	0.008	0.009	0.008	0.007	0.007	0.007	0.009	0.008
765	0.011	0.009	0.01	0.009	0.009	0.008	0.006	0.008	0.007	0.007	0.007	0.01	0.009	0.007	0.007	0.007	0.006	0.006	0.006	0.005	0.005	0.006	0.011	0.009	0.008	0.007	0.008	0.008	0.007	0.007	0.007	0.009	0.007
766	0.01	0.008	0.01	0.008	0.008	0.008	0.006	0.007	0.007	0.007	0.007	0.01	0.008	0.007	0.007	0.006	0.005	0.005	0.005	0.005	0.005	0.006	0.011	0.008	0.007	0.007	0.008	0.008	0.007	0.006	0.006	0.009	0.007
767	0.01	0.008	0.009	0.008	0.008	0.007	0.006	0.007	0.007	0.006	0.007	0.009	0.008	0.006	0.007	0.006	0.005	0.005	0.005	0.004	0.004	0.006	0.01	0.008	0.007	0.006	0.008	0.007	0.006	0.006	0.006	0.008	0.007
768	0.009	0.007	0.009	0.008	0.007	0.007	0.005	0.006	0.006	0.006	0.006	0.009	0.007	0.006	0.006	0.006	0.005	0.005	0.005	0.004	0.004	0.006	0.01	0.007	0.006	0.006	0.007	0.007	0.006	0.006	0.006	0.008	0.006
769	0.009	0.007	0.008	0.007	0.007	0.007	0.005	0.006	0.006	0.006	0.006	0.009	0.007	0.006	0.006	0.005	0.004	0.005	0.004	0.004	0.004	0.005	0.01	0.007	0.006	0.006	0.007	0.007	0.006	0.005	0.005	0.008	0.006
770	0.009	0.007	0.008	0.007	0.007	0.006	0.005	0.006	0.006	0.006	0.006	0.008	0.006	0.005	0.006	0.005	0.004	0.004	0.004	0.004	0.004	0.005	0.009	0.007	0.006	0.005	0.007	0.006	0.005	0.005	0.005	0.007	0.006
771	0.008	0.006	0.007	0.006	0.006	0.006	0.004	0.006	0.005	0.005	0.006	0.008	0.006	0.005	0.005	0.005	0.004	0.004	0.004	0.004	0.003	0.005	0.009	0.006	0.005	0.005	0.006	0.006	0.005	0.005	0.005	0.007	0.005
772	0.008	0.006	0.007	0.006	0.006	0.006	0.004	0.005	0.005	0.005	0.005	0.008	0.006	0.005	0.005	0.005	0.004	0.004	0.004	0.003	0.003	0.005	0.008	0.006	0.005	0.005	0.006	0.006	0.005	0.005	0.005	0.007	0.005
773	0.008	0.006	0.007	0.006	0.006	0.006	0.004	0.005	0.005	0.005	0.005	0.007	0.005	0.004	0.005	0.004	0.004	0.004	0.004	0.003	0.003	0.004	0.008	0.006	0.005	0.004	0.006	0.005	0.005	0.005	0.004	0.007	0.005
774	0.007	0.005	0.007	0.006	0.006	0.005	0.004	0.005	0.005	0.005	0.005	0.007	0.005	0.004	0.005	0.004	0.003	0.004	0.004	0.003	0.003	0.004	0.008	0.005	0.005	0.004	0.006	0.005	0.004	0.004	0.004	0.006	0.005
775	0.007	0.005	0.006	0.005	0.006	0.005	0.003	0.005	0.005	0.005	0.005	0.007	0.005	0.004	0.005	0.004	0.003	0.003	0.003	0.003	0.003	0.004	0.008	0.005	0.004	0.004	0.006	0.005	0.004	0.004	0.004	0.006	0.005
776	0.007	0.005	0.006	0.005	0.005	0.005	0.003	0.005	0.005	0.004	0.005	0.006	0.004	0.004	0.004	0.004	0.003	0.003	0.003	0.003	0.003	0.004	0.007	0.005	0.004	0.004	0.005	0.005	0.004	0.004	0.004	0.006	0.005
777	0.007	0.005	0.006	0.005	0.005	0.005	0.003	0.004	0.004	0.004	0.005	0.006	0.004	0.004	0.004	0.004	0.003	0.003	0.003	0.003	0.003	0.004	0.007	0.005	0.004	0.004	0.005	0.005	0.004	0.004	0.004	0.006	0.004
778	0.006	0.004	0.006	0.005	0.005	0.005	0.003	0.004	0.004	0.004	0.004	0.006	0.004	0.003	0.004	0.003	0.003	0.003	0.003	0.003	0.003	0.004	0.007	0.005	0.004	0.004	0.005	0.005	0.004	0.004	0.004	0.006	0.004
779	0.006	0.004	0.005	0.005	0.005	0.005	0.003	0.004	0.004	0.004	0.004	0.006	0.004	0.003	0.004	0.003	0.003	0.003	0.003	0.002	0.002	0.004	0.007	0.004	0.004	0.003	0.005	0.005	0.004	0.004	0.004	0.006	0.004
780	0.006	0.004	0.005	0.005	0.005	0.004	0.003	0.004	0.004	0.004	0.004	0.006	0.004	0.003	0.004	0.003	0.003	0.003	0.003	0.002	0.002	0.004	0.007	0.004	0.004	0.003	0.005	0.004	0.003	0.003	0.003	0.006	0.004
781	0.006	0.004	0.005	0.004	0.005	0.004	0.003	0.004	0.004	0.004	0.004	0.006	0.003	0.003	0.004	0.003	0.003	0.003	0.003	0.002	0.002	0.003	0.006	0.004	0.003	0.003	0.005	0.004	0.003	0.003	0.003	0.005	0.004
782	0.006	0.004	0.005	0.004	0.005	0.004	0.002	0.004	0.004	0.004	0.004	0.005	0.003	0.003	0.004	0.003	0.002	0.003	0.003	0.002	0.002	0.003	0.006	0.004	0.003	0.003	0.005	0.004	0.003	0.003	0.003	0.005	0.004
783	0.006	0.004	0.005	0.004	0.004	0.004	0.002	0.004	0.004	0.004	0.004	0.005	0.003	0.003	0.004	0.003	0.002	0.003	0.003	0.002	0.002	0.003	0.006	0.004	0.003	0.003	0.004	0.004	0.003	0.003	0.003	0.005	0.004
784	0.005	0.003	0.005	0.004	0.004	0.004	0.002	0.004	0.004	0.004	0.004	0.005	0.003	0.003	0.004	0.003	0.002	0.003	0.003	0.002	0.002	0.003	0.006	0.004	0.003	0.003	0.004	0.004	0.003	0.003	0.003	0.005	0.004
785	0.005	0.003	0.005	0.004	0.004	0.004	0.002	0.003	0.004	0.003	0.004	0.005	0.003	0.003	0.003	0.003	0.002	0.002	0.002	0.002	0.002	0.003	0.006	0.004	0.003	0.003	0.004	0.004	0.003	0.003	0.003	0.005	0.004
786	0.005	0.003	0.004	0.004	0.004	0.004	0.002	0.003	0.003	0.003	0.004	0.005	0.003	0.003	0.003	0.003	0.002	0.002	0.002	0.002	0.002	0.003	0.006	0.004	0.003	0.003	0.004	0.004	0.003	0.003	0.003	0.005	0.004
787	0.005	0.003	0.004	0.004	0.004	0.004	0.002	0.003	0.003	0.003	0.004	0.005	0.003	0.003	0.003	0.003	0.002	0.002	0.002	0.002	0.002	0.003	0.006	0.003	0.003	0.003	0.004	0.004	0.003	0.003	0.003	0.005	0.004
788	0.005	0.003	0.004	0.004	0.004	0.004	0.002	0.003	0.003	0.003	0.004	0.005	0.003	0.002	0.003	0.003	0.002	0.002	0.002	0.002	0.002	0.003	0.006	0.003	0.003	0.002	0.004	0.004	0.003	0.003	0.003	0.005	0.003
789	0.005	0.003	0.004	0.004	0.004	0.004	0.002	0.003	0.003	0.003	0.004	0.005	0.003	0.002	0.003	0.003	0.002	0.002	0.002	0.002	0.002	0.003	0.006	0.003	0.003	0.002	0.004	0.004	0.003	0.003	0.003	0.005	0.003
790	0.005	0.003	0.004	0.004	0.004	0.004	0.002	0.003	0.003	0.003	0.004	0.005	0.002	0.002	0.003	0.003	0.002	0.002	0.002	0.002	0.002	0.003	0.006	0.003	0.003	0.002	0.004	0.004	0.003	0.003	0.003	0.005	0.003
791	0.005	0.003	0.004	0.004	0.004	0.003	0.002	0.003	0.003	0.003	0.003	0.004	0.002	0.002	0.003	0.003	0.002	0.002	0.002	0.002	0.002	0.003	0.006	0.003	0.003	0.002	0.004	0.004	0.003	0.003	0.003	0.005	0.003
792	0.005	0.003	0.004	0.004	0.004	0.003	0.002	0.003	0.003	0.003	0.003	0.004	0.002	0.002	0.003	0.002	0.002	0.002	0.002	0.002	0.002	0.003	0.006	0.003	0.003	0.002	0.004	0.004	0.003	0.003	0.003	0.005	0.003
793	0.005	0.003	0.004	0.004	0.004	0.003	0.002	0.003	0.003	0.003	0.003	0.004	0.002	0.002	0.003	0.002	0.002	0.002	0.002	0.002	0.002	0.003	0.006	0.003	0.003	0.002	0.004	0.004	0.003	0.003	0.003	0.005	0.003
794	0.005	0.003	0.004	0.004	0.004	0.003	0.002	0.003	0.003	0.003	0.003	0.004	0.002	0.002	0.003	0.002	0.002	0.002	0.002	0.002	0.002	0.003	0.006	0.003	0.002	0.002	0.004	0.003	0.003	0.003	0.003	0.005	0.003
795	0.005	0.003	0.004	0.004	0.004	0.003	0.002	0.003	0.003	0.003	0.003	0.004	0.002	0.002	0.003	0.002	0.002	0.002	0.002	0.002	0.002	0.003	0.005	0.003	0.002	0.002	0.004	0.003	0.003	0.003	0.003	0.005	0.003
796	0.005	0.003	0.004	0.004	0.004	0.003	0.002	0.003	0.003	0.003	0.003	0.004	0.002	0.002	0.003	0.002	0.002	0.002	0.002	0.002	0.002	0.003	0.005	0.003	0.002	0.002	0.004	0.003	0.003	0.003	0.003	0.005	0.003
797	0.005	0.003	0.004	0.004	0.003	0.003	0.002	0.003	0.003	0.003	0.003	0.004	0.002	0.002	0.003	0.002	0.002	0.002	0.002	0.002	0.002	0.003	0.005	0.003	0.002	0.002	0.004	0.003	0.003	0.003	0.003	0.005	0.003
798	0.005	0.003	0.004	0.004	0.003	0.003	0.002	0.003	0.003	0.003	0.003	0.004	0.002	0.002	0.003	0.002	0.002	0.002	0.002	0.002	0.002	0.003	0.005	0.003	0.002	0.002	0.004	0.003	0.002	0.002	0.003	0.005	0.003
799	0.005	0.003	0.004	0.004	0.003	0.003	0.002	0.003	0.003	0.003	0.003	0.004	0.002	0.002	0.003	0.002	0.002	0.002	0.002	0.002	0.002	0.003	0.005	0.003	0.002	0.002	0.004	0.003	0.002	0.002	0.003	0.005	0.003
800	0.005	0.003	0.004	0.004	0.003	0.003	0.002	0.003	0.003	0.003	0.003	0.004	0.002	0.002	0.003	0.002	0.002	0.002	0.002	0.002	0.002	0.003	0.005	0.003	0.002	0.002	0.004	0.003	0.002	0.002	0.003	0.005	0.003
801	0.004	0.002	0.004	0.004	0.003	0.003	0.002	0.003	0.003	0.003	0.003	0.004	0.002	0.002	0.003	0.002	0.002	0.002	0.002	0.002	0.002	0.003	0.005	0.003	0.002	0.002	0.004	0.003	0.002	0.002	0.003	0.005	0.003
802	0.004	0.002	0.004	0.004	0.003	0.003	0.002	0.003	0.003	0.003	0.003	0.004	0.002	0.002	0.003	0.002	0.002	0.002	0.002	0.002	0.002	0.003	0.005	0.003	0.002	0.002	0.004	0.003	0.002	0.002	0.002	0.005	0.003
803	0.004	0.002	0.004	0.004	0.003	0.003	0.001	0.003	0.003	0.003	0.003	0.004	0.002	0.002	0.003	0.002	0.002	0.002	0.002	0.002	0.002	0.003	0.005	0.003	0.002	0.002	0.004	0.003	0.002	0.002	0.002	0.005	0.003
804	0.004	0.002	0.004	0.004	0.003	0.003	0.001	0.003	0.003	0.003	0.003	0.004	0.002	0.002	0.003	0.002	0.002	0.002	0.002	0.001	0.002	0.003	0.005	0.003	0.002	0.002	0.004	0.003	0.002	0.002	0.002	0.005	0.003
805	0.004	0.002	0.004	0.003	0.003	0.003	0.001	0.003	0.003	0.003	0.003	0.004	0.002	0.002	0.003	0.002	0.002	0.002	0.002	0.001	0.002	0.003	0.005	0.003	0.002	0.002	0.004	0.003	0.002	0.002	0.002	0.005	0.003
806	0.004	0.002	0.003	0.003	0.003	0.003	0.001	0.003	0.003	0.003	0.003	0.004	0.002	0.002	0.003	0.002	0.002	0.002	0.002	0.001	0.002	0.003	0.005	0.003	0.002	0.002	0.004	0.003	0.002	0.002	0.002	0.005	0.003
807	0.004	0.002	0.003	0.004	0.003	0.003	0.001	0.003	0.003	0.003	0.003	0.004	0.002	0.002	0.003	0.002	0.002	0.002	0.002	0.001	0.002	0.003	0.005	0.003	0.002	0.002	0.004	0.003	0.002	0.002	0.002	0.005	0.003
808	0.004	0.002	0.003	0.004	0.003	0.003	0.001	0.003	0.003	0.003	0.003	0.004	0.002	0.002	0.003	0.002	0.002	0.002	0.002	0.001	0.002	0.003	0.005	0.003	0.002	0.002	0.004	0.003	0.002	0.002	0.002	0.005	0.003
809	0.004	0.002	0.003	0.004	0.003	0.003	0.001	0.003	0.003	0.003	0.003	0.004	0.002	0.002	0.003	0.002	0.002	0.002	0.002	0.001	0.002	0.003	0.005	0.003	0.002	0.002	0.003	0.003	0.002	0.002	0.002	0.005	0.003
810	0.004	0.002	0.003	0.004	0.003	0.003	0.001	0.003	0.003	0.003	0.003	0.004	0.002	0.002	0.003	0.002	0.002	0.002	0.002	0.001	0.002	0.003	0.005	0.003	0.002	0.002	0.003	0.003	0.002	0.002	0.002	0.005	0.003
811	0.004	0.002	0.003	0.004	0.003	0.003	0.001	0.003	0.003	0.003	0.003	0.004	0.002	0.002	0.003	0.002	0.002	0.002	0.002	0.001	0.002	0.003	0.005	0.003	0.002	0.002	0.003	0.003	0.002	0.002	0.002	0.005	0.003
812	0.004	0.002	0.003	0.004	0.003	0.003	0.001	0.003	0.003	0.003	0.003	0.004	0.002	0.002	0.003	0.002	0.002	0.002	0.002	0.001	0.002	0.003	0.005	0.003	0.002	0.002	0.003	0.003	0.002	0.002	0.002	0.005	0.003
813	0.004	0.002	0.003	0.004	0.003	0.003	0.001	0.003	0.003	0.003	0.003	0.004	0.002	0.002	0.003	0.002	0.002	0.002	0.002	0.001	0.002	0.003	0.005	0.003	0.002	0.002	0.003	0.003	0.002	0.002	0.002	0.004	0.003
814	0.004	0.002	0.003	0.004	0.003	0.003	0.001	0.003	0.003	0.003	0.003	0.004	0.002	0.002	0.003	0.002	0.002	0.002	0.002	0.001	0.002	0.003	0.005	0.003	0.002	0.002	0.003	0.003	0.002	0.002	0.002	0.004	0.003
815	0.004	0.002	0.003	0.004	0.003	0.003	0.001	0.003	0.003	0.003	0.003	0.004	0.002	0.002	0.003	0.002	0.002	0.002	0.002	0.001	0.002	0.003	0.005	0.003	0.002	0.002	0.003	0.003	0.002	0.002	0.002	0.004	0.003
816	0.004	0.002	0.003	0.004	0.003	0.003	0.001	0.003	0.003	0.003	0.003	0.004	0.002	0.002	0.003	0.002	0.002	0.002	0.002	0.001	0.002	0.003	0.005	0.003	0.002	0.002	0.003	0.003	0.002	0.002	0.002	0.004	0.003
817	0.004	0.002	0.003	0.004	0.003	0.003	0.001	0.003	0.003	0.003	0.003	0.004	0.002	0.002	0.003	0.002	0.002	0.002	0.002	0.001	0.002	0.003	0.005	0.003	0.002	0.002	0.003	0.003	0.002	0.002	0.002	0.004	0.003
818	0.004	0.002	0.003	0.004	0.003	0.003	0.001	0.003	0.003	0.003	0.003	0.004	0.002	0.002	0.003	0.002	0.002	0.002	0.002	0.001	0.002	0.003	0.005	0.003	0.002	0.002	0.003	0.003	0.002	0.002	0.002	0.004	0.003
819	0.004	0.002	0.003	0.004	0.003	0.003	0.001	0.003	0.003	0.003	0.003	0.004	0.002	0.002	0.003	0.002	0.002	0.002	0.002	0.001	0.002	0.003	0.005	0.003	0.002	0.002	0.003	0.003	0.002	0.002	0.002	0.004	0.003
820	0.004	0.002	0.003	0.004	0.003	0.003	0.001	0.003	0.003	0.003	0.003	0.004	0.002	0.002	0.003	0.002	0.002	0.002	0.002	0.001	0.002	0.003	0.005	0.003	0.002	0.002	0.003	0.003	0.002	0.002	0.002	0.004	0.003
821	0.004	0.002	0.003	0.004	0.003	0.003	0.001	0.003	0.003	0.003	0.003	0.004	0.002	0.002	0.003	0.002	0.002	0.002	0.002	0.001	0.002	0.003	0.005	0.003	0.002	0.002	0.003	0.003	0.002	0.002	0.002	0.004	0.003
822	0.004	0.002	0.003	0.004	0.003	0.003	0.001	0.003	0.003	0.003	0.003	0.004	0.002	0.002	0.003	0.002	0.002	0.002	0.002	0.001	0.002	0.003	0.005	0.003	0.002	0.002	0.003	0.003	0.002	0.002	0.002	0.004	0.003
823	0.004	0.002	0.003	0.004	0.003	0.003	0.001	0.003	0.003	0.003	0.003	0.004	0.002	0.002	0.003	0.002	0.002	0.002	0.002	0.001	0.002	0.003	0.005	0.003	0.002	0.002	0.003	0.003	0.002	0.002	0.002	0.004	0.003
824	0.004	0.002	0.003	0.004	0.003	0.003	0.001	0.003	0.003	0.003	0.003	0.004	0.002	0.002	0.003	0.002	0.002	0.002	0.002	0.001	0.002	0.003	0.005	0.003	0.002	0.002	0.003	0.003	0.002	0.002	0.002	0.004	0.003
825	0.004	0.002	0.003	0.004	0.003	0.003	0.001	0.003	0.003	0.003	0.003	0.004	0.002	0.002	0.003	0.002	0.002	0.002	0.002	0.001	0.002	0.003	0.005	0.003	0.002	0.002	0.003	0.003	0.002	0.002	0.002	0.004	0.003
826	0.004	0.002	0.003	0.004	0.003	0.003	0.001	0.003	0.003	0.003	0.003	0.004	0.002	0.002	0.003	0.002	0.002	0.002	0.002	0.001	0.002	0.003	0.005	0.003	0.002	0.002	0.003	0.003	0.002	0.002	0.002	0.004	0.003
827	0.004	0.002	0.003	0.004	0.003	0.003	0.001	0.003	0.003	0.003	0.003	0.004	0.002	0.002	0.003	0.002	0.002	0.002	0.002	0.001	0.002	0.003	0.005	0.003	0.002	0.002	0.003	0.003	0.002	0.002	0.002	0.004	0.003
828	0.004	0.002	0.003	0.004	0.003	0.003	0.001	0.003	0.003	0.003	0.003	0.004	0.002	0.002	0.003	0.002	0.002	0.002	0.002	0.001	0.002	0.003	0.004	0.003	0.002	0.002	0.003	0.003	0.002	0.002	0.002	0.004	0.003
829	0.004	0.002	0.003	0.004	0.003	0.003	0.001	0.003	0.003	0.003	0.003	0.004	0.002	0.002	0.003	0.002	0.002	0.002	0.002	0.001	0.002	0.003	0.005	0.003	0.002	0.002	0.003	0.003	0.002	0.002	0.002	0.004	0.003
830	0.004	0.002	0.003	0.004	0.003	0.003	0.001	0.003	0.003	0.003	0.003	0.004	0.002	0.002	0.003	0.002	0.002	0.002	0.002	0.001	0.002	0.003	0.004	0.003	0.002	0.002	0.003	0.003	0.002	0.002	0.002	0.004	0.003
831	0.004	0.002	0.003	0.004	0.003	0.003	0.001	0.003	0.003	0.003	0.003	0.004	0.002	0.002	0.003	0.002	0.002	0.002	0.002	0.001	0.002	0.003	0.004	0.003	0.002	0.002	0.003	0.003	0.002	0.002	0.002	0.004	0.003
832	0.004	0.002	0.003	0.004	0.003	0.003	0.001	0.003	0.003	0.003	0.003	0.004	0.002	0.002	0.003	0.002	0.002	0.002	0.002	0.001	0.002	0.003	0.004	0.003	0.002	0.002	0.003	0.003	0.002	0.002	0.002	0.004	0.003
833	0.004	0.002	0.003	0.004	0.003	0.003	0.001	0.003	0.003	0.003	0.003	0.004	0.002	0.002	0.003	0.002	0.002	0.002	0.002	0.001	0.002	0.003	0.004	0.003	0.002	0.002	0.003	0.003	0.002	0.002	0.002	0.004	0.003
834	0.004	0.002	0.003	0.004	0.003	0.003	0.001	0.003	0.003	0.003	0.003	0.004	0.002	0.002	0.003	0.002	0.002	0.002	0.002	0.001	0.002	0.003	0.004	0.003	0.002	0.002	0.003	0.003	0.002	0.002	0.002	0.004	0.003
835	0.004	0.002	0.003	0.004	0.003	0.003	0.001	0.003	0.003	0.003	0.003	0.004	0.002	0.002	0.003	0.002	0.002	0.002	0.002	0.001	0.002	0.003	0.004	0.003	0.002	0.002	0.003	0.003	0.002	0.002	0.002	0.004	0.003
836	0.004	0.002	0.003	0.004	0.003	0.003	0.001	0.003	0.003	0.003	0.003	0.004	0.002	0.002	0.003	0.002	0.002	0.002	0.002	0.001	0.002	0.003	0.004	0.003	0.002	0.002	0.003	0.003	0.002	0.002	0.002	0.004	0.003
837	0.004	0.002	0.003	0.004	0.003	0.003	0.001	0.003	0.003	0.003	0.003	0.004	0.002	0.002	0.003	0.002	0.002	0.002	0.002	0.001	0.002	0.003	0.004	0.003	0.002	0.002	0.003	0.003	0.002	0.002	0.002	0.004	0.003
838	0.004	0.002	0.003	0.004	0.003	0.003	0.001	0.003	0.003	0.003	0.003	0.004	0.002	0.002	0.003	0.002	0.002	0.002	0.002	0.001	0.002	0.003	0.004	0.003	0.002	0.002	0.003	0.003	0.002	0.002	0.002	0.004	0.003
839	0.004	0.002	0.003	0.004	0.003	0.003	0.001	0.003	0.003	0.003	0.003	0.004	0.002	0.001	0.002	0.002	0.002	0.002	0.002	0.001	0.002	0.003	0.004	0.003	0.002	0.002	0.003	0.003	0.002	0.002	0.002	0.004	0.003
840	0.004	0.002	0.003	0.004	0.003	0.003	0.001	0.003	0.003	0.003	0.003	0.004	0.002	0.001	0.002	0.002	0.002	0.002	0.002	0.001	0.002	0.003	0.004	0.003	0.002	0.002	0.003	0.003	0.002	0.002	0.002	0.004	0.003
841	0.004	0.002	0.003	0.004	0.003	0.003	0.001	0.003	0.003	0.003	0.003	0.003	0.002	0.001	0.002	0.002	0.001	0.002	0.002	0.001	0.002	0.003	0.004	0.003	0.002	0.002	0.003	0.003	0.002	0.002	0.002	0.004	0.003
842	0.004	0.002	0.003	0.004	0.003	0.003	0.001	0.003	0.003	0.003	0.003	0.003	0.002	0.001	0.002	0.002	0.001	0.002	0.002	0.001	0.002	0.003	0.004	0.003	0.002	0.002	0.003	0.003	0.002	0.002	0.002	0.004	0.003
843	0.004	0.002	0.003	0.004	0.003	0.003	0.001	0.003	0.003	0.003	0.003	0.003	0.002	0.001	0.002	0.002	0.001	0.002	0.002	0.001	0.002	0.003	0.004	0.003	0.002	0.002	0.003	0.003	0.002	0.002	0.002	0.004	0.003
844	0.004	0.002	0.003	0.004	0.003	0.003	0.001	0.003	0.003	0.003	0.003	0.003	0.002	0.001	0.002	0.002	0.001	0.002	0.002	0.001	0.002	0.003	0.004	0.002	0.002	0.002	0.003	0.003	0.002	0.002	0.002	0.004	0.003
845	0.004	0.002	0.003	0.004	0.003	0.003	0.001	0.003	0.003	0.003	0.003	0.003	0.002	0.001	0.002	0.002	0.001	0.002	0.002	0.001	0.002	0.003	0.004	0.002	0.002	0.002	0.003	0.003	0.002	0.002	0.002	0.004	0.003
846	0.004	0.002	0.003	0.004	0.003	0.003	0.001	0.003	0.003	0.003	0.003	0.003	0.002	0.001	0.002	0.002	0.001	0.002	0.002	0.001	0.002	0.003	0.004	0.002	0.002	0.002	0.003	0.003	0.002	0.002	0.002	0.004	0.003
847	0.004	0.002	0.003	0.004	0.003	0.003	0.001	0.003	0.003	0.003	0.003	0.003	0.002	0.001	0.002	0.002	0.001	0.001	0.002	0.001	0.002	0.003	0.004	0.002	0.002	0.002	0.003	0.003	0.002	0.002	0.002	0.004	0.003
848	0.004	0.002	0.003	0.004	0.003	0.003	0.001	0.003	0.003	0.003	0.003	0.003	0.002	0.001	0.002	0.002	0.001	0.001	0.002	0.001	0.002	0.003	0.004	0.002	0.002	0.002	0.003	0.003	0.002	0.002	0.002	0.004	0.003
849	0.004	0.002	0.003	0.003	0.003	0.003	0.001	0.003	0.003	0.003	0.003	0.003	0.002	0.001	0.002	0.002	0.001	0.001	0.002	0.001	0.002	0.002	0.004	0.002	0.002	0.002	0.003	0.003	0.002	0.002	0.002	0.004	0.003
850	0.004	0.002	0.003	0.003	0.003	0.003	0.001	0.003	0.003	0.003	0.003	0.003	0.002	0.001	0.002	0.002	0.001	0.001	0.002	0.001	0.002	0.002	0.004	0.002	0.002	0.002	0.003	0.003	0.002	0.002	0.002	0.004	0.003
851	0.004	0.002	0.003	0.003	0.003	0.003	0.001	0.003	0.003	0.003	0.003	0.003	0.002	0.001	0.002	0.002	0.001	0.001	0.002	0.001	0.002	0.003	0.004	0.002	0.002	0.002	0.003	0.003	0.002	0.002	0.002	0.004	0.003
852	0.004	0.002	0.003	0.003	0.003	0.003	0.001	0.003	0.003	0.003	0.003	0.003	0.002	0.001	0.002	0.002	0.001	0.001	0.002	0.001	0.002	0.002	0.004	0.002	0.002	0.002	0.003	0.003	0.002	0.002	0.002	0.004	0.003
853	0.004	0.002	0.003	0.003	0.003	0.003	0.001	0.003	0.003	0.003	0.003	0.003	0.002	0.001	0.002	0.002	0.001	0.001	0.002	0.001	0.002	0.002	0.004	0.002	0.002	0.002	0.003	0.003	0.002	0.002	0.002	0.004	0.003
854	0.004	0.002	0.003	0.003	0.003	0.003	0.001	0.003	0.003	0.003	0.003	0.003	0.002	0.001	0.002	0.002	0.001	0.001	0.002	0.001	0.002	0.003	0.004	0.002	0.002	0.002	0.003	0.003	0.002	0.002	0.002	0.004	0.003
855	0.004	0.002	0.003	0.003	0.003	0.003	0.001	0.003	0.003	0.003	0.003	0.003	0.002	0.001	0.002	0.002	0.001	0.001	0.002	0.001	0.002	0.003	0.004	0.002	0.002	0.001	0.003	0.003	0.002	0.002	0.002	0.004	0.003
856	0.004	0.002	0.003	0.003	0.003	0.003	0.001	0.003	0.003	0.003	0.003	0.003	0.002	0.001	0.002	0.002	0.001	0.001	0.002	0.001	0.002	0.002	0.004	0.002	0.002	0.001	0.003	0.003	0.002	0.002	0.002	0.004	0.003
857	0.004	0.002	0.003	0.003	0.003	0.003	0.001	0.003	0.003	0.003	0.003	0.003	0.002	0.001	0.002	0.002	0.001	0.001	0.002	0.001	0.002	0.003	0.004	0.002	0.002	0.001	0.003	0.003	0.002	0.002	0.002	0.004	0.003
858	0.004	0.002	0.003	0.003	0.003	0.003	0.001	0.003	0.003	0.003	0.003	0.003	0.002	0.001	0.002	0.002	0.001	0.001	0.002	0.001	0.002	0.003	0.004	0.002	0.002	0.001	0.003	0.003	0.002	0.002	0.002	0.004	0.003
859	0.004	0.002	0.003	0.003	0.003	0.003	0.001	0.003	0.003	0.003	0.003	0.003	0.002	0.001	0.002	0.002	0.001	0.001	0.002	0.001	0.002	0.003	0.004	0.002	0.002	0.001	0.003	0.003	0.002	0.002	0.002	0.004	0.003
860	0.004	0.002	0.003	0.003	0.003	0.003	0.001	0.003	0.003	0.003	0.003	0.003	0.002	0.001	0.002	0.002	0.001	0.001	0.002	0.001	0.002	0.003	0.004	0.002	0.002	0.001	0.003	0.003	0.002	0.002	0.002	0.004	0.003
861	0.004	0.002	0.003	0.003	0.003	0.003	0.001	0.003	0.003	0.003	0.003	0.003	0.002	0.001	0.002	0.002	0.001	0.001	0.002	0.001	0.002	0.003	0.004	0.002	0.002	0.001	0.003	0.003	0.002	0.002	0.002	0.004	0.003
862	0.004	0.002	0.003	0.003	0.003	0.003	0.001	0.003	0.003	0.003	0.003	0.003	0.002	0.001	0.002	0.002	0.001	0.001	0.002	0.001	0.002	0.003	0.004	0.002	0.002	0.001	0.003	0.003	0.002	0.002	0.002	0.004	0.003
863	0.004	0.002	0.003	0.003	0.003	0.003	0.001	0.003	0.003	0.003	0.003	0.003	0.002	0.001	0.002	0.002	0.001	0.001	0.002	0.001	0.002	0.003	0.004	0.002	0.002	0.001	0.003	0.003	0.002	0.002	0.002	0.004	0.003
864	0.004	0.002	0.003	0.003	0.003	0.003	0.001	0.003	0.003	0.003	0.003	0.003	0.001	0.001	0.002	0.002	0.001	0.001	0.001	0.001	0.002	0.003	0.004	0.002	0.002	0.001	0.003	0.003	0.002	0.002	0.002	0.004	0.003
865	0.004	0.002	0.003	0.003	0.003	0.003	0.001	0.003	0.003	0.003	0.003	0.003	0.001	0.001	0.002	0.002	0.001	0.001	0.001	0.001	0.002	0.003	0.004	0.002	0.002	0.001	0.003	0.003	0.002	0.002	0.002	0.004	0.003
866	0.004	0.002	0.003	0.003	0.003	0.003	0.001	0.003	0.003	0.003	0.003	0.003	0.001	0.001	0.002	0.002	0.001	0.001	0.001	0.001	0.002	0.003	0.004	0.002	0.001	0.001	0.003	0.003	0.002	0.002	0.002	0.004	0.003
867	0.004	0.002	0.003	0.003	0.003	0.003	0.001	0.003	0.003	0.003	0.003	0.003	0.001	0.001	0.002	0.002	0.001	0.001	0.001	0.001	0.002	0.003	0.004	0.002	0.002	0.001	0.003	0.003	0.002	0.002	0.002	0.004	0.003
868	0.004	0.002	0.003	0.003	0.003	0.003	0.001	0.003	0.003	0.003	0.003	0.003	0.001	0.001	0.002	0.002	0.001	0.001	0.002	0.001	0.002	0.003	0.004	0.002	0.001	0.001	0.003	0.003	0.002	0.002	0.002	0.004	0.003
869	0.004	0.002	0.003	0.003	0.003	0.003	0.001	0.003	0.003	0.003	0.003	0.003	0.001	0.001	0.002	0.002	0.001	0.001	0.001	0.001	0.002	0.003	0.004	0.002	0.001	0.001	0.003	0.003	0.002	0.002	0.002	0.004	0.003
870	0.004	0.002	0.003	0.003	0.003	0.003	0.001	0.003	0.003	0.003	0.003	0.003	0.001	0.001	0.002	0.002	0.001	0.001	0.002	0.001	0.002	0.003	0.004	0.002	0.002	0.001	0.003	0.003	0.002	0.002	0.002	0.004	0.003
871	0.004	0.002	0.003	0.003	0.003	0.003	0.001	0.003	0.003	0.003	0.003	0.003	0.001	0.001	0.002	0.002	0.001	0.001	0.001	0.001	0.002	0.003	0.004	0.002	0.001	0.001	0.003	0.003	0.002	0.002	0.002	0.004	0.003
872	0.004	0.002	0.003	0.003	0.003	0.003	0.001	0.003	0.003	0.003	0.003	0.003	0.001	0.001	0.002	0.002	0.001	0.001	0.001	0.001	0.002	0.003	0.004	0.002	0.001	0.001	0.003	0.003	0.002	0.002	0.002	0.004	0.003
873	0.004	0.002	0.003	0.003	0.003	0.003	0.001	0.003	0.003	0.003	0.003	0.003	0.001	0.001	0.002	0.002	0.001	0.001	0.001	0.001	0.002	0.003	0.004	0.002	0.001	0.001	0.003	0.003	0.002	0.002	0.002	0.004	0.003
874	0.004	0.002	0.003	0.003	0.003	0.003	0.001	0.003	0.003	0.003	0.003	0.003	0.001	0.001	0.002	0.002	0.001	0.001	0.001	0.001	0.002	0.003	0.004	0.002	0.001	0.001	0.003	0.003	0.002	0.002	0.002	0.004	0.003
875	0.004	0.002	0.003	0.003	0.003	0.003	0.001	0.003	0.003	0.003	0.003	0.003	0.001	0.001	0.002	0.002	0.001	0.001	0.001	0.001	0.002	0.002	0.004	0.002	0.001	0.001	0.003	0.003	0.002	0.002	0.002	0.004	0.003
876	0.004	0.002	0.003	0.003	0.003	0.003	0.001	0.003	0.003	0.003	0.003	0.003	0.001	0.001	0.002	0.002	0.001	0.001	0.001	0.001	0.002	0.003	0.004	0.002	0.001	0.001	0.003	0.003	0.002	0.002	0.002	0.004	0.003
877	0.004	0.002	0.003	0.003	0.003	0.003	0.001	0.003	0.003	0.002	0.003	0.003	0.001	0.001	0.002	0.002	0.001	0.001	0.001	0.001	0.002	0.002	0.004	0.002	0.001	0.001	0.003	0.003	0.002	0.002	0.002	0.004	0.003
878	0.004	0.002	0.003	0.003	0.003	0.003	0.001	0.003	0.003	0.002	0.003	0.003	0.001	0.001	0.002	0.002	0.001	0.001	0.001	0.001	0.002	0.003	0.004	0.002	0.001	0.001	0.003	0.003	0.002	0.002	0.002	0.004	0.003
879	0.004	0.002	0.003	0.003	0.003	0.003	0.001	0.002	0.003	0.002	0.003	0.003	0.001	0.001	0.002	0.002	0.001	0.001	0.001	0.001	0.002	0.003	0.004	0.002	0.001	0.001	0.003	0.003	0.002	0.002	0.002	0.004	0.003
880	0.004	0.002	0.003	0.003	0.003	0.003	0.001	0.002	0.003	0.002	0.003	0.003	0.001	0.001	0.002	0.002	0.001	0.001	0.001	0.001	0.002	0.002	0.004	0.002	0.001	0.001	0.003	0.003	0.002	0.002	0.002	0.004	0.003
881	0.004	0.002	0.003	0.003	0.003	0.003	0.001	0.002	0.003	0.002	0.003	0.003	0.001	0.001	0.002	0.002	0.001	0.001	0.001	0.001	0.002	0.002	0.004	0.002	0.001	0.001	0.003	0.003	0.002	0.002	0.002	0.004	0.003
882	0.004	0.002	0.003	0.003	0.003	0.003	0.001	0.002	0.003	0.003	0.003	0.003	0.001	0.001	0.002	0.002	0.001	0.001	0.001	0.001	0.002	0.003	0.004	0.002	0.001	0.001	0.003	0.003	0.002	0.002	0.002	0.004	0.003
883	0.004	0.002	0.003	0.003	0.003	0.003	0.001	0.002	0.003	0.002	0.003	0.003	0.001	0.001	0.002	0.002	0.001	0.001	0.001	0.001	0.002	0.003	0.004	0.002	0.001	0.001	0.003	0.003	0.002	0.002	0.002	0.004	0.003
884	0.004	0.002	0.003	0.003	0.003	0.003	0.001	0.002	0.003	0.002	0.003	0.003	0.001	0.001	0.002	0.002	0.001	0.001	0.001	0.001	0.002	0.002	0.004	0.002	0.001	0.001	0.003	0.003	0.002	0.002	0.002	0.004	0.003
885	0.004	0.002	0.003	0.003	0.003	0.003	0.001	0.002	0.003	0.002	0.003	0.003	0.001	0.001	0.002	0.002	0.001	0.001	0.001	0.001	0.002	0.002	0.004	0.002	0.001	0.001	0.003	0.003	0.002	0.002	0.002	0.004	0.003
886	0.004	0.002	0.003	0.003	0.003	0.003	0.001	0.002	0.003	0.002	0.003	0.003	0.001	0.001	0.002	0.002	0.001	0.001	0.001	0.001	0.002	0.002	0.004	0.002	0.001	0.001	0.003	0.003	0.002	0.002	0.002	0.004	0.003
887	0.005	0.002	0.003	0.003	0.003	0.003	0.001	0.002	0.003	0.002	0.003	0.003	0.001	0.001	0.002	0.002	0.001	0.001	0.001	0.001	0.002	0.002	0.004	0.002	0.001	0.001	0.003	0.003	0.002	0.002	0.002	0.004	0.003
888	0.005	0.002	0.003	0.003	0.003	0.003	0.001	0.002	0.003	0.002	0.003	0.003	0.001	0.001	0.002	0.002	0.001	0.001	0.001	0.001	0.002	0.002	0.004	0.002	0.001	0.001	0.003	0.003	0.002	0.002	0.002	0.004	0.003
889	0.005	0.002	0.003	0.003	0.003	0.003	0.001	0.002	0.003	0.002	0.003	0.003	0.001	0.001	0.002	0.002	0.001	0.001	0.001	0.001	0.002	0.002	0.004	0.002	0.001	0.001	0.003	0.003	0.002	0.002	0.002	0.004	0.003
890	0.005	0.002	0.003	0.003	0.003	0.003	0.001	0.002	0.003	0.002	0.003	0.003	0.001	0.001	0.002	0.002	0.001	0.001	0.001	0.001	0.002	0.003	0.004	0.002	0.001	0.001	0.003	0.003	0.002	0.002	0.002	0.004	0.003
891	0.005	0.002	0.003	0.003	0.003	0.003	0.001	0.002	0.003	0.002	0.003	0.003	0.001	0.001	0.002	0.002	0.001	0.001	0.001	0.001	0.002	0.002	0.004	0.002	0.001	0.001	0.003	0.003	0.002	0.002	0.002	0.004	0.003
892	0.005	0.002	0.003	0.003	0.003	0.003	0.001	0.002	0.003	0.003	0.003	0.003	0.001	0.001	0.002	0.002	0.001	0.001	0.001	0.001	0.002	0.003	0.004	0.002	0.001	0.001	0.003	0.003	0.002	0.002	0.002	0.004	0.003
893	0.005	0.002	0.003	0.003	0.003	0.003	0.001	0.002	0.003	0.003	0.003	0.003	0.001	0.001	0.002	0.002	0.001	0.001	0.001	0.001	0.002	0.002	0.004	0.002	0.001	0.001	0.003	0.003	0.002	0.002	0.002	0.004	0.003
894	0.005	0.002	0.003	0.003	0.003	0.003	0.001	0.002	0.003	0.003	0.003	0.003	0.001	0.001	0.002	0.002	0.001	0.001	0.001	0.001	0.002	0.002	0.004	0.002	0.001	0.001	0.003	0.003	0.002	0.002	0.002	0.004	0.003
895	0.005	0.002	0.003	0.003	0.003	0.003	0.001	0.002	0.003	0.003	0.003	0.003	0.001	0.001	0.002	0.002	0.001	0.001	0.001	0.001	0.002	0.002	0.004	0.002	0.001	0.001	0.003	0.003	0.002	0.002	0.002	0.004	0.003
896	0.005	0.002	0.003	0.003	0.003	0.003	0.001	0.002	0.003	0.003	0.003	0.003	0.001	0.001	0.002	0.002	0.001	0.001	0.001	0.001	0.002	0.002	0.004	0.002	0.001	0.001	0.003	0.003	0.002	0.002	0.002	0.004	0.003
897	0.005	0.002	0.003	0.003	0.003	0.003	0.001	0.002	0.003	0.003	0.003	0.003	0.001	0.001	0.002	0.002	0.001	0.001	0.001	0.001	0.002	0.002	0.004	0.002	0.001	0.001	0.003	0.003	0.002	0.002	0.002	0.004	0.003
898	0.005	0.002	0.003	0.003	0.003	0.003	0.001	0.002	0.003	0.003	0.003	0.003	0.001	0.001	0.002	0.002	0.001	0.001	0.001	0.001	0.002	0.002	0.004	0.002	0.001	0.001	0.003	0.003	0.002	0.002	0.002	0.004	0.003
899	0.005	0.002	0.003	0.003	0.003	0.003	0.001	0.002	0.003	0.003	0.003	0.003	0.001	0.001	0.002	0.002	0.001	0.001	0.001	0.001	0.002	0.002	0.004	0.002	0.001	0.001	0.003	0.003	0.002	0.002	0.002	0.004	0.003
900	0.005	0.002	0.003	0.003	0.003	0.003	0.001	0.002	0.002	0.003	0.002	0.003	0.001	0.001	0.002	0.002	0.001	0.001	0.001	0.001	0.001	0.002	0.004	0.002	0.001	0.001	0.003	0.002	0.001	0.002	0.002	0.004	0.002

## Sheet: EG5 DPBF 4-5
Wavelength nm.	MW_EG5_DPBF_DMF_1mhz_3w_burst_spektroduzazakr_1min_nowe_seria4_t0 - RawData	MW_EG5_DPBF_DMF_1mhz_3w_burst_spektroduzazakr_1min_nowe_seria4_t1 - RawData	MW_EG5_DPBF_DMF_1mhz_3w_burst_spektroduzazakr_1min_nowe_seria4_t2 - RawData	MW_EG5_DPBF_DMF_1mhz_3w_burst_spektroduzazakr_1min_nowe_seria4_t3 - RawData	MW_EG5_DPBF_DMF_1mhz_3w_burst_spektroduzazakr_1min_nowe_seria4_t4 - RawData	MW_EG5_DPBF_DMF_1mhz_3w_burst_spektroduzazakr_1min_nowe_seria4_t5 - RawData	MW_EG5_DPBF_DMF_1mhz_3w_burst_spektroduzazakr_1min_nowe_seria4_t6 - RawData	MW_EG5_DPBF_DMF_1mhz_3w_burst_spektroduzazakr_1min_nowe_seria4_t7 - RawData	MW_EG5_DPBF_DMF_1mhz_3w_burst_spektroduzazakr_1min_nowe_seria4_t8 - RawData	MW_EG5_DPBF_DMF_1mhz_3w_burst_spektroduzazakr_1min_nowe_seria4_t9 - RawData	MW_EG5_DPBF_DMF_1mhz_3w_burst_spektroduzazakr_1min_nowe_seria4_t10 - RawData	MW_EG5_DPBF_DMF_1mhz_3w_burst_spektroduzazakr_1min_nowe_seria5_t0 - RawData	MW_EG5_DPBF_DMF_1mhz_3w_burst_spektroduzazakr_1min_nowe_seria5_t1 - RawData	MW_EG5_DPBF_DMF_1mhz_3w_burst_spektroduzazakr_1min_nowe_seria5_t2 - RawData	MW_EG5_DPBF_DMF_1mhz_3w_burst_spektroduzazakr_1min_nowe_seria5_t3 - RawData	MW_EG5_DPBF_DMF_1mhz_3w_burst_spektroduzazakr_1min_nowe_seria5_t4 - RawData	MW_EG5_DPBF_DMF_1mhz_3w_burst_spektroduzazakr_1min_nowe_seria5_t5 - RawData	MW_EG5_DPBF_DMF_1mhz_3w_burst_spektroduzazakr_1min_nowe_seria5_t6 - RawData	MW_EG5_DPBF_DMF_1mhz_3w_burst_spektroduzazakr_1min_nowe_seria5_t7 - RawData	MW_EG5_DPBF_DMF_1mhz_3w_burst_spektroduzazakr_1min_nowe_seria5_t8 - RawData	MW_EG5_DPBF_DMF_1mhz_3w_burst_spektroduzazakr_1min_nowe_seria5_t9 - RawData	MW_EG5_DPBF_DMF_1mhz_3w_burst_spektroduzazakr_1min_nowe_seria5_t10 - RawData	MW_EG5_DPBF_DMF_1mhz_3w_burst_spektroduzazakr_1min_nowe_seria5_t11 - RawData	MW_EG5_DPBF_DMF_1mhz_3w_burst_spektroduzazakr_1min_nowe_seria5_t12 - RawData
200	1.409	-1.036	1.957	-1.732	-0.876	-3.812	-1.855	-3.192	-4	-2.086	-3.15	-0.455	-0.721	0.788	1.939	-2.595	-1.124	0.988	-1.318	0.138	1.647	1.766	1.544	-1.833
201	-1.604	-2.247	-0.506	-0.987	-0.564	-2.224	-1.093	-2.518	-2.498	-1.152	-2.414	-0.689	-2.294	-2.978	-1.177	-1.681	-2.844	-1.359	-0.855	-1.089	-1.322	-1.969	-2.496	-3.083	0.65	0.608	0.568	0.51	0.448	0.389	0.345	0.298	0.25	0.209
202	0.834	-1.08	-1.161	-0.532	-0.555	0.054	-0.062	-0.071	-1.892	-0.361	-1.436	-0.531	-0.725	-1.912	-0.697	2.251	-1.865	-0.996	0.261	-0.522	-1.092	0.851	-1.724	0.081	0.654	0.613	0.61	0.561	0.515	0.513	0.454	0.395	0.341	0.288
203	-1.52	-1.942	-0.916	-0.331	-2.583	-1.111	-0.354	-1.514	-1.113	-0.01	-1.732	-2.276	-0.412	-1.301	-0.887	0.297	-0.179	-1.369	-1.969	-0.194	1.465	-0.717	0.353	0.416
204	-1.347	-1.897	-1.645	-2.904	-1.492	-1.122	-2.174	-3.488	-2.115	-1.368	-0.689	-1.489	-2.663	-2.714	-1.774	-2.26	-2.104	-0.867	-1.192	-1.225	-1.364	-1.994	-1.63	-1.935	0.02	0.02	0.021	0.021	0.022	0.019	0.019	0.017	0.019	0.016
205	-0.917	-1.757	-0.877	-1.543	-1.156	-0.836	-1.135	-1.054	-1.863	-0.71	-0.827	-0.643	-0.369	-1.362	-1.224	-1.737	-1.286	-0.037	-1.438	-0.876	-1.368	-0.123	-1.511	0.37	0.022	0.02	0.02	0.021	0.02	0.02	0.019	0.019	0.018	0.018
206	-2.134	-2.247	-2.513	-3.12	-2.338	-3.373	-2.799	-3.473	-3.224	-1.911	-2.721	-2.119	-1.912	-1.868	-2.702	-2.596	-3.051	-2.284	-3.785	-3.094	-2.728	-1.989	-2.099	-2.988
207	-0.598	-0.565	-0.556	-1.095	-0.861	-1.74	-0.296	-1	-1.368	-1.991	-1.739	0.578	-0.759	-0.502	-1.246	-2.188	-2.193	1.088	-1.555	-0.307	0.695	-1.737	-2.472	-0.528
208	-1.284	-1.836	-0.943	-0.403	-1.067	-0.861	-1.906	-0.499	-1.852	-2.427	-2.341	-1.85	-1.941	-1.57	-1.114	-0.028	-0.232	-0.375	-0.677	-0.479	-2.126	-2.044	-1.201	-1.32
209	-2.552	-2.698	-2.964	-2.014	-3.064	-2.961	-1.252	-2.599	-2.275	-3.112	-1.371	-2.267	-2.981	-2.299	-2.378	-1.465	-2.663	-2.612	-1.084	-2.59	-2.728	-2.812	-2.909	-1.759
210	-2.362	-2.81	-2.335	-2.278	-1.361	-1.403	-1.08	-2.703	-1.009	-2.001	-1.891	-0.766	-2.739	-1.077	-0.51	-1.745	-0.946	-1.505	-2.281	-2.664	-0.525	-2.388	-1.728	-1.683
211	-1.988	-2.053	-1.844	-1.747	-2.727	-0.916	-1.017	-2.016	-1.777	-0.706	-0.814	-0.284	-1.447	-1.661	-1.125	-0.967	-1.218	-0.631	-1.488	-1.599	-0.864	-1.239	0.46	-1.861
212	-2.257	-0.523	-1.578	-2.06	-1.306	-0.456	-1.189	-2.15	-0.63	-2.51	-1.027	-1.855	-0.829	-1.83	-1.837	-2.301	-0.318	-1.513	-1.205	-1.506	-0.532	-2.812	0.022	-0.891
213	-1.595	-0.125	-1.855	-0.441	-1.008	-1.361	-1.723	-2.612	-1.809	-1.714	-1.456	-1.501	-0.983	-3.336	-2.307	-1.736	-1.52	-1.533	-1.62	-2.467	-1.208	-1.664	-0.695	0.231
214	-0.423	-0.945	0.455	0.552	0.003	-0.446	-1.266	-0.357	-0.728	-1.652	-0.127	-0.217	-0.212	-1.379	-1.952	-1.687	-1.304	0.601	-0.553	-0.347	-1.869	-1.788	-1.052	0.25
215	-1.199	-0.954	0.083	-0.928	-1.212	-2.184	-0.971	-0.836	-1.669	-0.43	-1.778	-0.085	-1.306	-1.399	-1.246	-1.97	-2.249	-0.493	-1.313	-0.726	-0.701	-1.714	-1.208	-1.169
216	-0.376	1.096	2.241	0.918	-0.395	0.037	-0.198	-0.186	-0.279	-0.101	0.776	-1.043	0.036	-0.777	-0.033	-0.679	0.151	-0.996	0.004	-1.926	0.358	-0.755	-0.865	1.008
217	-0.805	0.13	-0.842	-2.252	-0.504	-0.562	-1.937	0.074	-1.212	-1.911	-1.516	-0.783	-0.702	0.103	-2.459	-1.575	-0.986	-1.569	-1.277	0.417	-0.758	-0.549	-1.277	-0.796
218	-0.402	-1.218	1.265	-0.47	-0.301	-0.68	0.159	-1.464	-0.076	-0.986	-0.124	-1.101	0.035	-2.02	-1.12	-0.181	-1.146	-0.668	0.198	-0.01	0.357	1.484	0.003	-0.004
219	0.331	-1.28	-0.912	-1.436	0.058	-0.315	0.056	-2.981	-0.964	-1.181	-0.914	-1.185	-0.051	-1.213	-3.019	-0.737	1.597	-0.518	0.29	-1.568	-0.602	-0.468	-0.954	0.753
220	-1.972	-1.625	-0.894	-0.982	-1.446	-1.832	-1.404	-0.752	-0.991	-1.585	-2.648	-1.902	-2.2	-1.276	-0.15	-1.754	-1.81	-1.224	-1.177	-2.081	-2.427	-1.353	-1.233	-0.925
221	-1.345	-2.596	-1.96	-1.958	-2.273	-1.803	-1.673	-1.728	-1.62	-2.26	-1.542	-1.942	-2.538	-1.71	-2.291	-0.75	-2.528	-2.534	-1.666	-2.467	-1.416	-2.166	-1.864	-2.079
222	-0.638	-1.107	-0.847	-1.509	-1.504	-0.548	0.342	-1.599	-0.746	0.993	-0.615	-0.934	-0.603	-1.222	-0.487	-0.376	-0.844	0.043	-1.654	-0.143	-0.822	-0.58	-0.861	0.064
223	-0.508	0.207	-1.559	-1.714	-0.079	-1.662	-0.887	-1.266	-0.723	-0.944	-0.765	-0.511	-0.392	-2.122	-1.7	-0.564	-1.232	-0.052	-0.437	-0.93	0.26	-0.895	0.989	-1.752
224	-0.731	-1.006	-1.665	-0.766	-0.194	-2.048	0.216	0.222	-0.242	-1.758	-1.898	-0.875	-0.783	-0.734	-2.028	-2.153	-0.554	-2.071	-1.28	-0.829	-1.187	-2.348	-1.267	-1.61
225	-0.609	-0.922	-1.174	-2.175	-1.748	-2.596	-1.663	-0.126	-1.483	-2.18	-1.504	-1.14	-1.308	-1.703	-1.129	-0.82	-1.573	-2.342	-2.457	-1.55	-1.708	-1.134	-1.513	-1.222
226	-0.28	-2.516	-0.5	-0.869	-1.873	0.396	-1.091	-1.516	-0.623	-0.151	-0.858	-2.733	-2.49	-1.456	-0.472	0.461	-0.717	-1.884	-0.345	-1.442	-1.088	-0.932	0.115	-0.127
227	-1.529	-3.289	-2.813	-2.294	-3.239	-0.738	-2.495	-1.973	-2.869	-1.868	-2.527	-1.595	-2.159	-1.711	-2.202	-1.093	-2.538	-2.631	-1.35	-2.653	-2.261	-2.956	-2.177	-1.904
228	-2.487	-1.485	-2.66	-1.88	-2.115	-1.495	-1.248	-2.132	-1.523	-1.059	-1.791	-1.803	-1.088	-2.858	-1.653	-1.351	-1.154	-0.964	-1.595	-1.983	-1.495	-1.4	-1.874	-2.05
229	-1.531	-0.05	-2.137	-1.447	-1.688	-2.28	0.127	-0.912	-1.666	-0.508	-1.126	-0.511	-1.211	-0.091	-1.266	-0.853	-1.001	-1.216	-1.077	-0.864	-0.838	-0.59	-0.899	-0.464
230	0.452	0.498	-0.068	-0.092	0.132	-0.334	1.025	0.235	-0.737	0.478	-0.304	-0.169	-1.705	1.568	-0.173	0.015	-0.43	1.455	-0.254	-0.074	0.88	1.733	-0.199	0.833
231	-0.016	-0.614	-0.29	1.441	-1.942	1.073	-1.593	-0.598	-0.726	-1.431	-1.505	0.393	-1.042	0.727	-1.007	0.091	-0.106	-1.294	-0.82	-0.101	-0.23	1.124	-1.683	-1.397
232	-1.684	-1.441	-2.017	-1.695	-1.561	-1.287	-2.375	-2.945	-1.652	-1.435	-1.073	0.102	-1.726	-1.14	-1.363	-2.612	-1.581	-1.592	-1.899	-0.705	-1.534	-0.746	-1.755	-1.698
233	0.405	-0.409	-1.855	-0.487	-1.35	-0.499	-0.95	0.174	0.017	-0.56	-1.354	-1.133	-0.721	-0.027	0.135	-0.21	-1.825	-0.83	-0.35	-0.509	-0.512	1.046	-0.672	0.638
234	0.795	-0.762	-0.511	-2.119	0.359	-0.607	-0.752	0.044	0.511	0.972	-1.452	-0.796	0.259	0.754	0.231	0.79	-2.202	-0.545	-0.134	1.064	-0.542	0.858	1.11	-0.086
235	-2.137	-0.961	-0.702	-0.009	-0.709	-1.474	-1.276	-1.13	-2.222	-1.71	0.294	-0.923	-0.907	0.241	-0.323	-1.509	-0.605	0.159	-0.189	0.096	-0.001	-0.536	0.653	-0.152
236	-1.204	-1.226	-0.481	-1.714	-0.174	-1.591	-0.998	-0.893	-1.303	-0.832	-1.956	-1.76	-1.025	-1.302	-1.224	-1.069	-1.316	-0.367	-1.07	-0.944	-1.128	-1.123	-1.004	-0.316
237	-1.01	-0.974	-0.906	-1.477	-0.912	-1.075	-0.564	-1.339	-1.74	-0.691	-0.535	-1.144	-1.555	-1.668	-1.066	-0.356	-1.247	-0.855	-0.3	-0.845	0.281	-1.068	-2.08	-1.021
238	1.198	-1.315	-0.552	-0.686	0.548	-0.099	0.196	-0.707	-1.626	-0.222	-0.04	-1.282	1.097	-0.56	-0.932	0.672	-0.502	-0.03	-1.578	0.947	1.017	-0.244	-0.075	-0.248
239	-0.083	-0.278	-1.592	-0.763	-0.677	-0.436	-0.348	-0.546	-1.011	0.587	-2.157	0.841	0.333	-0.925	-0.05	-1.085	-0.945	0.472	0.402	1.239	-0.817	1.165	-0.336	-1.375
240	-0.792	-0.158	-0.802	-0.788	-2.145	-1.275	-0.905	-0.822	-1.734	-0.647	-0.111	-1.264	-2.088	-0.931	-2.13	-1.008	-1.44	-0.403	0.476	0.612	-1.2	-0.332	-0.825	-0.512
241	-1.076	-0.004	-1.847	1.392	0.981	0.766	0.225	0.118	-0.215	-0.077	0.275	0.577	0.477	0.499	0.437	-1.488	0.305	0.645	-0.016	2.492	0.985	0.75	1.143	0.585
242	1.128	0.647	0.558	1.608	-0.245	1.86	0.746	-0.112	-1.049	1.348	-1.221	0.808	0.858	0.653	0.6	0.929	0.244	1.197	0.636	1.234	-0.638	1.808	0.212	0.315
243	0.342	-0.556	0.808	-0.063	0.646	1.301	0.38	0.265	0.062	0.825	-0.727	-0.28	0.244	0.425	2.002	0.88	0.967	0.626	-0.282	0.892	0.173	0.903	0.081	-0.38
244	-0.261	0.488	1.024	0.845	1.086	0.939	-0.183	-0.168	1.157	0.664	-0.909	-0.485	-0.032	2.416	2.391	1.06	-0.575	0.73	-0.535	0.958	0.308	1.385	0.958	-0.711
245	-0.693	-0.848	-0.42	-0.981	-1.053	-0.334	0.115	-1.235	-0.755	0.595	-1.158	-0.152	0.65	0.11	-0.049	-0.11	-0.247	-0.332	-0.803	-0.048	-0.15	-0.333	-0.292	0.254
246	0.195	-0.29	-0.302	1.057	-0.519	-0.008	-0.194	0.032	-0.477	-1.21	0.384	0.638	-0.967	-1.033	-1.09	0.157	0.818	-0.835	-0.443	0.862	0.564	-0.352	-0.369	-0.322
247	1.178	0.997	-0.348	1.068	0.726	0.184	-0.065	0.575	0.942	-0.768	0.772	0.672	0.513	-0.595	1.195	1.06	1.565	-0.117	-0.066	1.003	1.302	0.654	0.396	0.233
248	-0.307	-0.858	0.313	-1.406	0.219	-1.101	-0.538	-0.292	0.741	0.249	-0.753	-0.496	-0.331	-0.448	-0.077	-0.254	-0.76	0.077	-0.039	0.131	-0.236	-0.013	-0.918	0.318
249	-0.299	-0.411	-1.434	-1.708	0.319	0.436	-0.154	-1.339	-0.611	-1.153	-0.322	-0.18	-0.25	0.366	0.198	0.315	-0.507	-0.493	-0.411	0.772	-0.779	-0.784	-0.762	-0.663
250	1.111	-0.226	0.236	-0.114	0.084	0.293	0.512	-0.918	-0.733	0.93	-0.283	0.614	0.154	-0.906	0.621	0.63	0.312	0.225	0.932	0.872	-0.35	-0.499	0.028	-0.422
251	-0.069	-0.987	1.633	-0.442	0.428	1.389	-0.196	0.469	0.107	0.698	0.195	0.252	1.633	0.273	0.105	2.074	0.203	0.98	0.558	1.14	1.404	1.032	0.167	0.942
252	-0.392	0.176	-0.332	0.441	0.471	0.726	0.335	0.347	-0.806	0.016	0.803	-0.288	1.843	0.343	0.645	0.257	0.24	0.573	0.183	-0.14	0.105	1.027	0.577	0.399
253	0.34	0.349	0.781	1.865	0.136	0.735	0.682	0.766	0.195	1.356	0.45	0.645	0.497	0.378	0.771	0.477	0.427	0.719	0.525	1.143	0.751	0.019	0.745	1.808
254	-0.07	0.325	0.554	0.584	0.153	1.448	1.274	0.214	0.963	1.151	2.266	0.21	-0.046	-0.336	0.342	1.064	0.81	1.246	0.322	1.133	0.813	1.173	0.423	0.267
255	-0.351	-0.16	-0.329	-0.377	-0.655	-0.516	0.16	-0.805	-0.634	-0.072	-0.355	-0.362	-1.057	-0.696	-1.115	-0.776	-0.448	-0.287	-0.602	-0.68	-0.54	-0.793	-0.391	-0.31
256	0.482	-0.284	0.385	-1.492	0.435	-0.07	0.066	-0.095	0.215	-0.178	0.241	0.252	1.031	1.073	-0.098	-0.346	0.093	0.806	0.035	-0.312	0.104	0.248	0.262	0.004
257	0.194	-0.26	0.158	0.475	0.614	0.855	0.284	0.109	0.132	1.017	-0.393	0.312	1.239	0.219	0.124	1.322	0.547	0.569	0.712	1.236	0.655	0.644	0.569	0.109
258	0.379	0.279	0.099	0.112	0.673	0.296	0.042	0.127	0.478	0.581	0.149	0.07	0.115	0.189	0.11	0.338	0.38	0.563	0.403	0.807	0.617	1.001	0.622	0.522
259	-0.287	-0.291	-0.336	-0.092	0.316	-0.042	-0.112	0.316	-0.224	0.729	-0.094	-0.874	-1.339	-0.17	0.094	0.016	-0.17	-0.135	-0.089	0.035	0.384	0.327	-0.098	0.456
260	-0.089	-0.199	-0.192	0.342	-0.277	0.152	0.046	0.148	0.094	-0.175	-0.106	-0.448	-0.248	0.037	0.065	-0.179	-0.034	0.317	-0.171	0.219	-0.282	0.709	-0.027	0.668
261	0.143	0.124	0.314	0.03	0.323	0.041	0.478	0.275	0.132	0.094	0.058	0.123	0.191	0.143	0.202	0.069	0.174	0.097	0.074	0.074	0.079	1.236	0.281	0.344
262	0.032	-0.083	0.124	-0.074	0.016	0.04	-0.063	0.176	0.125	0.027	0.145	0.01	0.039	-0.334	-0.021	-0.284	-0.014	0.046	-0.005	0.029	0.133	0.199	0.047	0.151
263	0.223	0.109	0.174	0.096	0.166	0.131	0.313	0.411	0.439	0.296	0.567	0.188	0.104	0.138	0.176	0.239	0.173	0.209	0.235	0.31	0.279	0.297	0.276	0.576
264	0.557	0.639	0.613	0.636	0.613	0.602	0.716	0.676	0.687	0.73	0.695	0.516	0.655	0.609	0.576	0.671	0.626	0.625	0.725	0.589	0.658	0.747	0.679	0.716
265	0.868	0.951	0.922	0.961	0.906	0.946	0.904	0.838	0.874	0.902	0.853	0.892	0.963	0.975	0.964	0.965	0.946	0.939	0.952	0.929	0.899	0.897	0.9	0.888
266	0.956	1.04	1.012	0.997	0.982	0.974	0.936	0.914	0.896	0.859	0.86	0.993	1.06	1.042	1.037	1.022	1.002	1.006	0.983	0.953	0.928	0.903	0.881	0.861
267	1.008	1.04	1.019	0.999	0.961	0.936	0.898	0.869	0.841	0.81	0.798	1.018	1.057	1.035	1.041	1.007	0.975	0.98	0.952	0.913	0.878	0.857	0.819	0.797
268	1.015	1.024	0.999	0.971	0.937	0.903	0.859	0.826	0.793	0.76	0.741	1.022	1.039	1.014	1.017	0.977	0.95	0.951	0.907	0.871	0.833	0.802	0.765	0.736
269	1.024	1.015	0.985	0.954	0.912	0.873	0.825	0.793	0.754	0.719	0.695	1.033	1.026	0.998	1.002	0.957	0.924	0.927	0.879	0.835	0.796	0.759	0.721	0.688
270	1.037	1.01	0.976	0.945	0.899	0.85	0.801	0.767	0.725	0.686	0.658	1.048	1.02	0.99	0.993	0.945	0.908	0.912	0.859	0.81	0.766	0.726	0.684	0.648
271	1.04	1.004	0.967	0.933	0.883	0.83	0.778	0.742	0.698	0.657	0.626	1.051	1.01	0.977	0.98	0.931	0.892	0.895	0.838	0.787	0.741	0.696	0.652	0.614
272	1.023	0.978	0.94	0.907	0.854	0.8	0.747	0.712	0.667	0.625	0.593	1.033	0.983	0.948	0.953	0.902	0.861	0.867	0.808	0.756	0.709	0.663	0.619	0.581
273	0.971	0.924	0.887	0.855	0.804	0.753	0.702	0.669	0.626	0.587	0.555	0.981	0.927	0.893	0.899	0.849	0.811	0.816	0.76	0.709	0.666	0.621	0.58	0.543
274	0.893	0.846	0.813	0.784	0.738	0.693	0.645	0.617	0.578	0.543	0.514	0.9	0.849	0.817	0.824	0.778	0.744	0.75	0.697	0.652	0.613	0.574	0.537	0.503
275	0.793	0.751	0.723	0.699	0.659	0.622	0.581	0.557	0.524	0.494	0.47	0.802	0.754	0.727	0.733	0.694	0.665	0.67	0.624	0.586	0.553	0.52	0.489	0.461
276	0.689	0.653	0.631	0.611	0.579	0.548	0.516	0.497	0.47	0.447	0.427	0.697	0.655	0.634	0.64	0.608	0.584	0.589	0.551	0.52	0.493	0.467	0.442	0.42
277	0.593	0.563	0.547	0.531	0.507	0.482	0.457	0.444	0.421	0.403	0.388	0.602	0.565	0.549	0.555	0.528	0.51	0.516	0.484	0.46	0.439	0.419	0.399	0.383
278	0.515	0.49	0.478	0.466	0.447	0.428	0.409	0.399	0.38	0.368	0.356	0.524	0.492	0.479	0.485	0.463	0.449	0.455	0.428	0.41	0.394	0.379	0.364	0.352
279	0.457	0.435	0.425	0.417	0.402	0.387	0.371	0.365	0.349	0.34	0.331	0.465	0.436	0.426	0.432	0.414	0.403	0.408	0.387	0.373	0.36	0.348	0.337	0.329
280	0.413	0.393	0.385	0.379	0.367	0.355	0.342	0.338	0.325	0.318	0.311	0.42	0.395	0.386	0.392	0.376	0.367	0.373	0.355	0.343	0.334	0.324	0.315	0.309
281	0.38	0.362	0.356	0.352	0.341	0.331	0.321	0.318	0.307	0.301	0.295	0.388	0.364	0.357	0.362	0.349	0.341	0.346	0.331	0.321	0.314	0.306	0.298	0.294
282	0.355	0.339	0.333	0.33	0.321	0.313	0.304	0.302	0.292	0.287	0.282	0.364	0.341	0.334	0.34	0.328	0.321	0.326	0.312	0.304	0.297	0.291	0.284	0.281
283	0.337	0.321	0.316	0.313	0.305	0.298	0.29	0.289	0.279	0.276	0.271	0.345	0.323	0.317	0.323	0.312	0.305	0.31	0.297	0.29	0.284	0.279	0.273	0.27
284	0.322	0.306	0.302	0.3	0.293	0.287	0.278	0.278	0.269	0.266	0.261	0.33	0.309	0.303	0.309	0.298	0.293	0.297	0.285	0.278	0.273	0.268	0.263	0.261
285	0.309	0.294	0.29	0.288	0.282	0.276	0.268	0.268	0.259	0.257	0.252	0.317	0.296	0.291	0.297	0.287	0.282	0.286	0.274	0.268	0.264	0.259	0.254	0.252
286	0.298	0.283	0.279	0.277	0.271	0.266	0.258	0.258	0.25	0.247	0.243	0.305	0.285	0.28	0.285	0.276	0.271	0.275	0.264	0.258	0.254	0.25	0.245	0.243
287	0.286	0.272	0.269	0.267	0.261	0.256	0.249	0.249	0.241	0.239	0.235	0.294	0.274	0.269	0.274	0.266	0.261	0.265	0.254	0.249	0.245	0.241	0.236	0.235
288	0.276	0.262	0.259	0.258	0.252	0.247	0.24	0.24	0.232	0.23	0.226	0.283	0.264	0.26	0.264	0.256	0.252	0.255	0.246	0.24	0.236	0.232	0.228	0.227
289	0.266	0.253	0.25	0.249	0.243	0.239	0.232	0.232	0.224	0.222	0.218	0.274	0.256	0.251	0.256	0.247	0.243	0.246	0.237	0.232	0.228	0.224	0.219	0.219
290	0.259	0.246	0.243	0.242	0.236	0.231	0.225	0.224	0.217	0.215	0.21	0.266	0.248	0.243	0.248	0.24	0.235	0.238	0.229	0.224	0.22	0.217	0.212	0.211
291	0.253	0.241	0.237	0.236	0.23	0.225	0.218	0.218	0.21	0.208	0.203	0.26	0.242	0.238	0.242	0.234	0.229	0.232	0.223	0.218	0.214	0.21	0.205	0.204
292	0.249	0.237	0.233	0.231	0.225	0.22	0.213	0.212	0.204	0.201	0.197	0.257	0.239	0.234	0.238	0.23	0.225	0.228	0.218	0.212	0.208	0.204	0.198	0.197
293	0.248	0.235	0.231	0.229	0.222	0.216	0.208	0.207	0.199	0.196	0.19	0.255	0.237	0.232	0.236	0.227	0.222	0.224	0.214	0.208	0.203	0.198	0.192	0.191
294	0.248	0.235	0.23	0.228	0.22	0.214	0.205	0.203	0.194	0.191	0.185	0.256	0.237	0.231	0.235	0.226	0.22	0.222	0.212	0.205	0.199	0.194	0.187	0.185
295	0.249	0.236	0.231	0.228	0.219	0.212	0.202	0.2	0.19	0.186	0.179	0.257	0.238	0.232	0.235	0.226	0.219	0.221	0.21	0.202	0.196	0.189	0.182	0.179
296	0.252	0.238	0.231	0.228	0.219	0.21	0.2	0.196	0.186	0.181	0.173	0.259	0.24	0.233	0.236	0.226	0.218	0.22	0.209	0.2	0.192	0.185	0.177	0.173
297	0.254	0.24	0.233	0.228	0.218	0.209	0.197	0.193	0.182	0.176	0.168	0.262	0.242	0.234	0.237	0.226	0.218	0.22	0.207	0.198	0.189	0.181	0.172	0.167
298	0.257	0.242	0.234	0.229	0.218	0.208	0.195	0.19	0.178	0.172	0.163	0.264	0.244	0.235	0.238	0.227	0.218	0.22	0.206	0.195	0.186	0.177	0.168	0.162
299	0.259	0.243	0.235	0.23	0.218	0.206	0.193	0.187	0.175	0.167	0.158	0.266	0.246	0.236	0.239	0.227	0.218	0.219	0.205	0.193	0.183	0.173	0.163	0.157
300	0.261	0.245	0.237	0.23	0.217	0.205	0.191	0.185	0.172	0.164	0.153	0.269	0.247	0.238	0.24	0.228	0.217	0.219	0.204	0.192	0.181	0.17	0.159	0.152
301	0.264	0.247	0.238	0.231	0.218	0.205	0.19	0.183	0.169	0.16	0.15	0.271	0.249	0.239	0.242	0.229	0.217	0.219	0.204	0.19	0.179	0.167	0.156	0.148
302	0.267	0.25	0.24	0.233	0.219	0.205	0.189	0.182	0.167	0.158	0.147	0.274	0.252	0.241	0.243	0.23	0.218	0.22	0.204	0.19	0.177	0.166	0.153	0.145
303	0.27	0.253	0.243	0.235	0.22	0.205	0.189	0.181	0.166	0.156	0.144	0.277	0.255	0.244	0.246	0.232	0.22	0.221	0.204	0.19	0.176	0.164	0.151	0.142
304	0.274	0.257	0.246	0.238	0.222	0.207	0.19	0.181	0.166	0.155	0.143	0.281	0.259	0.247	0.249	0.235	0.222	0.223	0.206	0.19	0.177	0.164	0.15	0.141
305	0.279	0.261	0.25	0.241	0.225	0.209	0.191	0.182	0.166	0.155	0.143	0.286	0.263	0.251	0.253	0.238	0.225	0.226	0.208	0.192	0.178	0.164	0.15	0.14
306	0.285	0.267	0.255	0.245	0.229	0.212	0.194	0.184	0.168	0.156	0.143	0.292	0.269	0.256	0.258	0.242	0.229	0.229	0.212	0.195	0.18	0.165	0.151	0.14
307	0.291	0.273	0.26	0.25	0.233	0.216	0.197	0.186	0.17	0.157	0.144	0.299	0.275	0.262	0.263	0.247	0.233	0.234	0.215	0.198	0.182	0.167	0.152	0.141
308	0.298	0.279	0.266	0.256	0.238	0.22	0.201	0.189	0.173	0.159	0.145	0.305	0.281	0.268	0.269	0.253	0.238	0.239	0.219	0.201	0.185	0.17	0.154	0.142
309	0.305	0.285	0.272	0.261	0.243	0.224	0.204	0.192	0.175	0.161	0.147	0.312	0.287	0.274	0.275	0.258	0.243	0.243	0.224	0.205	0.188	0.172	0.156	0.143
310	0.311	0.291	0.277	0.266	0.248	0.228	0.208	0.195	0.178	0.164	0.149	0.318	0.293	0.279	0.28	0.263	0.248	0.248	0.228	0.209	0.191	0.175	0.158	0.145
311	0.316	0.295	0.281	0.27	0.251	0.231	0.21	0.197	0.18	0.165	0.15	0.322	0.297	0.283	0.284	0.266	0.251	0.251	0.231	0.211	0.194	0.176	0.16	0.146
312	0.318	0.298	0.283	0.272	0.253	0.233	0.212	0.199	0.182	0.167	0.152	0.325	0.3	0.285	0.286	0.269	0.253	0.253	0.233	0.213	0.195	0.178	0.161	0.148
313	0.319	0.299	0.285	0.273	0.254	0.234	0.213	0.2	0.183	0.168	0.153	0.326	0.3	0.286	0.287	0.27	0.254	0.254	0.234	0.214	0.196	0.179	0.162	0.149
314	0.319	0.299	0.285	0.273	0.254	0.235	0.213	0.201	0.183	0.169	0.153	0.326	0.3	0.286	0.287	0.27	0.254	0.254	0.234	0.214	0.197	0.18	0.163	0.15
315	0.318	0.298	0.284	0.272	0.254	0.234	0.214	0.201	0.183	0.169	0.154	0.325	0.3	0.285	0.286	0.269	0.254	0.254	0.234	0.215	0.197	0.18	0.163	0.151
316	0.316	0.297	0.283	0.272	0.253	0.234	0.214	0.201	0.184	0.17	0.155	0.323	0.298	0.284	0.285	0.269	0.253	0.253	0.233	0.214	0.198	0.181	0.164	0.151
317	0.315	0.296	0.283	0.271	0.253	0.234	0.214	0.202	0.185	0.171	0.156	0.322	0.298	0.284	0.285	0.268	0.253	0.253	0.234	0.215	0.198	0.181	0.165	0.152
318	0.315	0.296	0.283	0.272	0.254	0.235	0.215	0.203	0.186	0.172	0.158	0.322	0.298	0.284	0.285	0.269	0.254	0.254	0.235	0.216	0.199	0.183	0.167	0.154
319	0.316	0.297	0.284	0.273	0.255	0.237	0.216	0.204	0.188	0.174	0.16	0.323	0.299	0.285	0.286	0.27	0.255	0.255	0.236	0.218	0.201	0.185	0.169	0.156
320	0.319	0.3	0.286	0.275	0.258	0.239	0.219	0.207	0.19	0.176	0.162	0.326	0.302	0.287	0.288	0.272	0.257	0.257	0.239	0.22	0.203	0.187	0.171	0.159
321	0.323	0.304	0.29	0.279	0.261	0.243	0.222	0.21	0.193	0.18	0.166	0.33	0.306	0.292	0.292	0.276	0.261	0.261	0.242	0.223	0.207	0.19	0.175	0.162
322	0.328	0.309	0.295	0.284	0.265	0.247	0.226	0.214	0.197	0.183	0.169	0.335	0.31	0.296	0.297	0.281	0.266	0.265	0.246	0.227	0.21	0.194	0.178	0.165
323	0.334	0.314	0.301	0.289	0.271	0.251	0.231	0.218	0.201	0.187	0.172	0.341	0.316	0.302	0.303	0.286	0.271	0.271	0.251	0.232	0.215	0.198	0.182	0.169
324	0.34	0.32	0.306	0.294	0.275	0.256	0.236	0.223	0.205	0.191	0.176	0.346	0.322	0.307	0.308	0.291	0.276	0.276	0.256	0.236	0.219	0.202	0.186	0.173
325	0.344	0.324	0.31	0.298	0.279	0.26	0.239	0.226	0.209	0.195	0.179	0.351	0.326	0.312	0.312	0.296	0.28	0.28	0.26	0.24	0.223	0.206	0.189	0.176
326	0.346	0.326	0.312	0.301	0.281	0.262	0.241	0.229	0.211	0.197	0.182	0.353	0.328	0.314	0.314	0.298	0.282	0.282	0.262	0.243	0.225	0.208	0.192	0.179
327	0.345	0.325	0.312	0.3	0.282	0.263	0.242	0.229	0.213	0.199	0.183	0.352	0.327	0.313	0.314	0.297	0.282	0.282	0.262	0.243	0.226	0.209	0.193	0.18
328	0.34	0.321	0.308	0.297	0.279	0.261	0.241	0.228	0.212	0.198	0.184	0.347	0.323	0.309	0.31	0.294	0.279	0.279	0.26	0.242	0.225	0.209	0.193	0.181
329	0.334	0.315	0.302	0.292	0.275	0.257	0.238	0.226	0.21	0.198	0.183	0.34	0.317	0.303	0.304	0.289	0.275	0.274	0.256	0.239	0.223	0.207	0.192	0.181
330	0.325	0.307	0.294	0.285	0.269	0.252	0.234	0.223	0.207	0.196	0.182	0.331	0.309	0.296	0.296	0.282	0.268	0.268	0.252	0.235	0.22	0.205	0.191	0.18
331	0.315	0.298	0.286	0.277	0.262	0.247	0.229	0.219	0.205	0.194	0.18	0.321	0.3	0.288	0.288	0.275	0.262	0.262	0.246	0.23	0.216	0.202	0.189	0.179
332	0.305	0.289	0.278	0.27	0.256	0.241	0.225	0.215	0.201	0.191	0.179	0.312	0.291	0.28	0.28	0.268	0.255	0.255	0.24	0.226	0.212	0.199	0.186	0.177
333	0.296	0.281	0.271	0.263	0.25	0.236	0.221	0.212	0.199	0.189	0.177	0.303	0.283	0.272	0.273	0.261	0.249	0.249	0.235	0.221	0.209	0.197	0.185	0.176
334	0.289	0.274	0.265	0.258	0.245	0.232	0.217	0.209	0.197	0.188	0.176	0.296	0.276	0.266	0.267	0.255	0.245	0.244	0.231	0.218	0.206	0.195	0.183	0.175
335	0.282	0.268	0.259	0.253	0.241	0.229	0.214	0.207	0.194	0.186	0.176	0.289	0.27	0.261	0.261	0.251	0.24	0.24	0.227	0.215	0.204	0.193	0.182	0.175
336	0.277	0.263	0.255	0.249	0.237	0.226	0.212	0.205	0.193	0.185	0.175	0.284	0.266	0.256	0.257	0.247	0.237	0.236	0.225	0.213	0.202	0.192	0.181	0.174
337	0.273	0.26	0.252	0.245	0.234	0.223	0.21	0.203	0.192	0.184	0.174	0.279	0.262	0.252	0.253	0.244	0.234	0.234	0.222	0.211	0.201	0.19	0.18	0.174
338	0.27	0.257	0.249	0.244	0.233	0.222	0.209	0.203	0.192	0.185	0.175	0.277	0.259	0.25	0.251	0.242	0.232	0.232	0.221	0.21	0.2	0.19	0.18	0.174
339	0.268	0.255	0.248	0.242	0.232	0.221	0.209	0.202	0.191	0.184	0.175	0.275	0.257	0.249	0.249	0.24	0.231	0.231	0.22	0.209	0.2	0.19	0.18	0.175
340	0.266	0.254	0.247	0.241	0.231	0.221	0.209	0.202	0.191	0.185	0.175	0.273	0.256	0.247	0.248	0.239	0.23	0.23	0.219	0.209	0.199	0.19	0.181	0.175
341	0.266	0.253	0.246	0.241	0.231	0.22	0.209	0.202	0.192	0.185	0.176	0.272	0.255	0.247	0.248	0.239	0.23	0.23	0.22	0.209	0.2	0.191	0.182	0.176
342	0.265	0.253	0.246	0.241	0.231	0.221	0.209	0.203	0.192	0.186	0.176	0.271	0.255	0.247	0.247	0.239	0.23	0.23	0.22	0.209	0.2	0.191	0.182	0.176
343	0.266	0.253	0.246	0.241	0.232	0.222	0.21	0.204	0.194	0.187	0.178	0.272	0.256	0.247	0.248	0.239	0.231	0.231	0.22	0.21	0.201	0.192	0.183	0.178
344	0.266	0.254	0.247	0.242	0.232	0.222	0.211	0.204	0.194	0.187	0.178	0.272	0.256	0.248	0.248	0.24	0.231	0.231	0.221	0.211	0.202	0.193	0.184	0.179
345	0.266	0.255	0.248	0.242	0.233	0.223	0.211	0.205	0.195	0.188	0.179	0.272	0.256	0.248	0.249	0.241	0.232	0.232	0.222	0.212	0.203	0.194	0.185	0.18
346	0.268	0.256	0.249	0.244	0.234	0.224	0.213	0.206	0.196	0.19	0.18	0.274	0.258	0.25	0.251	0.242	0.234	0.233	0.223	0.213	0.204	0.195	0.187	0.181
347	0.269	0.257	0.251	0.245	0.236	0.226	0.214	0.208	0.197	0.191	0.182	0.275	0.26	0.251	0.252	0.244	0.235	0.235	0.225	0.215	0.205	0.197	0.188	0.183
348	0.271	0.26	0.253	0.248	0.238	0.228	0.216	0.21	0.199	0.193	0.184	0.278	0.262	0.253	0.254	0.246	0.237	0.237	0.227	0.217	0.207	0.199	0.19	0.184
349	0.275	0.263	0.255	0.25	0.241	0.23	0.219	0.212	0.202	0.195	0.186	0.28	0.265	0.256	0.257	0.249	0.24	0.24	0.23	0.219	0.21	0.201	0.192	0.187
350	0.278	0.266	0.259	0.253	0.244	0.233	0.222	0.215	0.205	0.199	0.189	0.284	0.268	0.26	0.26	0.252	0.243	0.243	0.233	0.222	0.213	0.204	0.195	0.189
351	0.282	0.27	0.262	0.257	0.247	0.237	0.225	0.218	0.208	0.201	0.192	0.288	0.272	0.263	0.264	0.255	0.246	0.247	0.236	0.225	0.216	0.207	0.198	0.192
352	0.286	0.274	0.266	0.261	0.251	0.24	0.228	0.221	0.211	0.204	0.195	0.292	0.276	0.268	0.268	0.259	0.25	0.25	0.24	0.229	0.219	0.21	0.201	0.195
353	0.29	0.278	0.27	0.264	0.254	0.243	0.231	0.224	0.214	0.207	0.197	0.296	0.28	0.271	0.272	0.263	0.254	0.254	0.243	0.232	0.222	0.213	0.203	0.198
354	0.294	0.281	0.274	0.268	0.258	0.246	0.234	0.227	0.217	0.209	0.199	0.3	0.284	0.275	0.276	0.267	0.257	0.257	0.246	0.235	0.225	0.215	0.206	0.2
355	0.298	0.285	0.277	0.271	0.261	0.249	0.237	0.229	0.218	0.211	0.201	0.304	0.287	0.278	0.279	0.27	0.26	0.26	0.249	0.237	0.227	0.217	0.207	0.201
356	0.301	0.288	0.28	0.273	0.262	0.251	0.238	0.23	0.219	0.211	0.201	0.307	0.29	0.281	0.281	0.272	0.262	0.262	0.25	0.239	0.228	0.218	0.208	0.201
357	0.303	0.29	0.281	0.275	0.263	0.251	0.238	0.23	0.219	0.211	0.2	0.309	0.292	0.282	0.283	0.273	0.263	0.263	0.251	0.239	0.228	0.218	0.207	0.2
358	0.304	0.291	0.282	0.275	0.264	0.251	0.237	0.229	0.217	0.209	0.198	0.31	0.293	0.283	0.284	0.274	0.263	0.263	0.251	0.238	0.227	0.216	0.205	0.198
359	0.305	0.291	0.282	0.275	0.263	0.25	0.236	0.227	0.215	0.206	0.195	0.31	0.293	0.283	0.284	0.273	0.262	0.262	0.249	0.236	0.225	0.214	0.202	0.195
360	0.305	0.291	0.281	0.274	0.262	0.248	0.233	0.224	0.212	0.203	0.191	0.311	0.293	0.283	0.283	0.272	0.261	0.261	0.248	0.234	0.222	0.211	0.199	0.191
361	0.304	0.29	0.28	0.273	0.259	0.245	0.23	0.221	0.208	0.199	0.187	0.31	0.292	0.282	0.282	0.271	0.259	0.259	0.245	0.231	0.219	0.207	0.195	0.186
362	0.303	0.289	0.279	0.271	0.257	0.243	0.227	0.217	0.204	0.194	0.182	0.309	0.291	0.28	0.281	0.269	0.257	0.257	0.242	0.228	0.215	0.202	0.19	0.181
363	0.303	0.288	0.278	0.269	0.255	0.24	0.223	0.213	0.199	0.19	0.177	0.309	0.291	0.279	0.28	0.267	0.255	0.255	0.24	0.225	0.211	0.198	0.185	0.176
364	0.303	0.287	0.277	0.267	0.253	0.237	0.22	0.21	0.195	0.184	0.172	0.309	0.29	0.278	0.278	0.266	0.253	0.252	0.237	0.221	0.207	0.193	0.18	0.17
365	0.303	0.287	0.276	0.266	0.251	0.235	0.217	0.206	0.191	0.18	0.167	0.309	0.29	0.278	0.278	0.265	0.251	0.251	0.235	0.218	0.204	0.19	0.176	0.165
366	0.304	0.288	0.276	0.266	0.25	0.232	0.214	0.203	0.187	0.175	0.162	0.31	0.29	0.278	0.278	0.264	0.25	0.25	0.233	0.216	0.2	0.186	0.171	0.16
367	0.305	0.289	0.276	0.266	0.249	0.231	0.212	0.2	0.184	0.172	0.157	0.311	0.291	0.278	0.278	0.264	0.249	0.249	0.231	0.213	0.197	0.182	0.167	0.155
368	0.307	0.29	0.277	0.266	0.249	0.23	0.21	0.197	0.181	0.168	0.153	0.313	0.293	0.279	0.279	0.264	0.249	0.248	0.23	0.212	0.195	0.179	0.164	0.151
369	0.309	0.292	0.279	0.267	0.249	0.229	0.209	0.195	0.179	0.165	0.15	0.315	0.295	0.281	0.281	0.265	0.249	0.249	0.23	0.211	0.193	0.176	0.16	0.147
370	0.313	0.295	0.281	0.269	0.25	0.229	0.208	0.194	0.177	0.162	0.147	0.319	0.298	0.283	0.283	0.266	0.25	0.25	0.23	0.21	0.192	0.174	0.157	0.144
371	0.317	0.298	0.284	0.271	0.251	0.23	0.208	0.193	0.175	0.16	0.144	0.322	0.301	0.286	0.285	0.269	0.252	0.251	0.231	0.21	0.191	0.173	0.155	0.14
372	0.322	0.303	0.288	0.274	0.253	0.231	0.208	0.193	0.174	0.158	0.142	0.327	0.305	0.29	0.289	0.271	0.254	0.253	0.232	0.21	0.191	0.172	0.154	0.138
373	0.327	0.307	0.292	0.277	0.256	0.233	0.209	0.193	0.174	0.157	0.14	0.333	0.31	0.294	0.293	0.275	0.257	0.256	0.234	0.211	0.191	0.171	0.152	0.136
374	0.333	0.313	0.297	0.282	0.259	0.235	0.211	0.194	0.174	0.156	0.138	0.339	0.316	0.299	0.299	0.279	0.26	0.26	0.237	0.213	0.192	0.171	0.151	0.134
375	0.34	0.319	0.302	0.287	0.263	0.238	0.213	0.195	0.174	0.156	0.137	0.346	0.322	0.305	0.304	0.284	0.264	0.264	0.239	0.215	0.193	0.171	0.151	0.133
376	0.348	0.326	0.308	0.292	0.268	0.242	0.215	0.197	0.175	0.156	0.137	0.354	0.329	0.311	0.31	0.289	0.269	0.268	0.243	0.218	0.195	0.172	0.151	0.132
377	0.356	0.334	0.315	0.298	0.273	0.246	0.218	0.199	0.177	0.157	0.137	0.362	0.337	0.318	0.317	0.295	0.274	0.273	0.247	0.221	0.197	0.173	0.152	0.132
378	0.365	0.342	0.323	0.305	0.279	0.25	0.222	0.202	0.179	0.158	0.138	0.371	0.345	0.325	0.324	0.302	0.28	0.279	0.252	0.225	0.2	0.175	0.152	0.132
379	0.374	0.35	0.33	0.312	0.285	0.255	0.226	0.205	0.181	0.159	0.138	0.38	0.354	0.333	0.332	0.309	0.286	0.285	0.257	0.229	0.203	0.177	0.154	0.132
380	0.385	0.36	0.339	0.32	0.291	0.261	0.23	0.208	0.184	0.161	0.139	0.391	0.363	0.342	0.341	0.317	0.293	0.292	0.263	0.233	0.206	0.18	0.155	0.133
381	0.396	0.37	0.348	0.328	0.299	0.267	0.235	0.213	0.187	0.163	0.141	0.402	0.373	0.351	0.35	0.325	0.301	0.3	0.269	0.238	0.21	0.183	0.157	0.134
382	0.406	0.38	0.357	0.336	0.306	0.273	0.24	0.216	0.19	0.166	0.142	0.412	0.383	0.361	0.36	0.333	0.308	0.307	0.275	0.243	0.214	0.186	0.159	0.135
383	0.418	0.391	0.367	0.346	0.314	0.279	0.245	0.221	0.194	0.168	0.144	0.424	0.394	0.37	0.369	0.342	0.316	0.315	0.282	0.249	0.219	0.189	0.162	0.137
384	0.43	0.402	0.378	0.355	0.322	0.286	0.251	0.226	0.198	0.171	0.146	0.436	0.405	0.381	0.38	0.351	0.324	0.323	0.289	0.255	0.224	0.193	0.165	0.138
385	0.442	0.412	0.387	0.364	0.33	0.293	0.257	0.231	0.201	0.174	0.148	0.448	0.416	0.391	0.389	0.36	0.332	0.331	0.296	0.26	0.228	0.197	0.167	0.14
386	0.454	0.423	0.398	0.373	0.338	0.3	0.263	0.236	0.205	0.177	0.15	0.46	0.427	0.401	0.4	0.369	0.34	0.339	0.303	0.267	0.233	0.201	0.17	0.142
387	0.466	0.435	0.408	0.383	0.346	0.307	0.269	0.241	0.21	0.18	0.153	0.472	0.438	0.412	0.41	0.379	0.349	0.348	0.311	0.273	0.238	0.205	0.173	0.144
388	0.479	0.446	0.419	0.392	0.355	0.314	0.275	0.246	0.214	0.184	0.156	0.484	0.45	0.422	0.421	0.389	0.358	0.357	0.318	0.279	0.243	0.209	0.176	0.146
389	0.491	0.458	0.429	0.402	0.363	0.322	0.281	0.251	0.219	0.187	0.158	0.497	0.461	0.433	0.431	0.398	0.366	0.365	0.325	0.285	0.249	0.213	0.18	0.149
390	0.503	0.469	0.439	0.412	0.372	0.329	0.287	0.257	0.223	0.191	0.161	0.509	0.472	0.443	0.441	0.407	0.375	0.374	0.333	0.292	0.254	0.217	0.183	0.151
391	0.515	0.48	0.45	0.421	0.38	0.336	0.293	0.261	0.227	0.194	0.163	0.521	0.483	0.453	0.452	0.416	0.383	0.382	0.34	0.298	0.259	0.221	0.186	0.153
392	0.526	0.49	0.459	0.43	0.388	0.343	0.299	0.266	0.231	0.197	0.166	0.532	0.494	0.463	0.461	0.425	0.391	0.39	0.347	0.303	0.264	0.225	0.189	0.155
393	0.538	0.501	0.47	0.439	0.396	0.35	0.305	0.272	0.236	0.201	0.169	0.544	0.504	0.473	0.471	0.434	0.4	0.398	0.354	0.31	0.269	0.229	0.193	0.158
394	0.549	0.511	0.479	0.448	0.404	0.356	0.31	0.276	0.24	0.204	0.171	0.555	0.515	0.483	0.481	0.443	0.407	0.406	0.361	0.315	0.274	0.233	0.196	0.16
395	0.559	0.521	0.488	0.456	0.411	0.363	0.316	0.281	0.244	0.207	0.174	0.565	0.524	0.492	0.49	0.451	0.415	0.413	0.367	0.321	0.278	0.237	0.199	0.162
396	0.569	0.53	0.496	0.464	0.418	0.369	0.321	0.286	0.247	0.21	0.176	0.575	0.533	0.5	0.498	0.459	0.422	0.42	0.374	0.326	0.283	0.24	0.201	0.164
397	0.579	0.539	0.505	0.472	0.425	0.375	0.326	0.29	0.251	0.213	0.179	0.585	0.543	0.509	0.507	0.467	0.429	0.428	0.38	0.331	0.287	0.244	0.204	0.166
398	0.589	0.548	0.513	0.48	0.432	0.381	0.331	0.294	0.255	0.216	0.181	0.595	0.552	0.517	0.515	0.474	0.436	0.434	0.386	0.336	0.292	0.248	0.207	0.168
399	0.598	0.557	0.521	0.487	0.438	0.386	0.336	0.299	0.258	0.218	0.183	0.604	0.56	0.525	0.523	0.481	0.442	0.441	0.391	0.341	0.296	0.251	0.21	0.17
400	0.607	0.565	0.529	0.494	0.445	0.392	0.341	0.303	0.262	0.221	0.186	0.614	0.569	0.533	0.531	0.489	0.449	0.448	0.397	0.346	0.3	0.254	0.213	0.172
401	0.617	0.574	0.537	0.502	0.451	0.398	0.346	0.307	0.265	0.224	0.188	0.623	0.577	0.542	0.539	0.496	0.456	0.454	0.403	0.351	0.304	0.258	0.215	0.174
402	0.626	0.582	0.545	0.509	0.458	0.403	0.35	0.311	0.269	0.227	0.19	0.632	0.586	0.549	0.547	0.503	0.462	0.461	0.409	0.356	0.308	0.261	0.218	0.177
403	0.635	0.591	0.553	0.517	0.465	0.409	0.355	0.316	0.273	0.23	0.193	0.642	0.595	0.558	0.555	0.511	0.469	0.468	0.415	0.361	0.313	0.265	0.221	0.179
404	0.645	0.6	0.562	0.525	0.472	0.415	0.36	0.32	0.277	0.233	0.195	0.652	0.604	0.566	0.563	0.518	0.476	0.475	0.421	0.366	0.317	0.268	0.224	0.181
405	0.655	0.609	0.57	0.532	0.478	0.421	0.365	0.324	0.28	0.236	0.198	0.661	0.612	0.574	0.572	0.526	0.483	0.481	0.427	0.371	0.321	0.272	0.227	0.183
406	0.664	0.617	0.577	0.539	0.485	0.426	0.37	0.329	0.284	0.239	0.2	0.67	0.62	0.582	0.579	0.533	0.489	0.488	0.432	0.376	0.326	0.275	0.23	0.185
407	0.672	0.624	0.584	0.546	0.49	0.431	0.375	0.332	0.287	0.242	0.202	0.679	0.628	0.589	0.586	0.539	0.495	0.494	0.438	0.381	0.329	0.279	0.232	0.187
408	0.68	0.632	0.591	0.552	0.496	0.436	0.379	0.336	0.29	0.244	0.204	0.687	0.635	0.596	0.593	0.545	0.501	0.499	0.442	0.385	0.333	0.281	0.234	0.189
409	0.687	0.638	0.597	0.557	0.501	0.44	0.382	0.339	0.293	0.246	0.206	0.694	0.642	0.602	0.599	0.551	0.506	0.504	0.447	0.389	0.336	0.284	0.237	0.19
410	0.694	0.644	0.602	0.562	0.505	0.444	0.385	0.342	0.295	0.248	0.207	0.7	0.647	0.607	0.604	0.555	0.51	0.509	0.45	0.392	0.339	0.286	0.238	0.192
411	0.699	0.648	0.607	0.566	0.509	0.447	0.388	0.344	0.297	0.25	0.209	0.705	0.652	0.611	0.608	0.559	0.514	0.512	0.454	0.394	0.341	0.288	0.24	0.193
412	0.703	0.652	0.61	0.569	0.511	0.449	0.39	0.346	0.299	0.251	0.21	0.709	0.655	0.614	0.612	0.562	0.516	0.515	0.456	0.396	0.343	0.289	0.241	0.194
413	0.706	0.654	0.612	0.572	0.513	0.451	0.391	0.347	0.3	0.252	0.21	0.712	0.658	0.617	0.614	0.564	0.518	0.517	0.458	0.398	0.344	0.29	0.242	0.194
414	0.708	0.656	0.614	0.573	0.514	0.452	0.392	0.348	0.3	0.252	0.211	0.714	0.659	0.618	0.615	0.565	0.519	0.518	0.458	0.399	0.344	0.291	0.242	0.195
415	0.708	0.656	0.614	0.573	0.514	0.452	0.392	0.348	0.3	0.252	0.211	0.714	0.659	0.618	0.615	0.565	0.519	0.518	0.458	0.398	0.344	0.291	0.242	0.194
416	0.706	0.654	0.612	0.571	0.513	0.451	0.391	0.347	0.299	0.251	0.21	0.712	0.657	0.616	0.613	0.564	0.518	0.516	0.457	0.397	0.343	0.29	0.241	0.194
417	0.702	0.65	0.608	0.568	0.51	0.448	0.389	0.345	0.298	0.25	0.209	0.708	0.654	0.613	0.61	0.561	0.515	0.513	0.454	0.395	0.341	0.288	0.24	0.193
418	0.697	0.645	0.604	0.564	0.506	0.445	0.386	0.342	0.295	0.248	0.207	0.703	0.649	0.608	0.605	0.556	0.511	0.51	0.451	0.392	0.339	0.286	0.238	0.191
419	0.69	0.639	0.598	0.558	0.501	0.44	0.382	0.339	0.292	0.245	0.205	0.696	0.642	0.602	0.599	0.551	0.506	0.504	0.446	0.388	0.335	0.283	0.236	0.189
420	0.681	0.631	0.59	0.551	0.494	0.434	0.377	0.334	0.288	0.242	0.202	0.688	0.634	0.594	0.591	0.543	0.499	0.498	0.44	0.383	0.331	0.28	0.233	0.187
421	0.671	0.621	0.581	0.542	0.487	0.428	0.371	0.329	0.284	0.238	0.199	0.677	0.624	0.585	0.582	0.535	0.491	0.49	0.434	0.377	0.326	0.275	0.229	0.184
422	0.66	0.611	0.571	0.533	0.479	0.421	0.365	0.324	0.279	0.234	0.196	0.666	0.614	0.575	0.573	0.526	0.484	0.482	0.427	0.371	0.32	0.271	0.225	0.181
423	0.648	0.6	0.561	0.524	0.471	0.414	0.359	0.318	0.274	0.23	0.192	0.654	0.603	0.565	0.563	0.517	0.475	0.474	0.419	0.364	0.315	0.266	0.221	0.178
424	0.637	0.589	0.551	0.515	0.462	0.406	0.352	0.312	0.269	0.226	0.189	0.643	0.592	0.555	0.552	0.508	0.466	0.465	0.411	0.358	0.309	0.261	0.217	0.174
425	0.626	0.579	0.542	0.506	0.454	0.399	0.346	0.307	0.264	0.222	0.185	0.632	0.582	0.545	0.543	0.499	0.458	0.457	0.404	0.351	0.304	0.256	0.213	0.171
426	0.615	0.569	0.532	0.497	0.446	0.392	0.34	0.302	0.26	0.218	0.182	0.621	0.572	0.536	0.533	0.49	0.45	0.449	0.397	0.345	0.298	0.252	0.209	0.168
427	0.604	0.559	0.523	0.488	0.439	0.385	0.334	0.296	0.255	0.215	0.179	0.61	0.562	0.527	0.524	0.482	0.442	0.441	0.39	0.339	0.293	0.247	0.206	0.165
428	0.595	0.55	0.515	0.48	0.431	0.379	0.329	0.292	0.251	0.211	0.176	0.6	0.553	0.518	0.516	0.474	0.435	0.434	0.384	0.334	0.288	0.243	0.202	0.163
429	0.586	0.541	0.507	0.473	0.425	0.373	0.323	0.287	0.247	0.208	0.173	0.591	0.544	0.51	0.508	0.467	0.428	0.427	0.378	0.328	0.284	0.239	0.199	0.16
430	0.577	0.533	0.499	0.466	0.418	0.367	0.318	0.282	0.243	0.204	0.17	0.582	0.536	0.502	0.5	0.459	0.422	0.42	0.372	0.323	0.279	0.236	0.196	0.157
431	0.568	0.524	0.491	0.458	0.411	0.361	0.313	0.278	0.239	0.201	0.167	0.574	0.527	0.494	0.492	0.452	0.415	0.414	0.366	0.318	0.274	0.232	0.193	0.155
432	0.559	0.516	0.483	0.451	0.405	0.356	0.308	0.273	0.235	0.198	0.165	0.565	0.519	0.486	0.484	0.445	0.408	0.407	0.36	0.313	0.27	0.228	0.189	0.152
433	0.55	0.507	0.475	0.443	0.398	0.349	0.303	0.269	0.231	0.194	0.161	0.556	0.51	0.477	0.475	0.437	0.401	0.4	0.353	0.307	0.265	0.224	0.186	0.149
434	0.54	0.497	0.465	0.435	0.39	0.343	0.297	0.263	0.226	0.19	0.158	0.545	0.5	0.468	0.466	0.428	0.393	0.392	0.347	0.301	0.26	0.219	0.182	0.146
435	0.529	0.487	0.456	0.426	0.382	0.335	0.29	0.258	0.222	0.186	0.155	0.535	0.49	0.458	0.457	0.419	0.385	0.384	0.339	0.295	0.254	0.214	0.178	0.143
436	0.517	0.476	0.445	0.416	0.373	0.327	0.284	0.252	0.216	0.182	0.151	0.523	0.478	0.447	0.446	0.409	0.376	0.375	0.331	0.288	0.248	0.209	0.174	0.14
437	0.504	0.463	0.433	0.405	0.363	0.319	0.276	0.245	0.21	0.177	0.147	0.509	0.466	0.435	0.434	0.399	0.366	0.365	0.322	0.28	0.241	0.204	0.169	0.136
438	0.489	0.449	0.42	0.392	0.352	0.309	0.267	0.237	0.204	0.171	0.142	0.494	0.452	0.422	0.421	0.386	0.354	0.354	0.312	0.271	0.234	0.197	0.164	0.132
439	0.473	0.433	0.406	0.379	0.34	0.298	0.258	0.229	0.197	0.165	0.137	0.478	0.436	0.408	0.406	0.373	0.342	0.342	0.302	0.262	0.226	0.19	0.158	0.127
440	0.455	0.417	0.39	0.365	0.328	0.287	0.249	0.221	0.189	0.159	0.132	0.461	0.42	0.393	0.391	0.359	0.329	0.329	0.29	0.252	0.218	0.183	0.152	0.122
441	0.437	0.399	0.374	0.35	0.314	0.275	0.238	0.211	0.181	0.153	0.126	0.442	0.403	0.376	0.375	0.344	0.315	0.315	0.278	0.241	0.208	0.176	0.146	0.117
442	0.417	0.381	0.357	0.334	0.3	0.263	0.227	0.202	0.173	0.146	0.121	0.422	0.384	0.359	0.357	0.328	0.301	0.3	0.265	0.23	0.199	0.168	0.139	0.112
443	0.396	0.362	0.339	0.317	0.284	0.25	0.216	0.192	0.164	0.138	0.114	0.401	0.365	0.34	0.339	0.312	0.286	0.285	0.252	0.218	0.188	0.159	0.132	0.106
444	0.372	0.34	0.318	0.298	0.267	0.235	0.203	0.18	0.154	0.13	0.107	0.378	0.343	0.32	0.319	0.292	0.268	0.268	0.236	0.205	0.177	0.149	0.124	0.1
445	0.347	0.316	0.296	0.277	0.249	0.218	0.189	0.168	0.144	0.121	0.1	0.352	0.319	0.297	0.297	0.272	0.25	0.249	0.22	0.191	0.165	0.139	0.115	0.093
446	0.32	0.291	0.272	0.255	0.229	0.201	0.174	0.155	0.132	0.112	0.092	0.325	0.294	0.273	0.273	0.251	0.23	0.229	0.202	0.176	0.152	0.128	0.106	0.086
447	0.29	0.264	0.247	0.232	0.208	0.183	0.157	0.14	0.12	0.102	0.084	0.295	0.267	0.248	0.247	0.227	0.208	0.208	0.183	0.159	0.138	0.116	0.096	0.078
448	0.26	0.236	0.22	0.207	0.186	0.164	0.141	0.126	0.107	0.091	0.075	0.265	0.239	0.222	0.222	0.203	0.186	0.186	0.164	0.143	0.123	0.104	0.086	0.07
449	0.229	0.207	0.194	0.182	0.164	0.145	0.124	0.111	0.094	0.081	0.066	0.233	0.21	0.195	0.195	0.179	0.164	0.163	0.144	0.125	0.108	0.092	0.076	0.062
450	0.198	0.179	0.169	0.158	0.142	0.126	0.108	0.096	0.082	0.07	0.057	0.202	0.182	0.169	0.169	0.156	0.142	0.142	0.125	0.109	0.094	0.079	0.066	0.054
451	0.169	0.153	0.144	0.136	0.122	0.108	0.093	0.083	0.07	0.06	0.049	0.173	0.156	0.144	0.144	0.133	0.122	0.121	0.107	0.093	0.08	0.068	0.056	0.047
452	0.142	0.129	0.122	0.115	0.104	0.092	0.078	0.071	0.059	0.051	0.041	0.147	0.132	0.122	0.122	0.113	0.103	0.103	0.091	0.079	0.068	0.058	0.048	0.04
453	0.118	0.107	0.101	0.096	0.087	0.077	0.065	0.059	0.05	0.043	0.035	0.122	0.11	0.101	0.101	0.094	0.086	0.085	0.076	0.066	0.057	0.048	0.04	0.034
454	0.097	0.087	0.083	0.079	0.072	0.063	0.054	0.049	0.041	0.036	0.028	0.101	0.091	0.083	0.083	0.077	0.07	0.07	0.062	0.054	0.047	0.04	0.033	0.028
455	0.079	0.071	0.068	0.065	0.059	0.053	0.044	0.04	0.033	0.03	0.023	0.083	0.075	0.068	0.068	0.063	0.057	0.057	0.051	0.044	0.038	0.033	0.027	0.023
456	0.065	0.058	0.055	0.053	0.049	0.044	0.036	0.034	0.027	0.025	0.019	0.069	0.062	0.055	0.056	0.052	0.047	0.047	0.042	0.037	0.032	0.027	0.022	0.02
457	0.053	0.047	0.045	0.044	0.04	0.036	0.03	0.028	0.022	0.021	0.016	0.056	0.05	0.045	0.045	0.042	0.038	0.038	0.034	0.03	0.026	0.022	0.018	0.017
458	0.042	0.038	0.036	0.035	0.033	0.03	0.024	0.023	0.018	0.017	0.013	0.046	0.041	0.036	0.037	0.034	0.031	0.031	0.027	0.024	0.021	0.018	0.015	0.014
459	0.034	0.031	0.029	0.029	0.027	0.025	0.02	0.019	0.015	0.014	0.01	0.038	0.034	0.029	0.03	0.028	0.025	0.025	0.022	0.02	0.017	0.015	0.012	0.012
460	0.028	0.025	0.024	0.024	0.022	0.021	0.017	0.016	0.012	0.012	0.009	0.032	0.028	0.024	0.024	0.023	0.021	0.02	0.018	0.016	0.014	0.012	0.01	0.01
461	0.023	0.02	0.019	0.02	0.019	0.017	0.014	0.013	0.01	0.01	0.007	0.027	0.023	0.019	0.02	0.019	0.017	0.017	0.015	0.013	0.012	0.01	0.008	0.009
462	0.019	0.016	0.016	0.017	0.016	0.015	0.011	0.011	0.008	0.009	0.006	0.023	0.019	0.016	0.016	0.016	0.014	0.014	0.012	0.011	0.01	0.009	0.007	0.007
463	0.016	0.013	0.013	0.014	0.013	0.013	0.01	0.01	0.007	0.008	0.005	0.019	0.017	0.013	0.013	0.013	0.011	0.011	0.01	0.009	0.008	0.007	0.006	0.006
464	0.013	0.011	0.011	0.012	0.011	0.011	0.008	0.008	0.006	0.007	0.004	0.017	0.014	0.011	0.011	0.011	0.01	0.009	0.008	0.008	0.007	0.006	0.005	0.006
465	0.011	0.009	0.009	0.01	0.01	0.009	0.007	0.007	0.005	0.006	0.003	0.015	0.012	0.009	0.009	0.009	0.008	0.008	0.007	0.006	0.006	0.005	0.004	0.005
466	0.01	0.007	0.007	0.009	0.009	0.008	0.006	0.007	0.004	0.005	0.003	0.013	0.011	0.007	0.008	0.008	0.007	0.007	0.006	0.006	0.005	0.005	0.004	0.005
467	0.008	0.006	0.006	0.008	0.008	0.008	0.005	0.006	0.003	0.005	0.002	0.012	0.01	0.006	0.007	0.007	0.006	0.006	0.005	0.005	0.004	0.004	0.003	0.004
468	0.007	0.005	0.005	0.007	0.007	0.007	0.005	0.005	0.003	0.004	0.002	0.011	0.009	0.005	0.006	0.006	0.005	0.005	0.004	0.004	0.004	0.004	0.003	0.004
469	0.006	0.004	0.005	0.006	0.006	0.006	0.004	0.005	0.003	0.004	0.002	0.01	0.008	0.005	0.005	0.006	0.004	0.004	0.004	0.004	0.003	0.003	0.002	0.004
470	0.006	0.004	0.004	0.006	0.006	0.006	0.004	0.005	0.002	0.004	0.001	0.009	0.007	0.004	0.005	0.005	0.004	0.004	0.003	0.003	0.003	0.003	0.002	0.003
471	0.005	0.003	0.004	0.005	0.005	0.006	0.003	0.004	0.002	0.004	0.001	0.009	0.007	0.004	0.004	0.005	0.003	0.003	0.003	0.003	0.003	0.003	0.002	0.003
472	0.005	0.003	0.003	0.005	0.005	0.005	0.003	0.004	0.002	0.004	0.001	0.008	0.006	0.003	0.004	0.004	0.003	0.003	0.003	0.003	0.002	0.002	0.002	0.003
473	0.005	0.003	0.003	0.005	0.005	0.005	0.003	0.004	0.002	0.003	0.001	0.008	0.006	0.003	0.003	0.004	0.003	0.003	0.003	0.002	0.002	0.002	0.002	0.003
474	0.004	0.002	0.003	0.004	0.005	0.005	0.003	0.004	0.002	0.003	0.001	0.008	0.006	0.003	0.003	0.004	0.003	0.003	0.002	0.002	0.002	0.002	0.001	0.003
475	0.004	0.002	0.003	0.004	0.004	0.005	0.003	0.004	0.001	0.003	0.001	0.008	0.006	0.002	0.003	0.004	0.002	0.002	0.002	0.002	0.002	0.002	0.001	0.003
476	0.004	0.002	0.002	0.004	0.004	0.005	0.003	0.003	0.001	0.003	0.001	0.007	0.006	0.002	0.003	0.003	0.002	0.002	0.002	0.002	0.002	0.002	0.001	0.003
477	0.004	0.002	0.002	0.004	0.004	0.004	0.002	0.003	0.001	0.003	0.001	0.007	0.005	0.002	0.003	0.003	0.002	0.002	0.002	0.002	0.002	0.002	0.001	0.003
478	0.004	0.002	0.002	0.004	0.004	0.004	0.002	0.003	0.001	0.003	0.001	0.007	0.005	0.002	0.003	0.003	0.002	0.002	0.002	0.002	0.002	0.002	0.001	0.003
479	0.003	0.001	0.002	0.004	0.004	0.004	0.002	0.003	0.001	0.003	0.001	0.007	0.005	0.002	0.002	0.003	0.002	0.002	0.002	0.002	0.002	0.002	0.001	0.003
480	0.003	0.001	0.002	0.003	0.004	0.004	0.002	0.003	0.001	0.003	0	0.007	0.005	0.002	0.002	0.003	0.002	0.002	0.002	0.002	0.001	0.002	0.001	0.002
481	0.003	0.001	0.002	0.003	0.004	0.004	0.002	0.003	0.001	0.003	0	0.007	0.005	0.002	0.002	0.003	0.002	0.002	0.002	0.002	0.001	0.002	0.001	0.002
482	0.003	0.001	0.002	0.003	0.004	0.004	0.002	0.003	0.001	0.003	0	0.007	0.005	0.002	0.002	0.003	0.002	0.002	0.001	0.002	0.001	0.002	0.001	0.002
483	0.003	0.001	0.002	0.003	0.004	0.004	0.002	0.003	0.001	0.003	0	0.006	0.005	0.001	0.002	0.003	0.002	0.002	0.001	0.001	0.001	0.002	0.001	0.002
484	0.003	0.001	0.002	0.003	0.004	0.004	0.002	0.003	0.001	0.003	0	0.006	0.005	0.001	0.002	0.003	0.002	0.002	0.001	0.001	0.001	0.002	0.001	0.002
485	0.003	0.001	0.002	0.003	0.004	0.004	0.002	0.003	0.001	0.003	0	0.006	0.005	0.001	0.002	0.003	0.002	0.002	0.001	0.001	0.001	0.002	0.001	0.002
486	0.003	0.001	0.002	0.003	0.003	0.004	0.002	0.003	0.001	0.003	0	0.006	0.005	0.001	0.002	0.003	0.002	0.001	0.001	0.001	0.001	0.002	0.001	0.002
487	0.003	0.001	0.001	0.003	0.003	0.004	0.002	0.003	0.001	0.003	0	0.006	0.005	0.001	0.002	0.003	0.001	0.001	0.001	0.001	0.001	0.002	0.001	0.002
488	0.003	0.001	0.001	0.003	0.003	0.004	0.002	0.003	0.001	0.003	0	0.006	0.005	0.001	0.002	0.002	0.001	0.001	0.001	0.001	0.001	0.001	0.001	0.002
489	0.003	0.001	0.001	0.003	0.003	0.004	0.002	0.003	0.001	0.003	0	0.006	0.005	0.001	0.002	0.002	0.001	0.001	0.001	0.001	0.001	0.001	0.001	0.002
490	0.003	0.001	0.001	0.003	0.003	0.004	0.002	0.003	0.001	0.003	0	0.006	0.005	0.001	0.002	0.002	0.001	0.001	0.001	0.001	0.001	0.001	0.001	0.002
491	0.003	0.001	0.001	0.003	0.003	0.004	0.002	0.003	0.001	0.003	0	0.006	0.005	0.001	0.002	0.002	0.001	0.001	0.001	0.001	0.001	0.001	0.001	0.002
492	0.003	0.001	0.001	0.003	0.003	0.004	0.002	0.003	0.001	0.003	0	0.006	0.005	0.001	0.002	0.002	0.001	0.001	0.001	0.001	0.001	0.001	0.001	0.002
493	0.003	0.001	0.001	0.003	0.003	0.004	0.002	0.003	0.001	0.003	0	0.006	0.005	0.001	0.002	0.002	0.001	0.001	0.001	0.001	0.001	0.001	0.001	0.002
494	0.003	0.001	0.001	0.003	0.003	0.004	0.002	0.003	0.001	0.003	0	0.006	0.005	0.001	0.002	0.002	0.001	0.001	0.001	0.001	0.001	0.001	0.001	0.002
495	0.002	0.001	0.001	0.003	0.003	0.004	0.002	0.003	0.001	0.003	0	0.006	0.005	0.001	0.002	0.002	0.001	0.001	0.001	0.001	0.001	0.001	0.001	0.002
496	0.002	0.001	0.001	0.003	0.003	0.004	0.002	0.003	0.001	0.003	0	0.006	0.005	0.001	0.002	0.002	0.001	0.001	0.001	0.001	0.001	0.001	0.001	0.002
497	0.002	0.001	0.001	0.003	0.003	0.004	0.002	0.003	0.001	0.003	0	0.006	0.005	0.001	0.002	0.002	0.001	0.001	0.001	0.001	0.001	0.001	0.001	0.002
498	0.002	0.001	0.001	0.003	0.003	0.004	0.002	0.003	0.001	0.003	0	0.006	0.005	0.001	0.002	0.002	0.001	0.001	0.001	0.001	0.001	0.001	0.001	0.002
499	0.002	0.001	0.001	0.003	0.003	0.004	0.002	0.003	0.001	0.003	0	0.006	0.005	0.001	0.002	0.002	0.001	0.001	0.001	0.001	0.001	0.001	0.001	0.002
500	0.002	0.001	0.001	0.003	0.003	0.004	0.002	0.003	0.001	0.003	0	0.006	0.005	0.001	0.002	0.002	0.001	0.001	0.001	0.001	0.001	0.001	0.001	0.002
501	0.002	0.001	0.001	0.003	0.003	0.004	0.002	0.003	0.001	0.003	0	0.006	0.005	0.001	0.002	0.002	0.001	0.001	0.001	0.001	0.001	0.001	0.001	0.002
502	0.002	0.001	0.001	0.003	0.003	0.004	0.002	0.003	0.001	0.003	0	0.006	0.005	0.001	0.002	0.002	0.001	0.001	0.001	0.001	0.001	0.001	0.001	0.002
503	0.002	0.001	0.001	0.003	0.003	0.004	0.002	0.003	0.001	0.003	0	0.006	0.005	0.001	0.002	0.002	0.001	0.001	0.001	0.001	0.001	0.002	0.001	0.002
504	0.002	0.001	0.001	0.003	0.003	0.004	0.002	0.003	0.001	0.003	0	0.006	0.005	0.001	0.002	0.002	0.001	0.001	0.001	0.001	0.001	0.002	0.001	0.002
505	0.002	0.001	0.001	0.003	0.003	0.004	0.002	0.003	0.001	0.003	0	0.006	0.005	0.001	0.002	0.002	0.001	0.001	0.001	0.001	0.001	0.002	0.001	0.002
506	0.002	0.001	0.001	0.003	0.003	0.004	0.002	0.003	0.001	0.003	0	0.006	0.005	0.001	0.002	0.002	0.001	0.001	0.001	0.001	0.001	0.002	0.001	0.002
507	0.002	0.001	0.001	0.003	0.003	0.004	0.002	0.003	0.001	0.003	0	0.006	0.005	0.001	0.002	0.002	0.001	0.001	0.001	0.001	0.001	0.002	0.001	0.002
508	0.002	0.001	0.001	0.003	0.003	0.004	0.002	0.003	0.001	0.003	0	0.006	0.005	0.001	0.002	0.002	0.001	0.001	0.001	0.001	0.001	0.002	0.001	0.002
509	0.003	0.001	0.001	0.003	0.003	0.004	0.002	0.003	0.001	0.003	0	0.006	0.005	0.001	0.002	0.003	0.002	0.001	0.001	0.001	0.001	0.002	0.001	0.002
510	0.003	0.001	0.001	0.003	0.003	0.004	0.002	0.003	0.001	0.003	0	0.006	0.005	0.001	0.002	0.003	0.002	0.001	0.001	0.001	0.001	0.002	0.001	0.002
511	0.003	0.001	0.002	0.003	0.003	0.004	0.002	0.003	0.001	0.003	0.001	0.006	0.005	0.001	0.002	0.003	0.002	0.001	0.001	0.001	0.001	0.002	0.001	0.002
512	0.003	0.001	0.002	0.003	0.004	0.004	0.002	0.003	0.001	0.003	0.001	0.006	0.005	0.001	0.002	0.003	0.002	0.002	0.001	0.002	0.001	0.002	0.001	0.002
513	0.003	0.001	0.002	0.003	0.004	0.004	0.002	0.003	0.001	0.003	0.001	0.006	0.005	0.001	0.002	0.003	0.002	0.002	0.001	0.002	0.001	0.002	0.001	0.002
514	0.003	0.001	0.002	0.003	0.004	0.004	0.002	0.003	0.001	0.003	0.001	0.006	0.005	0.001	0.002	0.003	0.002	0.002	0.001	0.002	0.001	0.002	0.001	0.002
515	0.003	0.001	0.002	0.003	0.004	0.004	0.002	0.003	0.001	0.003	0.001	0.006	0.005	0.001	0.002	0.003	0.002	0.002	0.001	0.002	0.001	0.002	0.001	0.002
516	0.003	0.001	0.002	0.003	0.004	0.004	0.002	0.003	0.001	0.003	0.001	0.006	0.005	0.002	0.002	0.003	0.002	0.002	0.002	0.002	0.001	0.002	0.001	0.002
517	0.003	0.001	0.002	0.003	0.004	0.004	0.002	0.003	0.001	0.003	0.001	0.006	0.005	0.002	0.002	0.003	0.002	0.002	0.002	0.002	0.002	0.002	0.001	0.002
518	0.003	0.001	0.002	0.003	0.004	0.004	0.002	0.003	0.001	0.003	0.001	0.006	0.005	0.002	0.002	0.003	0.002	0.002	0.002	0.002	0.002	0.002	0.001	0.003
519	0.003	0.001	0.002	0.003	0.004	0.004	0.002	0.003	0.001	0.003	0.001	0.006	0.005	0.002	0.002	0.003	0.002	0.002	0.002	0.002	0.002	0.002	0.001	0.003
520	0.003	0.001	0.002	0.003	0.004	0.004	0.002	0.003	0.001	0.003	0.001	0.006	0.005	0.002	0.002	0.003	0.002	0.002	0.002	0.002	0.002	0.002	0.001	0.003
521	0.003	0.001	0.002	0.003	0.004	0.004	0.002	0.003	0.001	0.003	0.001	0.006	0.005	0.002	0.002	0.003	0.002	0.002	0.002	0.002	0.002	0.002	0.001	0.003
522	0.003	0.001	0.002	0.004	0.004	0.004	0.003	0.003	0.001	0.003	0.001	0.006	0.005	0.002	0.002	0.003	0.002	0.002	0.002	0.002	0.002	0.002	0.001	0.003
523	0.003	0.001	0.002	0.004	0.004	0.004	0.003	0.003	0.001	0.003	0.001	0.006	0.005	0.002	0.002	0.003	0.002	0.002	0.002	0.002	0.002	0.002	0.001	0.003
524	0.003	0.001	0.002	0.004	0.004	0.004	0.003	0.003	0.002	0.003	0.001	0.006	0.005	0.002	0.002	0.003	0.002	0.002	0.002	0.002	0.002	0.002	0.001	0.003
525	0.003	0.001	0.002	0.004	0.004	0.004	0.003	0.003	0.002	0.003	0.001	0.006	0.005	0.002	0.002	0.003	0.002	0.002	0.002	0.002	0.002	0.002	0.002	0.003
526	0.003	0.001	0.002	0.004	0.004	0.004	0.003	0.003	0.002	0.003	0.001	0.006	0.005	0.002	0.002	0.003	0.002	0.002	0.002	0.002	0.002	0.002	0.002	0.003
527	0.003	0.001	0.002	0.004	0.004	0.004	0.003	0.003	0.002	0.003	0.001	0.006	0.005	0.002	0.002	0.003	0.002	0.002	0.002	0.002	0.002	0.002	0.002	0.003
528	0.003	0.002	0.002	0.004	0.004	0.005	0.003	0.003	0.002	0.004	0.001	0.006	0.005	0.002	0.002	0.003	0.002	0.002	0.002	0.002	0.002	0.002	0.002	0.003
529	0.003	0.002	0.002	0.004	0.004	0.005	0.003	0.003	0.002	0.004	0.001	0.006	0.005	0.002	0.002	0.003	0.002	0.002	0.002	0.002	0.002	0.003	0.002	0.003
530	0.003	0.002	0.002	0.004	0.004	0.005	0.003	0.003	0.002	0.004	0.001	0.006	0.005	0.002	0.003	0.003	0.002	0.002	0.002	0.002	0.002	0.003	0.002	0.003
531	0.003	0.002	0.002	0.004	0.004	0.005	0.003	0.004	0.002	0.004	0.001	0.006	0.005	0.002	0.003	0.003	0.002	0.002	0.002	0.002	0.002	0.003	0.002	0.003
532	0.003	0.002	0.002	0.004	0.004	0.005	0.003	0.004	0.002	0.004	0.001	0.006	0.005	0.002	0.003	0.003	0.002	0.002	0.002	0.002	0.002	0.003	0.002	0.003
533	0.003	0.002	0.002	0.004	0.004	0.005	0.003	0.004	0.002	0.004	0.001	0.006	0.005	0.002	0.003	0.004	0.003	0.002	0.002	0.002	0.002	0.003	0.002	0.003
534	0.003	0.002	0.002	0.004	0.004	0.005	0.003	0.004	0.002	0.004	0.002	0.006	0.005	0.002	0.003	0.004	0.003	0.003	0.002	0.003	0.002	0.003	0.002	0.003
535	0.004	0.002	0.003	0.004	0.005	0.005	0.003	0.004	0.002	0.004	0.002	0.007	0.005	0.002	0.003	0.004	0.003	0.003	0.002	0.003	0.002	0.003	0.002	0.003
536	0.004	0.002	0.003	0.004	0.005	0.005	0.003	0.004	0.002	0.004	0.002	0.007	0.005	0.003	0.003	0.004	0.003	0.003	0.003	0.003	0.002	0.003	0.002	0.003
537	0.004	0.002	0.003	0.004	0.005	0.005	0.003	0.004	0.002	0.004	0.002	0.007	0.005	0.003	0.003	0.004	0.003	0.003	0.003	0.003	0.003	0.003	0.002	0.003
538	0.004	0.002	0.003	0.005	0.005	0.005	0.003	0.004	0.002	0.004	0.002	0.007	0.005	0.003	0.003	0.004	0.003	0.003	0.003	0.003	0.003	0.003	0.002	0.003
539	0.004	0.002	0.003	0.005	0.005	0.005	0.004	0.004	0.003	0.004	0.002	0.007	0.005	0.003	0.003	0.004	0.003	0.003	0.003	0.003	0.003	0.003	0.002	0.003
540	0.004	0.002	0.003	0.005	0.005	0.005	0.004	0.004	0.003	0.004	0.002	0.007	0.005	0.003	0.003	0.004	0.003	0.003	0.003	0.003	0.003	0.003	0.003	0.004
541	0.004	0.003	0.003	0.005	0.005	0.006	0.004	0.004	0.003	0.004	0.002	0.007	0.005	0.003	0.003	0.004	0.003	0.003	0.003	0.003	0.003	0.003	0.003	0.004
542	0.004	0.003	0.003	0.005	0.005	0.006	0.004	0.004	0.003	0.005	0.002	0.007	0.006	0.003	0.003	0.004	0.003	0.003	0.003	0.003	0.003	0.004	0.003	0.004
543	0.004	0.003	0.003	0.005	0.005	0.006	0.004	0.004	0.003	0.005	0.002	0.007	0.006	0.003	0.004	0.004	0.003	0.003	0.003	0.003	0.003	0.004	0.003	0.004
544	0.004	0.003	0.003	0.005	0.005	0.006	0.004	0.005	0.003	0.005	0.003	0.007	0.006	0.003	0.004	0.005	0.004	0.004	0.003	0.003	0.003	0.004	0.003	0.004
545	0.005	0.003	0.004	0.005	0.006	0.006	0.004	0.005	0.003	0.005	0.003	0.008	0.006	0.004	0.004	0.005	0.004	0.004	0.004	0.004	0.004	0.004	0.003	0.004
546	0.005	0.003	0.004	0.006	0.006	0.006	0.005	0.005	0.004	0.005	0.003	0.008	0.006	0.004	0.004	0.005	0.004	0.004	0.004	0.004	0.004	0.004	0.003	0.004
547	0.005	0.004	0.004	0.006	0.006	0.007	0.005	0.005	0.004	0.006	0.003	0.008	0.006	0.004	0.004	0.005	0.004	0.004	0.004	0.004	0.004	0.005	0.004	0.005
548	0.005	0.004	0.004	0.006	0.006	0.007	0.005	0.006	0.004	0.006	0.004	0.008	0.007	0.004	0.005	0.006	0.005	0.005	0.004	0.005	0.004	0.005	0.004	0.005
549	0.006	0.004	0.005	0.007	0.007	0.007	0.005	0.006	0.004	0.006	0.004	0.009	0.007	0.005	0.005	0.006	0.005	0.005	0.005	0.005	0.005	0.005	0.004	0.005
550	0.006	0.005	0.005	0.007	0.007	0.008	0.006	0.006	0.005	0.007	0.004	0.009	0.007	0.005	0.005	0.006	0.005	0.005	0.005	0.005	0.005	0.006	0.005	0.006
551	0.006	0.005	0.006	0.007	0.008	0.008	0.006	0.007	0.005	0.007	0.005	0.009	0.008	0.005	0.006	0.007	0.006	0.006	0.006	0.006	0.005	0.006	0.005	0.006
552	0.007	0.005	0.006	0.008	0.008	0.008	0.007	0.007	0.006	0.007	0.005	0.01	0.008	0.006	0.006	0.007	0.006	0.006	0.006	0.006	0.006	0.006	0.006	0.007
553	0.007	0.006	0.007	0.008	0.008	0.009	0.007	0.008	0.006	0.008	0.006	0.01	0.009	0.006	0.007	0.008	0.007	0.007	0.007	0.007	0.006	0.007	0.006	0.007
554	0.008	0.006	0.007	0.009	0.009	0.01	0.008	0.008	0.007	0.008	0.006	0.011	0.009	0.007	0.007	0.008	0.007	0.007	0.007	0.007	0.007	0.007	0.007	0.008
555	0.008	0.007	0.008	0.009	0.01	0.01	0.008	0.009	0.007	0.009	0.007	0.011	0.01	0.007	0.008	0.009	0.008	0.008	0.007	0.008	0.007	0.008	0.007	0.008
556	0.009	0.007	0.008	0.01	0.01	0.01	0.009	0.009	0.008	0.009	0.007	0.012	0.01	0.008	0.008	0.009	0.008	0.008	0.008	0.008	0.008	0.008	0.008	0.009
557	0.009	0.008	0.008	0.01	0.01	0.011	0.009	0.01	0.008	0.01	0.008	0.012	0.01	0.008	0.009	0.01	0.009	0.009	0.008	0.009	0.008	0.009	0.008	0.009
558	0.01	0.008	0.009	0.011	0.011	0.011	0.01	0.01	0.009	0.01	0.008	0.013	0.011	0.009	0.009	0.01	0.009	0.009	0.009	0.009	0.009	0.009	0.009	0.009
559	0.01	0.009	0.009	0.011	0.011	0.012	0.01	0.01	0.009	0.011	0.008	0.013	0.011	0.009	0.01	0.01	0.009	0.009	0.009	0.009	0.009	0.01	0.009	0.01
560	0.01	0.009	0.01	0.011	0.012	0.012	0.01	0.011	0.009	0.011	0.009	0.013	0.012	0.009	0.01	0.011	0.01	0.01	0.01	0.01	0.009	0.01	0.009	0.01
561	0.011	0.009	0.01	0.012	0.012	0.012	0.01	0.011	0.009	0.011	0.009	0.014	0.012	0.01	0.01	0.011	0.01	0.01	0.01	0.01	0.01	0.01	0.009	0.01
562	0.011	0.009	0.01	0.012	0.012	0.012	0.011	0.011	0.01	0.011	0.009	0.014	0.012	0.01	0.01	0.011	0.01	0.01	0.01	0.01	0.01	0.01	0.01	0.011
563	0.011	0.01	0.01	0.012	0.012	0.013	0.011	0.011	0.01	0.012	0.009	0.014	0.012	0.01	0.011	0.011	0.01	0.01	0.01	0.01	0.01	0.011	0.01	0.011
564	0.011	0.01	0.01	0.012	0.012	0.013	0.011	0.011	0.01	0.012	0.01	0.014	0.012	0.01	0.011	0.012	0.011	0.011	0.01	0.011	0.01	0.011	0.01	0.011
565	0.012	0.01	0.011	0.012	0.013	0.013	0.011	0.012	0.01	0.012	0.01	0.014	0.012	0.011	0.011	0.012	0.011	0.011	0.011	0.011	0.01	0.011	0.01	0.011
566	0.012	0.01	0.011	0.012	0.013	0.013	0.011	0.012	0.01	0.012	0.01	0.015	0.013	0.011	0.011	0.012	0.011	0.011	0.011	0.011	0.011	0.011	0.01	0.011
567	0.012	0.01	0.011	0.013	0.013	0.013	0.012	0.012	0.011	0.012	0.01	0.015	0.013	0.011	0.011	0.012	0.011	0.011	0.011	0.011	0.011	0.011	0.011	0.011
568	0.012	0.01	0.011	0.013	0.013	0.013	0.012	0.012	0.011	0.012	0.01	0.015	0.013	0.011	0.011	0.012	0.011	0.011	0.011	0.011	0.011	0.011	0.011	0.012
569	0.012	0.011	0.011	0.013	0.013	0.014	0.012	0.012	0.011	0.013	0.01	0.015	0.013	0.011	0.012	0.012	0.011	0.011	0.011	0.011	0.011	0.012	0.011	0.012
570	0.012	0.011	0.011	0.013	0.013	0.014	0.012	0.012	0.011	0.013	0.01	0.015	0.013	0.011	0.012	0.013	0.012	0.011	0.011	0.011	0.011	0.012	0.011	0.012
571	0.012	0.011	0.012	0.013	0.014	0.014	0.012	0.013	0.011	0.013	0.011	0.015	0.013	0.012	0.012	0.013	0.012	0.012	0.012	0.012	0.011	0.012	0.011	0.012
572	0.013	0.011	0.012	0.014	0.014	0.014	0.013	0.013	0.012	0.013	0.011	0.016	0.014	0.012	0.012	0.013	0.012	0.012	0.012	0.012	0.012	0.012	0.011	0.012
573	0.013	0.012	0.012	0.014	0.014	0.015	0.013	0.013	0.012	0.014	0.011	0.016	0.014	0.012	0.013	0.013	0.012	0.012	0.012	0.012	0.012	0.013	0.012	0.013
574	0.013	0.012	0.013	0.014	0.015	0.015	0.013	0.014	0.012	0.014	0.012	0.016	0.014	0.013	0.013	0.014	0.013	0.013	0.013	0.013	0.013	0.013	0.012	0.013
575	0.014	0.013	0.013	0.015	0.015	0.016	0.014	0.014	0.013	0.014	0.012	0.017	0.015	0.013	0.014	0.014	0.013	0.013	0.013	0.013	0.013	0.013	0.013	0.014
576	0.014	0.013	0.014	0.015	0.016	0.016	0.014	0.015	0.013	0.015	0.013	0.017	0.015	0.014	0.014	0.015	0.014	0.014	0.014	0.014	0.014	0.014	0.013	0.014
577	0.015	0.014	0.014	0.016	0.016	0.017	0.015	0.015	0.014	0.016	0.013	0.018	0.016	0.014	0.015	0.015	0.014	0.014	0.014	0.014	0.014	0.015	0.014	0.015
578	0.016	0.014	0.015	0.017	0.017	0.017	0.015	0.016	0.014	0.016	0.014	0.018	0.017	0.015	0.015	0.016	0.015	0.015	0.015	0.015	0.015	0.015	0.014	0.015
579	0.016	0.015	0.015	0.017	0.017	0.018	0.016	0.016	0.015	0.017	0.014	0.019	0.017	0.015	0.016	0.017	0.016	0.015	0.015	0.015	0.015	0.016	0.015	0.016
580	0.017	0.015	0.016	0.018	0.018	0.018	0.016	0.017	0.015	0.017	0.015	0.019	0.018	0.016	0.016	0.017	0.016	0.016	0.016	0.016	0.016	0.016	0.015	0.016
581	0.017	0.016	0.016	0.018	0.018	0.019	0.017	0.017	0.016	0.018	0.015	0.02	0.018	0.016	0.017	0.017	0.016	0.016	0.016	0.016	0.016	0.016	0.016	0.017
582	0.017	0.016	0.016	0.018	0.018	0.019	0.017	0.017	0.016	0.018	0.016	0.02	0.018	0.016	0.017	0.018	0.017	0.017	0.016	0.017	0.016	0.017	0.016	0.017
583	0.018	0.016	0.017	0.019	0.019	0.019	0.017	0.018	0.016	0.018	0.016	0.02	0.018	0.017	0.017	0.018	0.017	0.017	0.017	0.017	0.017	0.017	0.016	0.017
584	0.018	0.016	0.017	0.019	0.019	0.019	0.018	0.018	0.016	0.018	0.016	0.021	0.019	0.017	0.017	0.018	0.017	0.017	0.017	0.017	0.017	0.017	0.017	0.017
585	0.018	0.017	0.017	0.019	0.019	0.02	0.018	0.018	0.017	0.018	0.016	0.021	0.019	0.017	0.018	0.018	0.017	0.017	0.017	0.017	0.017	0.017	0.017	0.017
586	0.018	0.017	0.017	0.019	0.019	0.02	0.018	0.018	0.017	0.019	0.016	0.021	0.019	0.017	0.018	0.019	0.018	0.017	0.017	0.017	0.017	0.018	0.017	0.018
587	0.018	0.017	0.018	0.019	0.02	0.02	0.018	0.018	0.017	0.019	0.017	0.021	0.019	0.018	0.018	0.019	0.018	0.018	0.018	0.018	0.018	0.018	0.017	0.018
588	0.019	0.018	0.018	0.02	0.02	0.021	0.019	0.019	0.018	0.019	0.017	0.022	0.02	0.018	0.019	0.019	0.018	0.018	0.018	0.018	0.018	0.018	0.018	0.018
589	0.019	0.018	0.019	0.021	0.021	0.021	0.019	0.02	0.018	0.02	0.018	0.022	0.02	0.019	0.019	0.02	0.019	0.019	0.019	0.019	0.019	0.019	0.018	0.019
590	0.02	0.019	0.02	0.021	0.021	0.022	0.02	0.02	0.019	0.021	0.019	0.023	0.021	0.02	0.02	0.021	0.02	0.02	0.02	0.02	0.019	0.02	0.019	0.02
591	0.021	0.02	0.021	0.022	0.023	0.023	0.021	0.021	0.02	0.022	0.02	0.024	0.022	0.021	0.021	0.022	0.021	0.021	0.021	0.021	0.021	0.021	0.02	0.021
592	0.023	0.022	0.022	0.024	0.024	0.025	0.023	0.023	0.022	0.024	0.021	0.026	0.024	0.022	0.023	0.024	0.022	0.022	0.022	0.022	0.022	0.023	0.022	0.023
593	0.025	0.024	0.024	0.026	0.026	0.027	0.025	0.025	0.024	0.025	0.023	0.028	0.026	0.024	0.025	0.025	0.024	0.024	0.024	0.024	0.024	0.024	0.024	0.025
594	0.027	0.026	0.026	0.028	0.028	0.029	0.027	0.027	0.026	0.028	0.026	0.03	0.028	0.027	0.027	0.028	0.027	0.027	0.027	0.027	0.026	0.027	0.026	0.027
595	0.03	0.029	0.029	0.031	0.031	0.032	0.03	0.03	0.029	0.031	0.029	0.033	0.031	0.03	0.03	0.031	0.03	0.03	0.03	0.03	0.029	0.03	0.029	0.03
596	0.034	0.032	0.033	0.035	0.035	0.035	0.034	0.034	0.033	0.034	0.032	0.036	0.035	0.033	0.034	0.034	0.033	0.033	0.033	0.033	0.033	0.033	0.033	0.033
597	0.038	0.037	0.037	0.039	0.039	0.04	0.038	0.038	0.037	0.039	0.036	0.041	0.039	0.037	0.038	0.039	0.038	0.037	0.037	0.037	0.037	0.038	0.037	0.038
598	0.043	0.041	0.042	0.044	0.044	0.044	0.043	0.043	0.042	0.043	0.041	0.045	0.044	0.042	0.043	0.043	0.042	0.042	0.042	0.042	0.042	0.042	0.042	0.042
599	0.048	0.047	0.047	0.049	0.049	0.05	0.048	0.048	0.047	0.049	0.047	0.051	0.049	0.047	0.048	0.049	0.048	0.048	0.048	0.048	0.047	0.048	0.047	0.048
600	0.054	0.053	0.053	0.055	0.055	0.056	0.054	0.054	0.053	0.055	0.052	0.057	0.055	0.053	0.054	0.055	0.054	0.054	0.053	0.054	0.053	0.054	0.053	0.054
601	0.061	0.059	0.06	0.062	0.062	0.062	0.06	0.06	0.059	0.061	0.059	0.064	0.062	0.06	0.061	0.061	0.06	0.06	0.06	0.06	0.06	0.06	0.06	0.06
602	0.067	0.065	0.066	0.068	0.068	0.068	0.066	0.066	0.065	0.067	0.065	0.07	0.068	0.066	0.067	0.067	0.066	0.066	0.066	0.066	0.066	0.066	0.066	0.066
603	0.073	0.071	0.071	0.073	0.073	0.074	0.072	0.072	0.071	0.072	0.07	0.076	0.073	0.072	0.072	0.073	0.072	0.072	0.071	0.071	0.071	0.072	0.071	0.072
604	0.077	0.075	0.076	0.077	0.077	0.078	0.076	0.076	0.075	0.077	0.074	0.08	0.077	0.076	0.076	0.077	0.076	0.076	0.076	0.076	0.076	0.076	0.075	0.076
605	0.08	0.078	0.079	0.08	0.08	0.081	0.079	0.079	0.078	0.08	0.077	0.083	0.08	0.079	0.079	0.08	0.079	0.079	0.079	0.079	0.078	0.079	0.078	0.079
606	0.082	0.08	0.08	0.082	0.082	0.082	0.08	0.08	0.079	0.081	0.079	0.085	0.082	0.08	0.081	0.081	0.08	0.08	0.08	0.08	0.08	0.08	0.079	0.08
607	0.082	0.08	0.08	0.082	0.082	0.082	0.08	0.08	0.079	0.081	0.079	0.085	0.082	0.08	0.081	0.081	0.08	0.08	0.08	0.08	0.08	0.08	0.079	0.08
608	0.081	0.078	0.079	0.081	0.081	0.081	0.079	0.079	0.078	0.08	0.077	0.084	0.081	0.079	0.08	0.08	0.079	0.079	0.079	0.079	0.078	0.079	0.078	0.079
609	0.079	0.076	0.077	0.079	0.079	0.079	0.077	0.077	0.076	0.078	0.076	0.082	0.079	0.077	0.078	0.078	0.077	0.077	0.077	0.077	0.077	0.077	0.076	0.077
610	0.076	0.074	0.074	0.076	0.076	0.077	0.075	0.075	0.074	0.075	0.073	0.079	0.076	0.075	0.075	0.076	0.075	0.075	0.074	0.074	0.074	0.074	0.074	0.074
611	0.073	0.071	0.072	0.074	0.074	0.074	0.072	0.072	0.071	0.073	0.07	0.076	0.074	0.072	0.072	0.073	0.072	0.072	0.072	0.072	0.071	0.072	0.071	0.072
612	0.071	0.068	0.069	0.071	0.071	0.071	0.069	0.069	0.068	0.07	0.067	0.073	0.071	0.069	0.07	0.07	0.069	0.069	0.069	0.069	0.069	0.069	0.068	0.069
613	0.068	0.066	0.066	0.068	0.068	0.068	0.067	0.066	0.065	0.067	0.065	0.071	0.068	0.066	0.067	0.068	0.066	0.066	0.066	0.066	0.066	0.066	0.065	0.066
614	0.065	0.063	0.063	0.065	0.065	0.066	0.064	0.064	0.063	0.064	0.062	0.068	0.065	0.063	0.064	0.065	0.064	0.064	0.063	0.063	0.063	0.063	0.063	0.063
615	0.062	0.06	0.061	0.063	0.063	0.063	0.061	0.061	0.06	0.062	0.06	0.065	0.063	0.061	0.062	0.062	0.061	0.061	0.061	0.061	0.061	0.061	0.06	0.061
616	0.06	0.058	0.059	0.06	0.06	0.061	0.059	0.059	0.058	0.06	0.057	0.063	0.06	0.059	0.059	0.06	0.059	0.059	0.059	0.059	0.058	0.059	0.058	0.059
617	0.058	0.056	0.056	0.058	0.058	0.059	0.057	0.057	0.056	0.057	0.055	0.06	0.058	0.057	0.057	0.058	0.057	0.057	0.056	0.056	0.056	0.057	0.056	0.056
618	0.056	0.054	0.054	0.056	0.056	0.057	0.055	0.055	0.054	0.055	0.053	0.058	0.056	0.055	0.055	0.056	0.055	0.055	0.054	0.054	0.054	0.055	0.054	0.054
619	0.054	0.052	0.053	0.054	0.054	0.055	0.053	0.053	0.052	0.054	0.051	0.057	0.054	0.053	0.053	0.054	0.053	0.053	0.053	0.053	0.052	0.053	0.052	0.053
620	0.052	0.05	0.051	0.053	0.053	0.053	0.051	0.051	0.05	0.052	0.05	0.055	0.053	0.051	0.052	0.052	0.051	0.051	0.051	0.051	0.051	0.051	0.05	0.051
621	0.05	0.049	0.049	0.051	0.051	0.052	0.05	0.05	0.048	0.05	0.048	0.053	0.051	0.049	0.05	0.051	0.049	0.049	0.049	0.049	0.049	0.049	0.049	0.049
622	0.049	0.047	0.048	0.049	0.049	0.05	0.048	0.048	0.047	0.049	0.046	0.051	0.049	0.048	0.048	0.049	0.048	0.048	0.048	0.048	0.047	0.048	0.047	0.048
623	0.047	0.046	0.046	0.048	0.048	0.048	0.047	0.046	0.045	0.047	0.045	0.05	0.048	0.046	0.047	0.047	0.046	0.046	0.046	0.046	0.046	0.046	0.046	0.046
624	0.046	0.044	0.045	0.047	0.047	0.047	0.045	0.045	0.044	0.046	0.044	0.048	0.047	0.045	0.045	0.046	0.045	0.045	0.045	0.045	0.045	0.045	0.044	0.045
625	0.045	0.043	0.044	0.046	0.045	0.046	0.044	0.044	0.043	0.045	0.043	0.047	0.045	0.044	0.044	0.045	0.044	0.044	0.044	0.044	0.044	0.044	0.043	0.044
626	0.044	0.042	0.043	0.045	0.045	0.045	0.044	0.043	0.042	0.044	0.042	0.047	0.045	0.043	0.044	0.044	0.043	0.043	0.043	0.043	0.043	0.043	0.043	0.043
627	0.043	0.042	0.043	0.044	0.044	0.045	0.043	0.043	0.042	0.044	0.042	0.046	0.044	0.043	0.043	0.044	0.043	0.043	0.043	0.043	0.042	0.043	0.042	0.043
628	0.043	0.042	0.043	0.044	0.044	0.045	0.043	0.043	0.042	0.044	0.042	0.046	0.044	0.043	0.043	0.044	0.043	0.043	0.043	0.043	0.043	0.043	0.042	0.043
629	0.044	0.042	0.043	0.045	0.045	0.045	0.044	0.043	0.042	0.044	0.042	0.046	0.045	0.043	0.044	0.044	0.043	0.043	0.043	0.043	0.043	0.043	0.043	0.043
630	0.044	0.043	0.044	0.045	0.045	0.046	0.044	0.044	0.043	0.045	0.043	0.047	0.045	0.044	0.044	0.045	0.044	0.044	0.044	0.044	0.044	0.044	0.043	0.044
631	0.045	0.044	0.045	0.046	0.046	0.047	0.045	0.045	0.044	0.046	0.044	0.048	0.046	0.045	0.045	0.046	0.045	0.045	0.045	0.045	0.045	0.045	0.044	0.045
632	0.047	0.046	0.046	0.048	0.048	0.048	0.047	0.046	0.045	0.047	0.045	0.049	0.048	0.046	0.047	0.048	0.046	0.046	0.046	0.046	0.046	0.046	0.046	0.046
633	0.049	0.047	0.048	0.05	0.05	0.05	0.048	0.048	0.047	0.049	0.047	0.051	0.05	0.048	0.049	0.049	0.048	0.048	0.048	0.048	0.048	0.048	0.048	0.048
634	0.051	0.049	0.05	0.052	0.052	0.052	0.051	0.05	0.049	0.051	0.049	0.053	0.052	0.05	0.051	0.051	0.05	0.05	0.05	0.05	0.05	0.05	0.05	0.05
635	0.053	0.052	0.052	0.054	0.054	0.055	0.053	0.053	0.052	0.054	0.051	0.056	0.054	0.053	0.053	0.054	0.053	0.053	0.053	0.053	0.052	0.053	0.052	0.053
636	0.056	0.054	0.055	0.057	0.057	0.057	0.056	0.055	0.054	0.056	0.054	0.059	0.057	0.055	0.056	0.057	0.055	0.055	0.055	0.055	0.055	0.056	0.055	0.055
637	0.059	0.057	0.058	0.059	0.059	0.06	0.058	0.058	0.057	0.059	0.057	0.061	0.059	0.058	0.058	0.059	0.058	0.058	0.058	0.058	0.058	0.058	0.057	0.058
638	0.061	0.06	0.06	0.062	0.062	0.063	0.061	0.061	0.06	0.061	0.059	0.064	0.062	0.06	0.061	0.062	0.061	0.061	0.06	0.06	0.06	0.061	0.06	0.06
639	0.064	0.062	0.063	0.065	0.065	0.065	0.063	0.063	0.062	0.064	0.062	0.067	0.065	0.063	0.064	0.064	0.063	0.063	0.063	0.063	0.063	0.063	0.063	0.063
640	0.066	0.065	0.065	0.067	0.067	0.068	0.066	0.066	0.065	0.066	0.064	0.069	0.067	0.066	0.066	0.067	0.066	0.066	0.065	0.065	0.065	0.066	0.065	0.065
641	0.068	0.067	0.067	0.069	0.069	0.07	0.068	0.068	0.067	0.069	0.066	0.071	0.069	0.068	0.068	0.069	0.068	0.068	0.068	0.068	0.067	0.068	0.067	0.067
642	0.07	0.069	0.069	0.071	0.071	0.072	0.07	0.069	0.068	0.07	0.068	0.073	0.071	0.069	0.07	0.071	0.07	0.07	0.069	0.069	0.069	0.07	0.069	0.069
643	0.072	0.07	0.07	0.072	0.072	0.073	0.071	0.071	0.07	0.072	0.069	0.074	0.072	0.071	0.071	0.072	0.071	0.071	0.071	0.071	0.07	0.071	0.07	0.07
644	0.072	0.071	0.071	0.073	0.073	0.074	0.072	0.072	0.071	0.072	0.07	0.075	0.073	0.072	0.072	0.073	0.072	0.072	0.071	0.072	0.071	0.072	0.071	0.071
645	0.073	0.071	0.072	0.074	0.074	0.074	0.072	0.072	0.071	0.073	0.071	0.076	0.074	0.072	0.073	0.073	0.072	0.072	0.072	0.072	0.072	0.072	0.071	0.072
646	0.073	0.072	0.072	0.074	0.074	0.075	0.073	0.072	0.071	0.073	0.071	0.076	0.074	0.072	0.073	0.074	0.073	0.073	0.072	0.072	0.072	0.073	0.072	0.072
647	0.073	0.072	0.072	0.074	0.074	0.075	0.073	0.072	0.072	0.073	0.071	0.076	0.074	0.072	0.073	0.074	0.073	0.073	0.072	0.072	0.072	0.073	0.072	0.072
648	0.073	0.072	0.072	0.074	0.074	0.075	0.073	0.073	0.072	0.073	0.071	0.076	0.074	0.072	0.073	0.074	0.073	0.073	0.072	0.072	0.072	0.073	0.072	0.072
649	0.073	0.072	0.072	0.074	0.074	0.075	0.073	0.073	0.072	0.074	0.071	0.076	0.074	0.073	0.073	0.074	0.073	0.073	0.073	0.073	0.072	0.073	0.072	0.073
650	0.074	0.072	0.073	0.075	0.075	0.075	0.074	0.073	0.072	0.074	0.072	0.076	0.075	0.073	0.074	0.075	0.074	0.073	0.073	0.073	0.073	0.074	0.073	0.073
651	0.075	0.074	0.074	0.076	0.076	0.077	0.075	0.075	0.074	0.075	0.073	0.077	0.076	0.074	0.075	0.076	0.075	0.075	0.074	0.075	0.074	0.075	0.074	0.074
652	0.077	0.076	0.076	0.078	0.078	0.079	0.077	0.077	0.076	0.078	0.075	0.079	0.078	0.077	0.077	0.078	0.077	0.077	0.077	0.077	0.077	0.077	0.076	0.077
653	0.08	0.079	0.079	0.081	0.081	0.082	0.08	0.08	0.079	0.081	0.079	0.082	0.081	0.08	0.08	0.081	0.08	0.08	0.08	0.08	0.08	0.08	0.079	0.08
654	0.084	0.083	0.084	0.086	0.086	0.087	0.085	0.084	0.083	0.085	0.083	0.087	0.086	0.085	0.085	0.086	0.085	0.085	0.084	0.085	0.084	0.085	0.084	0.085
655	0.09	0.09	0.09	0.092	0.092	0.093	0.091	0.091	0.09	0.092	0.09	0.093	0.092	0.091	0.091	0.092	0.091	0.091	0.091	0.091	0.091	0.091	0.091	0.091
656	0.098	0.098	0.099	0.101	0.101	0.102	0.1	0.099	0.098	0.1	0.098	0.101	0.101	0.099	0.1	0.101	0.1	0.1	0.1	0.1	0.099	0.1	0.099	0.1
657	0.109	0.109	0.11	0.112	0.112	0.112	0.11	0.11	0.109	0.111	0.109	0.112	0.112	0.11	0.111	0.112	0.111	0.111	0.111	0.111	0.111	0.111	0.11	0.11
658	0.123	0.123	0.124	0.126	0.126	0.127	0.125	0.125	0.124	0.126	0.123	0.126	0.126	0.125	0.125	0.126	0.125	0.125	0.125	0.125	0.125	0.126	0.125	0.125
659	0.141	0.141	0.141	0.143	0.144	0.145	0.143	0.142	0.142	0.144	0.141	0.144	0.144	0.143	0.143	0.144	0.143	0.143	0.143	0.143	0.143	0.144	0.143	0.143
660	0.163	0.163	0.163	0.165	0.165	0.166	0.164	0.164	0.163	0.165	0.163	0.166	0.166	0.165	0.165	0.166	0.165	0.165	0.165	0.165	0.165	0.165	0.165	0.165
661	0.189	0.189	0.189	0.191	0.191	0.192	0.191	0.19	0.189	0.191	0.19	0.192	0.192	0.191	0.192	0.192	0.191	0.191	0.191	0.191	0.191	0.191	0.191	0.191
662	0.219	0.219	0.22	0.222	0.222	0.222	0.221	0.22	0.22	0.221	0.219	0.223	0.222	0.221	0.222	0.223	0.222	0.222	0.222	0.222	0.221	0.222	0.221	0.221
663	0.252	0.251	0.253	0.254	0.254	0.255	0.253	0.253	0.252	0.254	0.251	0.256	0.255	0.254	0.255	0.256	0.255	0.255	0.254	0.254	0.254	0.254	0.253	0.254
664	0.288	0.286	0.287	0.289	0.289	0.29	0.288	0.288	0.287	0.288	0.286	0.292	0.29	0.288	0.289	0.29	0.289	0.289	0.289	0.289	0.288	0.289	0.288	0.288
665	0.325	0.322	0.323	0.325	0.325	0.325	0.324	0.323	0.322	0.324	0.322	0.329	0.326	0.325	0.326	0.326	0.325	0.325	0.325	0.325	0.324	0.324	0.324	0.324
666	0.36	0.357	0.357	0.359	0.359	0.359	0.357	0.357	0.356	0.358	0.355	0.365	0.36	0.359	0.36	0.36	0.359	0.359	0.358	0.358	0.358	0.358	0.357	0.357
667	0.393	0.388	0.388	0.39	0.39	0.39	0.388	0.388	0.386	0.388	0.386	0.397	0.392	0.39	0.391	0.391	0.39	0.39	0.389	0.389	0.389	0.389	0.388	0.388
668	0.422	0.416	0.416	0.418	0.418	0.418	0.416	0.416	0.414	0.416	0.414	0.426	0.419	0.418	0.419	0.419	0.418	0.418	0.417	0.417	0.417	0.417	0.416	0.416
669	0.446	0.439	0.44	0.441	0.441	0.441	0.438	0.438	0.437	0.439	0.436	0.45	0.442	0.441	0.442	0.442	0.441	0.441	0.44	0.44	0.439	0.439	0.438	0.438
670	0.466	0.458	0.459	0.46	0.459	0.459	0.457	0.457	0.456	0.457	0.454	0.47	0.462	0.46	0.461	0.461	0.46	0.46	0.459	0.458	0.458	0.458	0.457	0.457
671	0.482	0.473	0.474	0.475	0.475	0.474	0.472	0.472	0.471	0.472	0.469	0.486	0.477	0.475	0.476	0.476	0.475	0.475	0.474	0.473	0.473	0.472	0.472	0.471
672	0.493	0.485	0.485	0.487	0.486	0.485	0.483	0.483	0.482	0.483	0.48	0.498	0.488	0.486	0.487	0.487	0.486	0.486	0.485	0.484	0.484	0.483	0.483	0.482
673	0.501	0.492	0.492	0.493	0.492	0.492	0.49	0.49	0.488	0.489	0.486	0.505	0.495	0.493	0.494	0.494	0.492	0.493	0.491	0.491	0.49	0.49	0.489	0.489
674	0.503	0.494	0.494	0.495	0.494	0.494	0.492	0.491	0.49	0.491	0.488	0.508	0.497	0.495	0.496	0.496	0.494	0.495	0.493	0.492	0.492	0.491	0.491	0.49
675	0.501	0.491	0.491	0.492	0.491	0.49	0.488	0.488	0.486	0.488	0.484	0.505	0.494	0.491	0.493	0.492	0.491	0.492	0.49	0.489	0.488	0.488	0.487	0.487
676	0.492	0.481	0.481	0.483	0.482	0.481	0.479	0.478	0.477	0.478	0.475	0.496	0.484	0.482	0.483	0.483	0.481	0.482	0.48	0.479	0.479	0.478	0.477	0.477
677	0.476	0.466	0.466	0.467	0.466	0.465	0.463	0.462	0.461	0.462	0.459	0.48	0.468	0.466	0.467	0.467	0.465	0.466	0.464	0.463	0.463	0.462	0.462	0.461
678	0.454	0.444	0.444	0.445	0.444	0.444	0.441	0.441	0.439	0.44	0.437	0.458	0.447	0.444	0.446	0.445	0.443	0.444	0.442	0.441	0.441	0.44	0.44	0.439
679	0.427	0.417	0.416	0.418	0.417	0.416	0.414	0.413	0.412	0.413	0.41	0.431	0.42	0.417	0.418	0.417	0.416	0.416	0.415	0.414	0.413	0.413	0.412	0.412
680	0.393	0.384	0.384	0.385	0.384	0.384	0.381	0.381	0.379	0.38	0.378	0.397	0.387	0.384	0.385	0.385	0.383	0.383	0.381	0.381	0.38	0.38	0.379	0.379
681	0.356	0.348	0.348	0.349	0.348	0.348	0.345	0.345	0.343	0.344	0.342	0.359	0.35	0.348	0.349	0.349	0.347	0.347	0.345	0.345	0.344	0.344	0.343	0.343
682	0.317	0.31	0.311	0.312	0.311	0.311	0.308	0.308	0.306	0.307	0.305	0.32	0.312	0.31	0.311	0.311	0.31	0.31	0.309	0.308	0.307	0.307	0.306	0.306
683	0.279	0.273	0.274	0.275	0.274	0.274	0.271	0.271	0.27	0.271	0.268	0.282	0.276	0.273	0.274	0.275	0.273	0.274	0.272	0.272	0.271	0.27	0.269	0.269
684	0.243	0.238	0.239	0.241	0.24	0.24	0.237	0.237	0.236	0.237	0.234	0.246	0.241	0.239	0.24	0.24	0.238	0.239	0.238	0.237	0.237	0.237	0.235	0.235
685	0.211	0.207	0.207	0.209	0.208	0.209	0.206	0.206	0.205	0.206	0.203	0.214	0.209	0.207	0.208	0.208	0.207	0.207	0.206	0.206	0.206	0.206	0.205	0.204
686	0.18	0.177	0.177	0.178	0.178	0.179	0.176	0.176	0.174	0.176	0.174	0.183	0.179	0.177	0.177	0.178	0.176	0.177	0.176	0.176	0.175	0.176	0.175	0.175
687	0.152	0.15	0.149	0.151	0.151	0.151	0.149	0.148	0.147	0.149	0.147	0.155	0.152	0.15	0.15	0.15	0.149	0.149	0.149	0.148	0.148	0.148	0.148	0.148
688	0.128	0.126	0.126	0.128	0.128	0.128	0.126	0.126	0.124	0.126	0.124	0.131	0.128	0.127	0.127	0.128	0.126	0.126	0.126	0.126	0.125	0.125	0.124	0.125
689	0.107	0.106	0.106	0.107	0.107	0.108	0.106	0.105	0.104	0.106	0.103	0.109	0.108	0.106	0.107	0.107	0.106	0.106	0.105	0.105	0.105	0.105	0.104	0.105
690	0.089	0.088	0.089	0.09	0.09	0.091	0.088	0.088	0.087	0.089	0.086	0.092	0.091	0.089	0.089	0.09	0.089	0.089	0.088	0.088	0.088	0.088	0.087	0.088
691	0.075	0.074	0.074	0.076	0.076	0.077	0.074	0.074	0.073	0.075	0.073	0.077	0.076	0.075	0.075	0.076	0.074	0.074	0.074	0.074	0.074	0.074	0.073	0.074
692	0.063	0.062	0.062	0.064	0.064	0.065	0.062	0.062	0.061	0.063	0.061	0.065	0.064	0.062	0.063	0.064	0.062	0.062	0.062	0.062	0.062	0.062	0.061	0.062
693	0.053	0.052	0.052	0.054	0.054	0.055	0.052	0.052	0.051	0.053	0.051	0.055	0.054	0.052	0.053	0.054	0.052	0.052	0.052	0.052	0.052	0.052	0.051	0.052
694	0.044	0.044	0.044	0.046	0.046	0.047	0.044	0.044	0.043	0.045	0.043	0.047	0.046	0.044	0.045	0.046	0.044	0.044	0.044	0.044	0.044	0.044	0.043	0.044
695	0.038	0.037	0.037	0.039	0.039	0.04	0.038	0.038	0.037	0.038	0.036	0.04	0.039	0.038	0.038	0.039	0.038	0.038	0.037	0.037	0.037	0.037	0.037	0.037
696	0.032	0.031	0.032	0.034	0.033	0.034	0.032	0.032	0.031	0.033	0.03	0.034	0.034	0.032	0.032	0.033	0.032	0.032	0.032	0.032	0.032	0.032	0.031	0.032
697	0.028	0.027	0.027	0.029	0.029	0.03	0.028	0.027	0.027	0.028	0.026	0.03	0.029	0.027	0.028	0.029	0.028	0.027	0.027	0.027	0.027	0.027	0.027	0.027
698	0.024	0.023	0.024	0.026	0.025	0.026	0.024	0.024	0.023	0.025	0.023	0.026	0.026	0.024	0.024	0.025	0.024	0.024	0.024	0.024	0.024	0.024	0.023	0.024
699	0.021	0.02	0.021	0.023	0.023	0.023	0.021	0.021	0.02	0.022	0.02	0.023	0.023	0.021	0.021	0.022	0.021	0.021	0.021	0.021	0.021	0.021	0.02	0.021
700	0.019	0.018	0.019	0.02	0.02	0.021	0.019	0.019	0.018	0.02	0.017	0.021	0.02	0.019	0.019	0.02	0.019	0.019	0.018	0.019	0.018	0.019	0.018	0.019
701	0.017	0.016	0.017	0.018	0.018	0.019	0.017	0.017	0.016	0.018	0.015	0.019	0.018	0.017	0.017	0.018	0.017	0.017	0.017	0.017	0.016	0.017	0.016	0.017
702	0.015	0.015	0.015	0.017	0.017	0.018	0.016	0.015	0.014	0.016	0.014	0.018	0.017	0.015	0.016	0.016	0.015	0.015	0.015	0.015	0.015	0.015	0.015	0.015
703	0.014	0.013	0.014	0.016	0.016	0.016	0.014	0.014	0.013	0.015	0.013	0.016	0.016	0.014	0.014	0.015	0.014	0.014	0.014	0.014	0.014	0.014	0.013	0.014
704	0.013	0.012	0.013	0.015	0.015	0.015	0.013	0.013	0.012	0.014	0.012	0.015	0.015	0.013	0.013	0.014	0.013	0.013	0.013	0.013	0.013	0.013	0.012	0.013
705	0.012	0.012	0.012	0.014	0.014	0.015	0.013	0.012	0.011	0.013	0.011	0.015	0.014	0.012	0.013	0.013	0.012	0.012	0.012	0.012	0.012	0.012	0.012	0.012
706	0.012	0.011	0.011	0.013	0.013	0.014	0.012	0.012	0.011	0.013	0.01	0.014	0.013	0.012	0.012	0.013	0.012	0.012	0.011	0.011	0.011	0.011	0.011	0.011
707	0.011	0.01	0.011	0.013	0.013	0.013	0.011	0.011	0.01	0.012	0.01	0.013	0.013	0.011	0.011	0.012	0.011	0.011	0.011	0.011	0.011	0.011	0.01	0.011
708	0.011	0.01	0.01	0.012	0.012	0.013	0.011	0.011	0.01	0.012	0.009	0.013	0.012	0.011	0.011	0.012	0.011	0.011	0.01	0.011	0.01	0.011	0.01	0.011
709	0.01	0.01	0.01	0.012	0.012	0.013	0.011	0.01	0.01	0.011	0.009	0.013	0.012	0.01	0.011	0.012	0.01	0.01	0.01	0.01	0.01	0.01	0.01	0.01
710	0.01	0.009	0.01	0.012	0.012	0.013	0.011	0.01	0.009	0.011	0.009	0.012	0.012	0.01	0.01	0.011	0.01	0.01	0.01	0.01	0.01	0.01	0.01	0.01
711	0.01	0.009	0.01	0.012	0.012	0.013	0.01	0.01	0.009	0.011	0.009	0.012	0.011	0.01	0.01	0.011	0.01	0.01	0.01	0.01	0.01	0.01	0.009	0.01
712	0.01	0.009	0.01	0.012	0.012	0.012	0.01	0.01	0.009	0.011	0.009	0.012	0.011	0.01	0.01	0.011	0.01	0.01	0.01	0.01	0.01	0.01	0.009	0.01
713	0.01	0.009	0.01	0.012	0.012	0.012	0.01	0.01	0.009	0.011	0.009	0.012	0.011	0.01	0.01	0.011	0.01	0.01	0.01	0.01	0.01	0.01	0.009	0.01
714	0.01	0.009	0.01	0.012	0.012	0.013	0.011	0.01	0.009	0.011	0.009	0.012	0.011	0.01	0.01	0.011	0.01	0.01	0.01	0.01	0.01	0.01	0.009	0.01
715	0.01	0.009	0.01	0.012	0.012	0.013	0.011	0.01	0.01	0.011	0.009	0.012	0.012	0.01	0.01	0.011	0.01	0.01	0.01	0.01	0.01	0.01	0.01	0.01
716	0.01	0.009	0.01	0.012	0.012	0.013	0.011	0.011	0.01	0.012	0.009	0.012	0.012	0.01	0.011	0.012	0.011	0.011	0.01	0.01	0.01	0.01	0.01	0.01
717	0.01	0.01	0.01	0.012	0.012	0.013	0.011	0.011	0.01	0.012	0.01	0.012	0.012	0.011	0.011	0.012	0.011	0.011	0.011	0.011	0.011	0.011	0.01	0.011
718	0.01	0.01	0.011	0.013	0.013	0.014	0.012	0.011	0.01	0.012	0.01	0.013	0.012	0.011	0.011	0.012	0.011	0.011	0.011	0.011	0.011	0.011	0.011	0.011
719	0.011	0.01	0.011	0.013	0.013	0.014	0.012	0.012	0.011	0.013	0.01	0.013	0.013	0.011	0.012	0.013	0.012	0.012	0.011	0.012	0.011	0.012	0.011	0.011
720	0.011	0.011	0.012	0.014	0.014	0.015	0.013	0.012	0.011	0.013	0.011	0.013	0.013	0.012	0.012	0.013	0.012	0.012	0.012	0.012	0.012	0.012	0.011	0.012
721	0.012	0.011	0.012	0.014	0.014	0.015	0.013	0.013	0.012	0.014	0.011	0.014	0.014	0.012	0.013	0.014	0.013	0.013	0.012	0.013	0.012	0.013	0.012	0.012
722	0.012	0.012	0.013	0.015	0.015	0.016	0.014	0.013	0.012	0.014	0.012	0.014	0.014	0.013	0.013	0.014	0.013	0.013	0.013	0.013	0.013	0.013	0.013	0.013
723	0.013	0.013	0.013	0.015	0.015	0.016	0.014	0.014	0.013	0.015	0.012	0.015	0.015	0.014	0.014	0.015	0.014	0.014	0.014	0.014	0.014	0.014	0.013	0.013
724	0.014	0.013	0.014	0.016	0.016	0.017	0.015	0.015	0.014	0.015	0.013	0.016	0.016	0.014	0.015	0.016	0.015	0.015	0.014	0.014	0.014	0.014	0.014	0.014
725	0.014	0.014	0.015	0.017	0.017	0.018	0.016	0.015	0.014	0.016	0.013	0.016	0.016	0.015	0.015	0.016	0.015	0.015	0.015	0.015	0.015	0.015	0.014	0.014
726	0.015	0.015	0.015	0.017	0.017	0.018	0.016	0.016	0.015	0.016	0.014	0.017	0.017	0.015	0.016	0.017	0.016	0.016	0.016	0.016	0.015	0.015	0.015	0.015
727	0.016	0.015	0.016	0.018	0.018	0.019	0.017	0.016	0.015	0.017	0.014	0.018	0.018	0.016	0.016	0.018	0.016	0.016	0.016	0.016	0.016	0.016	0.015	0.016
728	0.016	0.016	0.017	0.019	0.019	0.019	0.017	0.017	0.016	0.018	0.015	0.018	0.018	0.017	0.017	0.018	0.017	0.017	0.017	0.017	0.017	0.017	0.016	0.016
729	0.017	0.017	0.017	0.019	0.019	0.02	0.018	0.017	0.016	0.018	0.015	0.019	0.019	0.017	0.018	0.019	0.018	0.018	0.017	0.017	0.017	0.017	0.016	0.016
730	0.018	0.017	0.018	0.02	0.02	0.02	0.018	0.018	0.017	0.018	0.016	0.02	0.02	0.018	0.018	0.019	0.018	0.018	0.018	0.018	0.017	0.017	0.017	0.017
731	0.018	0.018	0.018	0.02	0.02	0.021	0.019	0.018	0.017	0.019	0.016	0.02	0.02	0.018	0.019	0.02	0.019	0.019	0.018	0.018	0.018	0.018	0.017	0.017
732	0.019	0.018	0.019	0.021	0.021	0.021	0.019	0.019	0.017	0.019	0.016	0.021	0.021	0.019	0.019	0.02	0.019	0.019	0.019	0.018	0.018	0.018	0.017	0.017
733	0.019	0.019	0.019	0.021	0.021	0.022	0.019	0.019	0.018	0.019	0.017	0.022	0.021	0.019	0.02	0.021	0.019	0.019	0.019	0.019	0.018	0.018	0.017	0.018
734	0.02	0.019	0.02	0.021	0.021	0.022	0.019	0.019	0.018	0.019	0.017	0.022	0.021	0.02	0.02	0.021	0.02	0.02	0.019	0.019	0.019	0.019	0.018	0.018
735	0.02	0.019	0.02	0.022	0.021	0.022	0.02	0.019	0.018	0.019	0.017	0.022	0.022	0.02	0.02	0.021	0.02	0.02	0.019	0.019	0.019	0.019	0.018	0.018
736	0.021	0.02	0.02	0.022	0.021	0.022	0.02	0.019	0.018	0.019	0.017	0.023	0.022	0.02	0.02	0.021	0.02	0.02	0.019	0.019	0.019	0.019	0.018	0.018
737	0.021	0.02	0.02	0.022	0.022	0.022	0.02	0.019	0.018	0.019	0.017	0.023	0.022	0.02	0.02	0.021	0.02	0.02	0.019	0.019	0.019	0.019	0.018	0.018
738	0.021	0.02	0.02	0.022	0.021	0.022	0.019	0.019	0.018	0.019	0.017	0.023	0.022	0.02	0.02	0.021	0.02	0.02	0.019	0.019	0.019	0.018	0.017	0.017
739	0.021	0.02	0.02	0.022	0.021	0.022	0.019	0.019	0.018	0.019	0.016	0.023	0.022	0.02	0.02	0.021	0.02	0.02	0.019	0.019	0.018	0.018	0.017	0.017
740	0.021	0.02	0.02	0.021	0.021	0.022	0.019	0.019	0.017	0.019	0.016	0.023	0.022	0.02	0.02	0.021	0.02	0.02	0.019	0.019	0.018	0.018	0.017	0.017
741	0.021	0.02	0.02	0.021	0.021	0.021	0.019	0.018	0.017	0.018	0.016	0.023	0.022	0.02	0.02	0.021	0.019	0.019	0.019	0.018	0.018	0.018	0.017	0.016
742	0.021	0.019	0.019	0.021	0.02	0.021	0.018	0.018	0.016	0.018	0.015	0.023	0.022	0.02	0.02	0.02	0.019	0.019	0.018	0.018	0.017	0.017	0.016	0.016
743	0.021	0.019	0.019	0.02	0.02	0.02	0.018	0.017	0.016	0.018	0.015	0.023	0.021	0.019	0.019	0.02	0.018	0.019	0.018	0.017	0.017	0.017	0.016	0.016
744	0.02	0.019	0.019	0.02	0.02	0.02	0.017	0.017	0.016	0.017	0.014	0.023	0.021	0.019	0.019	0.02	0.018	0.018	0.017	0.017	0.016	0.016	0.015	0.015
745	0.02	0.018	0.018	0.019	0.019	0.019	0.017	0.016	0.015	0.017	0.014	0.022	0.02	0.018	0.018	0.019	0.018	0.018	0.017	0.016	0.016	0.016	0.015	0.015
746	0.019	0.018	0.018	0.019	0.018	0.019	0.016	0.016	0.014	0.016	0.013	0.022	0.02	0.018	0.018	0.018	0.017	0.017	0.016	0.016	0.015	0.015	0.014	0.014
747	0.019	0.017	0.017	0.018	0.018	0.018	0.016	0.015	0.014	0.015	0.013	0.021	0.019	0.017	0.017	0.018	0.016	0.016	0.016	0.015	0.015	0.015	0.014	0.014
748	0.018	0.016	0.016	0.018	0.017	0.018	0.015	0.015	0.013	0.015	0.012	0.021	0.019	0.016	0.017	0.017	0.016	0.016	0.015	0.015	0.014	0.014	0.013	0.013
749	0.018	0.016	0.016	0.017	0.017	0.017	0.014	0.014	0.013	0.014	0.012	0.02	0.018	0.016	0.016	0.017	0.015	0.015	0.014	0.014	0.014	0.013	0.012	0.012
750	0.017	0.015	0.015	0.016	0.016	0.016	0.014	0.013	0.012	0.014	0.011	0.019	0.017	0.015	0.015	0.016	0.014	0.014	0.014	0.013	0.013	0.013	0.012	0.012
751	0.016	0.014	0.014	0.016	0.015	0.016	0.013	0.013	0.011	0.013	0.01	0.019	0.017	0.014	0.015	0.015	0.014	0.014	0.013	0.013	0.012	0.012	0.011	0.011
752	0.016	0.014	0.014	0.015	0.015	0.015	0.013	0.012	0.011	0.012	0.01	0.018	0.016	0.014	0.014	0.015	0.013	0.013	0.012	0.012	0.012	0.012	0.011	0.011
753	0.015	0.013	0.013	0.014	0.014	0.014	0.012	0.011	0.01	0.012	0.009	0.017	0.015	0.013	0.013	0.014	0.012	0.013	0.012	0.012	0.011	0.011	0.01	0.01
754	0.014	0.012	0.012	0.014	0.013	0.014	0.011	0.011	0.01	0.011	0.009	0.016	0.015	0.012	0.013	0.013	0.012	0.012	0.011	0.011	0.01	0.01	0.009	0.01
755	0.014	0.012	0.012	0.013	0.013	0.013	0.011	0.01	0.009	0.011	0.008	0.016	0.014	0.012	0.012	0.013	0.011	0.011	0.01	0.01	0.01	0.01	0.009	0.009
756	0.013	0.011	0.011	0.012	0.012	0.013	0.01	0.01	0.008	0.01	0.008	0.015	0.013	0.011	0.011	0.012	0.011	0.011	0.01	0.01	0.009	0.009	0.008	0.008
757	0.012	0.01	0.01	0.012	0.011	0.012	0.01	0.009	0.008	0.01	0.007	0.014	0.013	0.01	0.011	0.011	0.01	0.01	0.009	0.009	0.009	0.009	0.008	0.008
758	0.011	0.01	0.01	0.011	0.011	0.011	0.009	0.009	0.007	0.009	0.007	0.014	0.012	0.01	0.01	0.011	0.009	0.009	0.009	0.009	0.008	0.008	0.007	0.007
759	0.011	0.009	0.009	0.01	0.01	0.011	0.008	0.008	0.007	0.009	0.006	0.013	0.011	0.009	0.009	0.01	0.009	0.009	0.008	0.008	0.008	0.008	0.007	0.007
760	0.01	0.008	0.009	0.01	0.01	0.01	0.008	0.008	0.006	0.008	0.006	0.012	0.011	0.009	0.009	0.01	0.008	0.008	0.008	0.007	0.007	0.007	0.006	0.007
761	0.009	0.008	0.008	0.009	0.009	0.01	0.007	0.007	0.006	0.008	0.005	0.011	0.01	0.008	0.008	0.009	0.008	0.008	0.007	0.007	0.007	0.007	0.006	0.006
762	0.009	0.007	0.007	0.009	0.009	0.009	0.007	0.007	0.006	0.007	0.005	0.011	0.01	0.007	0.008	0.008	0.007	0.007	0.007	0.007	0.006	0.006	0.006	0.006
763	0.008	0.007	0.007	0.008	0.008	0.009	0.007	0.006	0.005	0.007	0.004	0.01	0.009	0.007	0.007	0.008	0.007	0.007	0.006	0.006	0.006	0.006	0.005	0.005
764	0.008	0.006	0.006	0.008	0.008	0.008	0.006	0.006	0.005	0.007	0.004	0.01	0.008	0.006	0.007	0.007	0.006	0.006	0.006	0.006	0.005	0.006	0.005	0.005
765	0.007	0.006	0.006	0.007	0.007	0.008	0.006	0.005	0.004	0.006	0.004	0.009	0.008	0.006	0.006	0.007	0.006	0.006	0.005	0.005	0.005	0.005	0.005	0.005
766	0.007	0.005	0.006	0.007	0.007	0.008	0.005	0.005	0.004	0.006	0.003	0.009	0.008	0.006	0.006	0.007	0.005	0.005	0.005	0.005	0.005	0.005	0.004	0.004
767	0.006	0.005	0.005	0.007	0.007	0.007	0.005	0.005	0.004	0.006	0.003	0.008	0.007	0.005	0.005	0.006	0.005	0.005	0.005	0.005	0.004	0.005	0.004	0.004
768	0.006	0.004	0.005	0.006	0.006	0.007	0.005	0.004	0.003	0.005	0.003	0.008	0.007	0.005	0.005	0.006	0.005	0.005	0.004	0.004	0.004	0.004	0.004	0.004
769	0.005	0.004	0.004	0.006	0.006	0.007	0.004	0.004	0.003	0.005	0.003	0.007	0.006	0.004	0.005	0.005	0.004	0.004	0.004	0.004	0.004	0.004	0.003	0.004
770	0.005	0.004	0.004	0.006	0.006	0.006	0.004	0.004	0.003	0.005	0.002	0.007	0.006	0.004	0.004	0.005	0.004	0.004	0.004	0.004	0.003	0.004	0.003	0.003
771	0.005	0.003	0.004	0.005	0.005	0.006	0.004	0.004	0.003	0.005	0.002	0.007	0.006	0.004	0.004	0.005	0.004	0.004	0.003	0.003	0.003	0.004	0.003	0.003
772	0.004	0.003	0.004	0.005	0.005	0.006	0.004	0.003	0.002	0.005	0.002	0.006	0.005	0.004	0.004	0.005	0.003	0.004	0.003	0.003	0.003	0.003	0.003	0.003
773	0.004	0.003	0.003	0.005	0.005	0.006	0.003	0.003	0.002	0.004	0.002	0.006	0.005	0.003	0.003	0.004	0.003	0.003	0.003	0.003	0.003	0.003	0.003	0.003
774	0.004	0.003	0.003	0.005	0.005	0.005	0.003	0.003	0.002	0.004	0.002	0.006	0.005	0.003	0.003	0.004	0.003	0.003	0.003	0.003	0.003	0.003	0.002	0.003
775	0.003	0.002	0.003	0.004	0.004	0.005	0.003	0.003	0.002	0.004	0.001	0.005	0.005	0.003	0.003	0.004	0.003	0.003	0.002	0.003	0.002	0.003	0.002	0.002
776	0.003	0.002	0.003	0.004	0.004	0.005	0.003	0.003	0.002	0.004	0.001	0.005	0.004	0.003	0.003	0.004	0.003	0.003	0.002	0.002	0.002	0.003	0.002	0.002
777	0.003	0.002	0.002	0.004	0.004	0.005	0.003	0.003	0.002	0.004	0.001	0.005	0.004	0.002	0.003	0.004	0.002	0.003	0.002	0.002	0.002	0.003	0.002	0.002
778	0.003	0.002	0.002	0.004	0.004	0.005	0.003	0.002	0.001	0.004	0.001	0.005	0.004	0.002	0.002	0.003	0.002	0.002	0.002	0.002	0.002	0.002	0.002	0.002
779	0.003	0.002	0.002	0.004	0.004	0.005	0.002	0.002	0.001	0.003	0.001	0.005	0.004	0.002	0.002	0.003	0.002	0.002	0.002	0.002	0.002	0.002	0.002	0.002
780	0.002	0.001	0.002	0.004	0.004	0.004	0.002	0.002	0.001	0.003	0.001	0.004	0.004	0.002	0.002	0.003	0.002	0.002	0.002	0.002	0.002	0.002	0.002	0.002
781	0.002	0.001	0.002	0.004	0.004	0.004	0.002	0.002	0.001	0.003	0.001	0.004	0.004	0.002	0.002	0.003	0.002	0.002	0.002	0.002	0.002	0.002	0.002	0.002
782	0.002	0.001	0.002	0.003	0.003	0.004	0.002	0.002	0.001	0.003	0.001	0.004	0.003	0.002	0.002	0.003	0.002	0.002	0.002	0.002	0.002	0.002	0.002	0.002
783	0.002	0.001	0.002	0.003	0.003	0.004	0.002	0.002	0.001	0.003	0.001	0.004	0.003	0.002	0.002	0.003	0.002	0.002	0.001	0.002	0.001	0.002	0.001	0.002
784	0.002	0.001	0.002	0.003	0.003	0.004	0.002	0.002	0.001	0.003	0.001	0.004	0.003	0.002	0.002	0.003	0.002	0.002	0.001	0.001	0.001	0.002	0.001	0.002
785	0.002	0.001	0.001	0.003	0.003	0.004	0.002	0.002	0.001	0.003	0.001	0.004	0.003	0.001	0.002	0.003	0.002	0.002	0.001	0.001	0.001	0.002	0.001	0.001
786	0.002	0.001	0.001	0.003	0.003	0.004	0.002	0.002	0.001	0.003	0	0.004	0.003	0.001	0.002	0.003	0.001	0.002	0.001	0.001	0.001	0.002	0.001	0.001
787	0.002	0.001	0.001	0.003	0.003	0.004	0.002	0.002	0.001	0.003	0	0.004	0.003	0.001	0.001	0.002	0.001	0.002	0.001	0.001	0.001	0.002	0.001	0.001
788	0.001	0.001	0.001	0.003	0.003	0.004	0.002	0.002	0.001	0.003	0	0.004	0.003	0.001	0.001	0.002	0.001	0.002	0.001	0.001	0.001	0.001	0.001	0.001
789	0.001	0.001	0.001	0.003	0.003	0.004	0.002	0.001	0.001	0.003	0	0.004	0.003	0.001	0.001	0.002	0.001	0.002	0.001	0.001	0.001	0.001	0.001	0.001
790	0.001	0	0.001	0.003	0.003	0.004	0.002	0.001	0.001	0.003	0	0.003	0.003	0.001	0.001	0.002	0.001	0.001	0.001	0.001	0.001	0.001	0.001	0.001
791	0.001	0	0.001	0.003	0.003	0.004	0.001	0.001	0.001	0.003	0	0.003	0.003	0.001	0.001	0.002	0.001	0.001	0.001	0.001	0.001	0.001	0.001	0.001
792	0.001	0	0.001	0.003	0.003	0.003	0.001	0.001	0	0.003	0	0.003	0.003	0.001	0.001	0.002	0.001	0.001	0.001	0.001	0.001	0.001	0.001	0.001
793	0.001	0	0.001	0.003	0.003	0.003	0.001	0.001	0	0.003	0	0.003	0.003	0.001	0.001	0.002	0.001	0.001	0.001	0.001	0.001	0.001	0.001	0.001
794	0.001	0	0.001	0.003	0.003	0.003	0.001	0.001	0	0.003	0	0.003	0.002	0.001	0.001	0.002	0.001	0.001	0.001	0.001	0.001	0.001	0.001	0.001
795	0.001	0	0.001	0.003	0.003	0.003	0.001	0.001	0	0.003	0	0.003	0.002	0.001	0.001	0.002	0.001	0.001	0.001	0.001	0.001	0.001	0.001	0.001
796	0.001	0	0.001	0.002	0.003	0.003	0.001	0.001	0	0.003	0	0.003	0.002	0.001	0.001	0.002	0.001	0.001	0.001	0.001	0.001	0.001	0.001	0.001
797	0.001	0	0.001	0.002	0.003	0.003	0.001	0.001	0	0.003	0	0.003	0.002	0.001	0.001	0.002	0.001	0.001	0.001	0.001	0.001	0.001	0.001	0.001
798	0.001	0	0.001	0.002	0.003	0.003	0.001	0.001	0	0.003	0	0.003	0.002	0.001	0.001	0.002	0.001	0.001	0.001	0.001	0.001	0.001	0.001	0.001
799	0.001	0	0.001	0.002	0.003	0.003	0.001	0.001	0	0.003	0	0.003	0.002	0.001	0.001	0.002	0.001	0.001	0.001	0.001	0.001	0.001	0.001	0.001
800	0.001	0	0.001	0.002	0.002	0.003	0.001	0.001	0	0.003	0	0.003	0.002	0.001	0.001	0.002	0.001	0.001	0.001	0.001	0.001	0.001	0.001	0.001
801	0.001	0	0.001	0.002	0.002	0.003	0.001	0.001	0	0.003	0	0.003	0.002	0.001	0.001	0.002	0.001	0.001	0.001	0.001	0.001	0.001	0.001	0.001
802	0.001	0	0.001	0.002	0.002	0.003	0.001	0.001	0	0.002	0	0.003	0.002	0.001	0.001	0.002	0.001	0.001	0.001	0.001	0.001	0.001	0.001	0.001
803	0.001	0	0.001	0.002	0.002	0.003	0.001	0.001	0	0.002	0	0.003	0.002	0.001	0.001	0.002	0.001	0.001	0.001	0.001	0.001	0.001	0.001	0.001
804	0.001	0	0.001	0.002	0.002	0.003	0.001	0.001	0	0.002	0	0.003	0.002	0.001	0.001	0.002	0.001	0.001	0	0.001	0.001	0.001	0.001	0.001
805	0.001	0	0.001	0.002	0.002	0.003	0.001	0.001	0	0.002	0	0.003	0.002	0.001	0.001	0.002	0.001	0.001	0	0.001	0.001	0.001	0.001	0.001
806	0.001	0	0.001	0.002	0.002	0.003	0.001	0.001	0	0.002	0	0.003	0.002	0.001	0.001	0.002	0.001	0.001	0	0.001	0.001	0.001	0.001	0.001
807	0.001	0	0.001	0.002	0.002	0.003	0.001	0.001	0	0.002	0	0.003	0.002	0.001	0.001	0.002	0.001	0.001	0	0.001	0.001	0.001	0.001	0.001
808	0.001	0	0.001	0.002	0.002	0.003	0.001	0.001	0	0.002	0	0.003	0.002	0.001	0.001	0.002	0.001	0.001	0	0.001	0.001	0.001	0.001	0.001
809	0.001	0	0.001	0.002	0.002	0.003	0.001	0.001	0	0.002	0	0.003	0.002	0.001	0.001	0.002	0.001	0.001	0	0.001	0.001	0.001	0.001	0.001
810	0.001	0	0.001	0.002	0.002	0.003	0.001	0.001	0	0.002	0	0.003	0.002	0.001	0.001	0.002	0.001	0.001	0	0.001	0.001	0.001	0.001	0.001
811	0.001	0	0.001	0.002	0.002	0.003	0.001	0.001	0	0.002	0	0.003	0.002	0.001	0.001	0.002	0.001	0.001	0	0.001	0.001	0.001	0.001	0.001
812	0.001	0	0.001	0.002	0.002	0.003	0.001	0.001	0	0.002	0	0.003	0.002	0.001	0.001	0.002	0.001	0.001	0	0.001	0.001	0.001	0.001	0.001
813	0.001	0	0.001	0.002	0.002	0.003	0.001	0.001	0	0.002	0	0.003	0.002	0.001	0	0.002	0.001	0.001	0	0.001	0.001	0.001	0.001	0.001
814	0.001	0	0.001	0.002	0.002	0.003	0.001	0.001	0	0.002	0	0.003	0.002	0.001	0	0.002	0.001	0.001	0	0.001	0.001	0.001	0.001	0.001
815	0.001	0	0.001	0.002	0.002	0.003	0.001	0.001	0	0.002	0	0.003	0.002	0.001	0	0.002	0.001	0.001	0	0.001	0.001	0.001	0.001	0.001
816	0.001	0	0.001	0.002	0.002	0.003	0.001	0.001	0	0.002	0	0.003	0.002	0.001	0	0.002	0.001	0.001	0	0.001	0.001	0.001	0.001	0.001
817	0.001	0	0.001	0.002	0.002	0.003	0.001	0.001	0	0.002	0	0.003	0.002	0.001	0	0.002	0.001	0.001	0	0.001	0.001	0	0.001	0.001
818	0.001	0	0.001	0.002	0.002	0.003	0.001	0.001	0	0.002	0	0.003	0.002	0.001	0	0.002	0.001	0.001	0	0.001	0.001	0	0.001	0.001
819	0.001	0	0.001	0.002	0.002	0.003	0.001	0.001	0	0.002	0	0.002	0.002	0.001	0	0.002	0.001	0.001	0	0.001	0.001	0	0.001	0.001
820	0.001	0	0.001	0.002	0.002	0.003	0.001	0.001	0	0.002	0	0.002	0.002	0.001	0	0.002	0.001	0.001	0	0.001	0.001	0	0.001	0.001
821	0.001	0	0.001	0.002	0.002	0.003	0.001	0.001	0	0.002	0	0.002	0.002	0.001	0	0.002	0.001	0.002	0	0.001	0.001	0	0.001	0.001
822	0.001	0	0.001	0.002	0.002	0.003	0.001	0.001	0	0.002	0	0.002	0.002	0.001	0	0.002	0.001	0.002	0	0.001	0.001	0	0.001	0.001
823	0.001	0	0.001	0.002	0.002	0.003	0.001	0.001	0	0.002	0	0.002	0.002	0.001	0	0.002	0.001	0.002	0	0.001	0.001	0	0.001	0.001
824	0.001	0	0.001	0.002	0.002	0.003	0.001	0.001	0	0.002	0	0.002	0.002	0.001	0	0.002	0.001	0.002	0	0.001	0.001	0	0.001	0.001
825	0.001	0	0.001	0.002	0.002	0.003	0.001	0.001	0	0.002	0	0.002	0.002	0.001	0	0.002	0.001	0.002	0	0.001	0.001	0	0.001	0.001
826	0.001	0	0.001	0.002	0.002	0.003	0.001	0.001	0	0.002	0	0.002	0.002	0.001	0	0.002	0.001	0.002	0	0.001	0.001	0	0.001	0.001
827	0.001	0	0.001	0.002	0.002	0.003	0.001	0.001	0	0.002	0	0.002	0.002	0.001	0	0.002	0.001	0.002	0	0.001	0.001	0	0.001	0.001
828	0.001	0	0.001	0.002	0.002	0.003	0.001	0.001	0	0.002	0	0.002	0.002	0.001	0	0.002	0.001	0.002	0	0.001	0.001	0	0.001	0.001
829	0.001	0	0.001	0.002	0.002	0.003	0.001	0.001	0	0.002	0	0.002	0.002	0.001	0	0.002	0.001	0.002	0	0.001	0.001	0	0.001	0.001
830	0.001	0	0.001	0.002	0.002	0.003	0.001	0.001	0	0.002	0	0.002	0.002	0	0	0.002	0.001	0.002	0	0.001	0.001	0	0.001	0.001
831	0	0	0.001	0.002	0.002	0.003	0.001	0.001	0	0.002	0	0.002	0.002	0	0	0.002	0.001	0.002	0	0.001	0.001	0	0	0.001
832	0.001	0	0.001	0.002	0.002	0.003	0.001	0.001	0	0.002	0	0.002	0.002	0	0	0.002	0.001	0.002	0	0.001	0.001	0	0	0.001
833	0.001	0	0.001	0.002	0.002	0.003	0.001	0.001	0	0.002	0	0.002	0.002	0	0	0.002	0.001	0.002	0	0.001	0.001	0	0	0.001
834	0	0	0.001	0.002	0.002	0.003	0.001	0.001	0	0.002	0	0.002	0.002	0	0	0.002	0.001	0.002	0	0.001	0.001	0	0	0.001
835	0	0	0.001	0.002	0.002	0.003	0.001	0.001	0	0.002	0	0.002	0.002	0	0	0.002	0.001	0.002	0	0.001	0.001	0	0	0.001
836	0	0	0.001	0.002	0.002	0.003	0.001	0.001	0	0.002	0	0.002	0.002	0	0	0.002	0.001	0.002	0	0.001	0.001	0	0	0.001
837	0	0	0.001	0.002	0.002	0.003	0.001	0.001	0	0.002	0	0.002	0.002	0	0	0.002	0.001	0.002	0	0.001	0.001	0	0	0.001
838	0	0	0.001	0.002	0.002	0.003	0.001	0.001	0	0.002	0	0.002	0.002	0	0	0.002	0.001	0.002	0	0.001	0.001	0	0	0.001
839	0	0	0.001	0.002	0.002	0.003	0.001	0.001	0	0.002	0	0.002	0.002	0	0	0.002	0.001	0.002	0	0.001	0	0	0	0.001
840	0	0	0.001	0.002	0.002	0.003	0.001	0.001	0	0.002	0	0.002	0.002	0	0	0.002	0.001	0.002	0	0.001	0	0	0	0.001
841	0	0	0.001	0.002	0.002	0.003	0.001	0.001	0	0.002	0	0.002	0.002	0	0	0.002	0.001	0.002	0	0.001	0	0	0	0.001
842	0	0	0.001	0.002	0.002	0.003	0.001	0.001	0	0.002	0	0.002	0.002	0	0	0.002	0.001	0.001	0	0.001	0	0	0	0.001
843	0	0	0.001	0.002	0.002	0.003	0.001	0.001	0	0.002	0	0.002	0.002	0	0	0.002	0.001	0.001	0	0.001	0	0	0	0.001
844	0	0	0.001	0.002	0.002	0.003	0.001	0.001	0	0.002	0	0.002	0.002	0	0	0.002	0.001	0.001	0	0.001	0	0	0	0.001
845	0	0	0.001	0.002	0.002	0.003	0.001	0.001	0	0.002	0	0.002	0.002	0	0	0.001	0.001	0.001	0	0.001	0	0	0	0.001
846	0	0	0.001	0.002	0.002	0.003	0.001	0.001	0	0.002	0	0.002	0.002	0	0	0.001	0	0.001	0	0.001	0	0	0	0.001
847	0	0	0.001	0.002	0.002	0.003	0.001	0.001	0	0.002	0	0.002	0.002	0	0	0.001	0	0.001	0	0.001	0	0	0	0.001
848	0	0	0.001	0.002	0.002	0.003	0.001	0.001	0	0.002	0	0.002	0.002	0	0	0.001	0	0.001	0	0.001	0	0	0	0.001
849	0	0	0.001	0.002	0.002	0.003	0.001	0.001	0	0.002	0	0.002	0.002	0	0	0.001	0	0.001	0	0.001	0	0	0	0.001
850	0	0	0.001	0.002	0.002	0.003	0.001	0.001	0	0.002	0	0.002	0.002	0	0	0.001	0	0.001	0	0.001	0	0	0	0.001
851	0	0	0.001	0.002	0.002	0.003	0.001	0.001	0	0.002	0	0.002	0.002	0	0	0.001	0	0.001	0	0.001	0	0	0	0.001
852	0	0	0.001	0.002	0.002	0.003	0.001	0.001	0	0.002	0	0.002	0.002	0	0	0.001	0	0.001	0	0.001	0	0	0	0.001
853	0	0	0.001	0.002	0.002	0.003	0.001	0.001	0	0.002	0	0.002	0.002	0	0	0.001	0	0.001	0	0.001	0	0	0	0.001
854	0	0	0.001	0.002	0.002	0.003	0.001	0.001	0	0.002	0	0.002	0.002	0	0	0.001	0	0.001	0	0.001	0	0	0	0.001
855	0	0	0.001	0.002	0.002	0.003	0.001	0.001	0	0.002	0	0.002	0.002	0	0	0.001	0	0.001	0	0.001	0	0	0	0.001
856	0	0	0.001	0.002	0.002	0.003	0.001	0.001	0	0.002	0	0.002	0.002	0	0	0.001	0	0.001	0	0.001	0	0	0	0.001
857	0	0	0.001	0.002	0.002	0.003	0.001	0.001	0	0.002	0	0.002	0.002	0	0	0.001	0	0.001	0	0.001	0	0	0	0.001
858	0	0	0.001	0.002	0.002	0.003	0.001	0.001	0	0.002	0	0.002	0.002	0	0	0.001	0	0.001	0	0.001	0	0	0	0.001
859	0	0	0.001	0.002	0.002	0.003	0.001	0.001	0	0.002	0	0.002	0.002	0	0	0.001	0	0.001	0	0.001	0	0	0	0.001
860	0	0	0.001	0.002	0.002	0.003	0.001	0.001	0	0.002	0	0.002	0.002	0	0.001	0.001	0	0.001	0	0.001	0	0	0	0.001
861	0	0	0.001	0.002	0.002	0.003	0.001	0.001	0	0.002	0	0.002	0.002	0	0.001	0.001	0	0.001	0	0.001	0	0	0	0.001
862	0	0	0.001	0.002	0.002	0.003	0.001	0.001	0	0.002	0	0.002	0.002	0	0.001	0.001	0	0.001	0	0.001	0	0	0	0.001
863	0	0	0.001	0.002	0.002	0.003	0.001	0.001	0	0.002	0	0.002	0.002	0	0.001	0.001	0	0.001	0	0.001	0	0	0	0.001
864	0	0	0.001	0.002	0.002	0.003	0.001	0.001	0	0.002	0	0.002	0.002	0	0.001	0.001	0	0.001	0	0.001	0	0	0	0.001
865	0	0	0	0.002	0.002	0.003	0.001	0.001	0	0.002	0	0.002	0.002	0	0.001	0.001	0	0.001	0	0	0	0	0	0.001
866	0	0	0	0.002	0.002	0.003	0.001	0.001	0	0.002	0	0.002	0.002	0	0.001	0.001	0	0.001	0	0	0	0	0	0.001
867	0	0	0	0.002	0.002	0.003	0.001	0.001	0	0.002	0	0.002	0.002	0	0.001	0.001	0	0.001	0	0	0.001	0	0	0.001
868	0	0	0	0.002	0.002	0.003	0.001	0.001	0	0.002	0	0.002	0.002	0	0.001	0.001	0	0.001	0	0	0.001	0	0	0.001
869	0	0	0	0.002	0.002	0.003	0.001	0.001	0	0.002	0	0.002	0.002	0	0.001	0.001	0	0.001	0	0	0.001	0	0	0.001
870	0	0	0	0.002	0.002	0.003	0.001	0.001	0	0.002	0	0.002	0.002	0	0.001	0.001	0	0.001	0	0	0.001	0	0	0.001
871	0	0	0	0.002	0.002	0.003	0.001	0.001	0	0.002	0	0.002	0.002	0	0.001	0.001	0	0.001	0	0	0.001	0	0	0.001
872	0	0	0	0.002	0.002	0.003	0.001	0.001	0	0.002	0	0.002	0.002	0	0.001	0.001	0	0.001	0	0	0.001	0	0	0.001
873	0	0	0	0.002	0.002	0.003	0.001	0.001	0	0.002	0	0.002	0.002	0	0.001	0.001	0	0.001	0	0	0.001	0	0	0.001
874	0	0	0	0.002	0.002	0.003	0.001	0.001	0	0.002	0	0.002	0.002	0	0.001	0.001	0	0.001	0	0	0.001	0	0	0.001
875	0	0	0	0.002	0.002	0.003	0.001	0.001	0	0.002	0	0.002	0.002	0	0.001	0.001	0	0.001	0	0	0.001	0	0	0.001
876	0	0	0	0.002	0.002	0.003	0.001	0.001	0	0.002	0	0.002	0.002	0	0.001	0.001	0	0.001	0	0	0.001	0	0	0.001
877	0	0	0	0.002	0.002	0.003	0.001	0.001	0	0.002	0	0.002	0.002	0	0.001	0.001	0	0.001	0	0	0.001	0	0	0.001
878	0	0	0	0.002	0.002	0.003	0.001	0.001	0	0.002	0	0.002	0.002	0	0.001	0.001	0	0.001	0	0	0.001	0	0	0.001
879	0	0	0	0.002	0.002	0.003	0.001	0.001	0	0.002	0	0.002	0.002	0	0.001	0.001	0	0.001	0	0	0.001	0	0	0.001
880	0	0	0	0.002	0.002	0.003	0.001	0.001	0	0.002	0	0.002	0.002	0	0.001	0.001	0	0.001	0	0	0.001	0	0	0.001
881	0	0	0	0.002	0.002	0.003	0.001	0.001	0	0.002	0	0.002	0.002	0	0.001	0.001	0	0.001	0	0	0.001	0	0	0
882	0	0	0	0.002	0.002	0.003	0.001	0.001	0	0.002	0	0.002	0.002	0	0.001	0.001	0	0.001	0	0	0.001	0	0	0
883	0	0	0	0.002	0.002	0.003	0.001	0.001	0	0.002	0	0.002	0.002	0	0.001	0.001	0	0.002	0	0	0.001	0	0	0
884	0	0	0	0.002	0.002	0.003	0.001	0.001	0	0.002	0	0.002	0.002	0	0.001	0.001	0	0.002	0	0	0.001	0	0	0
885	0	0	0	0.002	0.002	0.003	0.001	0.001	0	0.002	0	0.002	0.002	0	0.001	0.001	0	0.002	0	0	0.001	0	0	0
886	0	-0.001	0	0.002	0.002	0.003	0.001	0.001	0	0.002	0	0.002	0.002	0	0.001	0.001	0	0.002	0	0	0.001	0	0	0
887	0	-0.001	0	0.002	0.002	0.003	0.001	0.001	0	0.002	0	0.002	0.002	0	0.001	0.001	0	0.002	0	0	0.001	0	0	0
888	0	-0.001	0	0.002	0.002	0.003	0.001	0.001	0	0.002	0	0.002	0.002	0	0.001	0.001	0	0.001	0	0	0.001	0	0	0
889	0	-0.001	0	0.002	0.002	0.003	0.001	0.001	0	0.002	-0.001	0.002	0.002	0	0.001	0.001	0	0.001	0	0	0.001	0	0	0
890	0	-0.001	0	0.002	0.002	0.003	0.001	0.001	0	0.002	-0.001	0.002	0.002	0	0.001	0.001	0	0.001	0	0	0.001	0	0	0
891	0	-0.001	0	0.002	0.002	0.003	0.001	0.001	0	0.002	-0.001	0.002	0.002	0	0.001	0.001	0	0.001	0	0	0.001	0	0	0
892	0	-0.001	0	0.002	0.002	0.003	0.001	0.001	0	0.002	-0.001	0.002	0.002	0	0.001	0.001	0	0.001	0	0	0.001	0	0	0
893	0	-0.001	0	0.002	0.002	0.003	0.001	0.001	0	0.002	-0.001	0.002	0.002	0	0.001	0.001	0	0.001	0	0	0.001	0	0	0
894	0	-0.001	0	0.002	0.002	0.003	0.001	0.001	0	0.002	-0.001	0.002	0.002	0	0.001	0.001	0	0.001	0	0	0.001	0	0	0
895	0	-0.001	0	0.002	0.002	0.003	0.001	0.001	0	0.002	-0.001	0.002	0.002	0	0.001	0.001	0	0.001	0	0	0.001	0	0	0
896	0	-0.001	0	0.002	0.002	0.003	0.001	0.001	0	0.002	-0.001	0.002	0.002	0	0.001	0.001	0	0.001	0	0	0.001	0	0	0
897	0	-0.001	0	0.002	0.002	0.003	0.001	0.001	0	0.002	-0.001	0.002	0.002	0	0.001	0.001	0	0.001	0	0	0.001	0	0	0
898	0	-0.001	0	0.002	0.002	0.003	0.001	0.001	0	0.002	-0.001	0.002	0.002	0	0.001	0.001	0	0.001	0	0	0.001	0	0	0
899	0	-0.001	0	0.002	0.002	0.003	0.001	0.001	0	0.002	-0.001	0.002	0.002	0	0.001	0.001	0	0.002	0	0	0.001	0	0	0
900	0	-0.001	0	0.002	0.002	0.003	0.001	0.001	0	0.002	-0.001	0.002	0.002	0	0.001	0.001	0	0.002	0	0	0.001	0	0	0

## Sheet: EG5 1-3
Wavelength nm.	MW_EG5_DMF_1mhz_3w_burst_spektroduzazakr_1min_nowe_seria1_t0 - RawData	MW_EG5_DMF_1mhz_3w_burst_spektroduzazakr_1min_nowe_seria1_t1 - RawData	MW_EG5_DMF_1mhz_3w_burst_spektroduzazakr_1min_nowe_seria1_t2 - RawData	MW_EG5_DMF_1mhz_3w_burst_spektroduzazakr_1min_nowe_seria1_t3 - RawData	MW_EG5_DMF_1mhz_3w_burst_spektroduzazakr_1min_nowe_seria1_t4 - RawData	MW_EG5_DMF_1mhz_3w_burst_spektroduzazakr_1min_nowe_seria1_t5 - RawData	MW_EG5_DMF_1mhz_3w_burst_spektroduzazakr_1min_nowe_seria1_t6 - RawData	MW_EG5_DMF_1mhz_3w_burst_spektroduzazakr_1min_nowe_seria1_t7 - RawData	MW_EG5_DMF_1mhz_3w_burst_spektroduzazakr_1min_nowe_seria1_t8 - RawData	MW_EG5_DMF_1mhz_3w_burst_spektroduzazakr_1min_nowe_seria1_t9 - RawData	MW_EG5_DMF_1mhz_3w_burst_spektroduzazakr_1min_nowe_seria1_t10 - RawData	MW_EG5_DMF_1mhz_3w_burst_spektroduzazakr_1min_nowe_seria2_t0 - RawData	MW_EG5_DMF_1mhz_3w_burst_spektroduzazakr_1min_nowe_seria2_t1 - RawData	MW_EG5_DMF_1mhz_3w_burst_spektroduzazakr_1min_nowe_seria2_t2 - RawData	MW_EG5_DMF_1mhz_3w_burst_spektroduzazakr_1min_nowe_seria2_t3 - RawData	MW_EG5_DMF_1mhz_3w_burst_spektroduzazakr_1min_nowe_seria2_t4 - RawData	MW_EG5_DMF_1mhz_3w_burst_spektroduzazakr_1min_nowe_seria2_t5 - RawData	MW_EG5_DMF_1mhz_3w_burst_spektroduzazakr_1min_nowe_seria2_t6 - RawData	MW_EG5_DMF_1mhz_3w_burst_spektroduzazakr_1min_nowe_seria2_t7 - RawData	MW_EG5_DMF_1mhz_3w_burst_spektroduzazakr_1min_nowe_seria2_t8 - RawData	MW_EG5_DMF_1mhz_3w_burst_spektroduzazakr_1min_nowe_seria2_t9 - RawData	MW_EG5_DMF_1mhz_3w_burst_spektroduzazakr_1min_nowe_seria2_t10 - RawData	MW_EG5_DMF_1mhz_3w_burst_spektroduzazakr_1min_nowe_seria3_t0 - RawData	MW_EG5_DMF_1mhz_3w_burst_spektroduzazakr_1min_nowe_seria3_t1 - RawData	MW_EG5_DMF_1mhz_3w_burst_spektroduzazakr_1min_nowe_seria3_t2 - RawData	MW_EG5_DMF_1mhz_3w_burst_spektroduzazakr_1min_nowe_seria3_t3 - RawData	MW_EG5_DMF_1mhz_3w_burst_spektroduzazakr_1min_nowe_seria3_t4 - RawData	MW_EG5_DMF_1mhz_3w_burst_spektroduzazakr_1min_nowe_seria3_t5 - RawData	MW_EG5_DMF_1mhz_3w_burst_spektroduzazakr_1min_nowe_seria3_t6 - RawData	MW_EG5_DMF_1mhz_3w_burst_spektroduzazakr_1min_nowe_seria3_t7 - RawData	MW_EG5_DMF_1mhz_3w_burst_spektroduzazakr_1min_nowe_seria3_t8 - RawData	MW_EG5_DMF_1mhz_3w_burst_spektroduzazakr_1min_nowe_seria3_t9 - RawData	MW_EG5_DMF_1mhz_3w_burst_spektroduzazakr_1min_nowe_seria3_t10 - RawData	MW_EG5_DMF_1mhz_3w_burst_spektroduzazakr_1min_nowe_seria4_t0 - RawData	MW_EG5_DMF_1mhz_3w_burst_spektroduzazakr_1min_nowe_seria4_t1 - RawData	MW_EG5_DMF_1mhz_3w_burst_spektroduzazakr_1min_nowe_seria4_t2 - RawData	MW_EG5_DMF_1mhz_3w_burst_spektroduzazakr_1min_nowe_seria4_t3 - RawData	MW_EG5_DMF_1mhz_3w_burst_spektroduzazakr_1min_nowe_seria4_t4 - RawData	MW_EG5_DMF_1mhz_3w_burst_spektroduzazakr_1min_nowe_seria4_t5 - RawData	MW_EG5_DMF_1mhz_3w_burst_spektroduzazakr_1min_nowe_seria4_t6 - RawData	MW_EG5_DMF_1mhz_3w_burst_spektroduzazakr_1min_nowe_seria4_t7 - RawData	MW_EG5_DMF_1mhz_3w_burst_spektroduzazakr_1min_nowe_seria4_t8 - RawData	MW_EG5_DMF_1mhz_3w_burst_spektroduzazakr_1min_nowe_seria4_t9 - RawData	MW_EG5_DMF_1mhz_3w_burst_spektroduzazakr_1min_nowe_seria4_t10 - RawData
200	2.475	1.508	-0.581	-2.149	2.063	-0.964	0.538	-0.786	-2.09	-1.768	-1.74	1.137	0.516	-0.074	1.946	1.935	-2.47	-3.622	2.547	-1.251	0.454	2.167	1.889	-0.658	-1.474	2.171	1.692	3.344	-0.812	1.964	-1.908	0.285	-1.33	1.744	2.763	-0.929	1.758	2.294	0.208	1.98	-0.714	-1.978	0.015	2.233
201	-2.244	-1.554	-1.394	-2.428	-0.611	-2.361	-1.31	-1.266	-1.588	-1.096	-1.827	-0.868	-1.943	-1.654	-1.134	-0.597	-2.433	-0.327	-1.409	-0.254	-1.205	-2.095	-0.535	-1.372	-2.355	-0.839	-2.01	-0.778	-1.572	-1.764	-0.91	-0.847	-0.968	-1.146	-0.523	-1.633	-2.451	-1.275	-0.521	-1.095	-1.097	-1.953	-1.799	-1.186	0.018
202	-1.126	-1.876	-2.003	-2.797	-1.362	-1.705	-1.741	-2.76	-2.208	-0.999	-0.921	-2.869	-2.129	-0.756	-1.776	-1.366	-2.773	-2.095	-2.096	-0.345	-2.982	-2.476	-1.243	-1.74	-1.221	-2.706	-1.827	-2.389	-1.914	-0.814	-1.916	-0.518	-1.344	-1.434	-1.057	-3.474	-1.4	-0.98	-1.617	-2.189	-1.086	-0.642	-2.349	-2.514	0.027
203	-1.019	-0.462	-1.188	-2.924	-0.912	-1.424	-1.771	-0.932	0.171	-1.855	-0.438	-0.322	-0.94	-1.45	0.167	-1.677	-0.669	-2.74	-2.698	-1.915	-1.893	-1.029	0.159	-0.404	-1.122	-2.176	-1.193	-1.427	-0.21	-0.068	-0.176	-1.973	0.276	-0.499	0.096	-1.032	-0.401	0.113	-1.295	-0.53	-0.425	-0.001	-0.487	-1.524	0.016
204	-1.295	-0.641	-0.409	-1.717	-0.19	0.24	-1.878	-0.775	-2.341	-2.134	-1.939	-0.868	-0.771	0.207	-1.988	-1.034	-0.814	-0.727	-1.742	-0.953	-1.55	-0.516	-0.355	-0.744	-0.78	-0.796	0.323	-1.634	-0.269	-0.957	-1.75	-0.653	0.39	-1.709	-0.434	-0.745	0.048	0.416	0.048	-1.135	-0.965	-0.773	0.375	-1.389
205	-1.91	-1.38	-1.775	-2.039	0.416	-0.074	-0.577	-0.075	-1.938	-0.973	-1.208	0.669	1.616	0.077	-0.547	-1.244	-1.445	-0.807	-0.275	-1.28	-2.058	-0.62	-0.987	-0.371	-0.222	0.035	1.317	0.557	-0.468	-0.775	0.176	1.089	-0.333	-0.673	0.235	-0.023	0.719	1.333	-0.058	-2.205	0.558	0.544	-0.505	0.947
206	-1.438	-0.481	-1.257	-2.125	-1.104	-1.619	-1.351	-0.798	-1.322	-0.373	-2.292	-0.472	-0.163	-0.745	0.126	-0.847	-1.485	-0.712	-2.898	-1.661	-1.332	-0.985	-0.919	-2.018	-1.549	-2.378	-0.854	-1.549	0.012	-2.67	-0.772	-0.516	-1.344	-0.869	-1.05	0.298	-0.381	0.723	-0.876	-2.114	-0.749	-1.798	0.938	0.019
207	-1.778	-1.315	-1.678	-0.978	-0.562	0.023	-2.164	-1.431	-2.113	-1.217	-2.479	1.377	-2.226	-0.609	-0.168	-0.526	-1.114	-0.984	-1.806	-1.739	-2.479	-0.868	-1.255	0.929	0.184	-1.749	-0.644	1.046	-0.652	1.246	-0.272	-1.714	-0.07	-0.19	-1.457	-0.644	-1.192	0.627	-0.543	-1.255	-2.173	0.267	0.213	0.365
208	-0.867	-1.212	-0.572	-1.085	-0.245	-2.096	-3.024	-1.058	-0.46	-1.259	-0.583	-0.406	-1.883	-1.516	0.031	-0.685	0.412	0.308	0.181	-2.476	-0.314	-1.974	-0.002	-0.826	-0.171	-0.184	-0.632	-0.329	-1.358	-1.445	-1.621	-0.805	-0.807	-0.778	-0.261	0.162	-0.633	0.378	0.335	-0.022	0.261	-0.215	-2.397	0.868
209	0.06	-1.429	-2.295	-2.255	-0.802	-0.766	-0.391	-0.718	-0.147	-1.775	-1.885	-0.366	-1.148	-0.093	-0.248	-1.002	1.232	-0.579	-1.034	-0.01	-0.395	-1.866	0.589	0.269	-1.473	-1.872	-1.209	-0.4	-0.663	-2.026	0.22	-0.778	-1.283	-0.954	0.828	-0.456	-0.014	-0.337	-0.599	0.193	0.251	0.032	-0.191	1.025
210	-0.572	-1.145	-1.086	-0.737	-0.983	-0.999	-0.089	-1.13	-1.207	-1.417	0.058	-0.486	-0.606	-0.205	-0.359	-0.52	0.344	-1.777	1.18	-1.506	1.105	0.456	-1.665	-0.221	0.517	-1.189	-1.219	1.611	-0.053	-0.383	-2.399	-0.033	-0.277	-0.819	0.655	0.234	1.194	-0.521	-0.075	-0.571	-1.149	0.701	-0.834	-0.059
211	-2.397	-1.692	-2.251	-1.138	-1.955	-2.506	-2.399	-1.684	-2.442	-1.755	-2.32	-1.802	-2.015	-1.738	-2.404	-2.574	-1.561	-0.709	-1.352	-0.647	-2.721	-1.746	-1.141	-2.389	-0.963	-1.548	-2.631	-1.371	-1.298	-1.344	-1.69	-2.094	-2.13	-2.516	-1.488	-1.645	-0.834	-1.827	-2.443	-0.862	-1.214	-1.534	-1.536	-2.055
212	-1.61	-2.106	-3.099	-1.672	-2.8	-1.93	-0.716	-1.378	-0.573	-1.534	-1.306	-1.922	-1.904	-1.206	-1.996	-1.518	-0.448	-1.139	-1.136	-2.737	-3.021	-1.636	-2.195	-0.615	-1.384	-1.031	-2.432	-1.709	-1.723	-1.246	-1.588	-0.783	-1.956	-2.337	-0.713	-1.461	-1.299	0	-0.325	-2.158	-1.247	-2.345	-0.369	-1.309
213	-2.173	-1.882	-1.793	-1.978	-2.764	-0.566	-0.657	-0.949	-1.281	-0.613	0.649	-0.563	-0.219	-1.21	0.132	-2.219	-1.61	-0.595	-1.161	-1.154	0.037	-0.766	-1.935	0.536	-0.954	-0.428	-1.247	-0.273	-1.457	0.031	-0.819	-1.607	-1.084	-2.187	-1.332	-1.316	-1.208	-2.098	0.37	-1.118	-0.326	-1.881	-0.472	-1.053
214	-2.104	-2.707	-2.903	-2.347	-2.436	-2.619	-2.561	-2.18	-2.089	-2.78	-2.581	-2.093	-2.453	-2.921	-2.057	-2.275	-2.857	-1.92	-1.982	-2.407	-2.384	-2.174	-2.118	-2.524	-2.128	-1.941	-3.002	-2.97	-2.212	-2.244	-2.705	-2.5	-2.173	-2.095	-2.263	-2.334	-2.639	-3.011	-2.695	-2.833	-1.507	-3.619	-2.232	-3.427
215	-2.467	-4	-1.269	-2.632	-2.839	-2.009	-3.127	-2.318	-2.431	-2.394	-1.398	-1.782	-1.665	-1.693	-1.675	-1.593	-1.774	-1.866	-2.591	-1.084	-2.465	-1.775	-1.606	-2.102	-2.402	-2.117	-0.957	-2.048	-2.595	-1.392	-1.97	-1.997	-2.195	-1.834	-1.276	-2.111	-1.325	-1.624	-2.327	-2.591	-1.576	-1.405	-1.467	-0.729
216	-1.408	-3.619	0.006	-1.757	-0.189	-0.79	-2.672	-1.87	-1.815	-0.786	-2.682	-0.148	-0.094	-1.501	-1.19	-1.869	-1.662	0.181	0.075	-0.382	-1.721	0.377	-0.904	-2.464	-1.632	-2.578	-0.952	-0.702	-2.293	-0.637	-0.487	-2.019	-1.116	-0.914	-1.05	-0.783	-0.245	-0.425	-0.754	-1.179	-1.807	0.357	-0.94	-0.278
217	-1.21	-0.059	0.392	-1.217	-0.748	-0.393	-1.862	0.02	-0.209	0.099	-2.555	1.531	-0.98	-2.293	-0.86	0.95	1.341	0.261	-0.924	-0.821	-0.808	0.972	-0.092	0.824	-0.696	-1.288	-0.69	0.198	-1.463	1.577	-0.073	-0.699	1.067	-0.033	0.82	0.859	1.374	0.395	-0.042	-1.46	-2.429	-1.179	0.228	2.152
218	-2.969	-2.382	-0.748	-2.03	-1.03	-1.861	-1.355	-2.345	-2.454	-2.362	-2.56	-0.916	-2.42	-2.621	-0.548	-1.795	-2.177	-1.834	-2.176	-1.716	-1.767	-1.322	-1.026	-2.234	-0.883	-1.748	-0.701	-1.654	-1.907	-0.948	-1.578	-0.839	-1.144	-0.831	-0.146	-1.039	-1.719	-0.868	-1.758	-1.011	-0.823	-1.038	-1.125	-1.368
219	-1.035	-1.367	-0.039	-0.934	-0.39	-1.665	0.868	-1.245	-0.405	-0.413	-0.932	-0.966	-1.435	0.035	-0.187	-2.526	-1.808	-0.33	-2.553	-1.892	-0.607	-0.971	-0.114	-0.291	-0.575	-0.359	-0.586	-0.222	-1.033	-0.681	0.037	-0.204	-1.515	-0.002	-0.509	-1.265	-1.462	-0.484	-2.006	0.271	0.037	0.168	-1.478	0.088
220	-1.931	-2.445	-1.606	-1.239	-1.902	-2.727	-1.84	-2.152	-2	-3.287	-1.703	-3.095	-1.548	-2.662	-1.577	-2.261	-1.553	-1.147	-2.428	-3.048	-1.467	-2.279	-0.39	-1.514	-2.506	-0.934	-0.823	-1.667	-2.28	-2.632	-1.653	-1.208	-1.687	-0.696	-1.106	-0.843	-2.087	-1.124	-1.786	-1.907	-1.462	-1.882	-2.117	-2.126
221	0.279	-0.639	-1.165	-1.648	-0.283	0.191	0.803	-1.97	0.377	1.559	1.296	-0.72	-2.42	-0.275	-0.269	-0.768	-0.266	-1.324	0.275	0.777	-0.466	-0.313	0.08	-0.71	-0.905	0.026	-1.202	1.019	0.161	0.566	-1.266	-1.04	-0.264	-0.168	-0.119	-0.94	0.036	0.432	-1.026	-0.072	-0.67	-0.635	0.733	-0.978
222	-0.978	-1.324	-0.542	0.928	1.374	0.001	1.641	-1.117	0.999	-2.204	1.507	-0.537	0.258	1.074	0.156	-0.325	-0.046	0.877	0.499	0.242	0.485	0.03	0.992	-0.257	0.477	1.552	2.189	0.73	0.641	0.005	1.696	1.78	1.205	0.246	1.082	2.453	0.685	0.629	2.628	0.995	1.572	1.64	2.792	1.793
223	-1.033	-1.429	-1.385	-1.236	-0.598	-0.913	-0.824	-1.873	-0.702	-1.228	-0.895	-1.659	-1.398	0.006	-1.045	-1.931	-2.462	-0.513	-1.333	-1.253	-0.559	-1.172	-1.362	-1.713	-0.537	0.292	-1.501	-1.607	-1.921	-0.234	-1.36	-0.087	-0.692	-0.814	-1.063	-0.124	-1.037	-0.199	-0.028	-1.11	-1.369	-0.614	-0.415	-0.991
224	-1.051	-1.675	-1.792	-0.693	-0.469	-0.865	-1.619	-1.798	-0.926	-2.247	-1.129	0.151	-0.662	-0.477	0.008	-0.646	-0.543	-1.458	-0.786	-1.54	-1.958	-0.91	-1.737	0.837	-0.142	1.033	-0.358	-0.982	-1.24	-0.57	0.362	-1.598	-1.896	-0.84	-0.269	0.413	-0.734	-0.997	-0.894	-0.141	-0.396	-1.479	0.477	0.145
225	-0.258	-0.207	-0.507	-0.227	-1.051	-0.351	-2.005	-1.161	0.413	-0.882	1.053	0.665	-0.315	0.665	1.365	2.216	-0.629	1.55	0.687	-0.632	0.546	-0.563	0.794	-1.15	0.645	0.013	-1.212	1.226	-1.094	-0.305	-0.073	-0.266	1.458	1.536	1.133	-0.611	1.352	1.357	-0.488	0.35	2.136	-1.074	2.318	0.214
226	-2.409	-3.18	-1.377	-1.076	-1.045	-2.402	-1.545	-2.733	-1.932	-1.482	-1.439	-1.814	-2.37	-0.846	-1.105	-0.794	-0.662	-2.144	-1.419	-2.313	-2.008	-3.083	-1.517	-1.524	-0.917	-1.782	-1.859	-0.985	-1.854	-1.935	-2.225	-1.174	-1.051	-1.542	-1.435	-2.025	-1.456	-0.895	-2.114	-0.65	0.073	-1.057	-1.722	-0.623
227	-2.519	-1.349	-1.469	-2.504	-1.285	-1.814	-0.506	-2.049	-1.491	-1.241	-2.164	-1.234	-2.311	-1.06	-1.127	-1.296	-0.565	-0.503	-1.117	-1.596	-1.745	-0.625	-0.71	-2.022	-0.927	-0.792	-0.319	-0.945	-1.534	-0.845	-1.457	-1.432	-1.241	-2.372	-0.989	-0.937	-1.778	-2.062	-2.523	-1.265	-1.521	-1.776	-1.132	-1.273
228	-2.81	-2.391	-2.042	-2.521	-2.398	-2.437	-1.95	-1.697	-2.603	-0.99	-2.256	-1.244	-2.239	-2.293	-1.274	-1.932	-2.443	-1.671	-2.979	-1.992	-1.344	-1.821	-1.476	-2.23	-1.737	-1.456	-1.47	-2.032	-2.57	-2.092	-1.337	-1.255	-2.053	-1.798	-3.067	-2.517	-3.119	-2.645	-0.941	-3.033	-1.596	-1.593	-2.702	-1.839
229	-1.299	-0.592	-2.703	-1.342	-1.044	-2.098	-2.613	-1.104	-1.962	-2.214	-2.02	-0.935	-1.376	-2.174	-2.304	-2.834	-2.453	-1.303	-1.776	-1.942	-0.822	-1.829	-1.073	-1.2	-2.394	-0.604	-2.352	-2.391	-1.77	-0.41	-0.203	-0.909	-1.127	-0.815	-1.018	-1.447	-2.002	-1.233	-2.02	-1.214	-1.617	-2.06	-2.317	-1.711
230	-0.391	-0.679	-1.008	-0.518	0.85	-0.753	-1.485	-0.517	-2.897	-0.001	-0.634	-1.156	-1.335	-0.791	-0.663	-0.577	-1.559	-1.377	-0.41	-1.396	-1.037	-1.065	0.446	-0.367	-1.045	-0.616	-0.641	-0.206	-1.577	-1.126	-0.407	-0.125	-0.048	-0.441	-0.206	-1.644	-0.851	0.566	-0.736	-1.315	-0.241	-0.839	-1.773	-0.944
231	-1.15	-0.404	0.127	-0.311	-1.075	-0.111	-1.546	0.118	-0.842	-0.642	-1.596	-0.963	0.457	-1.323	-0.568	-0.641	-0.779	0.165	-2.299	-0.538	-0.054	-0.054	-0.276	-0.624	-1.713	-1.461	0.096	-0.394	-1.671	-0.894	-0.996	-0.995	0.093	-0.849	-0.163	0.152	-1.73	0.128	-0.205	-0.733	-0.522	0.236	-0.243	-1.13
232	-1.21	-0.728	-0.106	-1.658	-1.699	-0.544	-1.78	-0.911	-2.198	-0.018	-1.029	0.257	-0.015	-1.855	-0.239	0.069	-1.031	0.05	-1.003	-0.282	-0.925	-2.08	-0.963	-0.565	0.041	-1.499	-0.569	-0.227	-1.389	-0.701	-1.891	-0.809	-0.401	-1.866	-2.064	-0.885	-0.439	0.183	0.382	0.013	-1.104	0.546	-1.228	-1.221
233	-1.729	-1.781	-1.244	-0.749	-2.404	-1.187	-1.683	-0.846	-1.949	-0.979	-1.805	-1.013	-1.64	-2.082	-2.006	-0.901	-0.603	-1.449	-0.894	-1.599	-1.686	-0.818	0.119	-1.298	-0.863	-0.786	-1.54	-1.558	-1.434	-1.323	-0.318	-1.013	-0.869	-1.279	-0.525	-1.276	-1.877	-0.204	-1.959	-0.701	-0.91	-1.016	-0.334	-1.111
234	-1.387	-0.334	-0.476	-0.498	-1.256	-1.147	-1.043	-1.179	-0.747	-0.773	-0.844	-1.497	-0.903	-1.048	-1.13	-1.685	-0.385	-0.874	-0.486	-0.553	-0.277	0.38	-0.367	-1.081	-0.478	0.426	-0.12	-0.072	-0.365	-0.801	-1.264	-0.46	-0.978	-0.414	-1.164	-1.528	-1.063	-0.576	-1.693	0.124	-0.277	0.174	0.138	-0.746
235	-2.456	-2.016	-1.95	-1.38	-2.2	-0.42	-1.993	-3.241	-1.387	-1.048	-1.86	-2.146	-1.702	-1.296	-1.87	-1.321	-1.025	-1.165	-1.04	-0.937	-0.365	-0.829	-2.676	-1.868	-1.68	-1.128	-1.06	-1.187	-1.344	-1.638	-0.96	-2.087	-1.511	-2.751	-0.897	-1.048	-1.48	-1.378	-1.026	-0.404	-1.432	-0.586	-1.346	-0.163
236	-2.635	-1.349	-0.683	-2.281	0.119	-2.043	-2.486	-1.677	-1.379	-1.221	-2.31	-0.769	-2.161	-1.196	-1.378	-0.241	-1.837	-1.089	-0.93	-0.376	-0.756	-1.113	-0.343	0.01	-0.311	-0.929	-0.446	-1.347	-1.18	-1.571	-0.94	-0.681	-0.146	-0.518	-1.349	-2.867	-0.694	-1.352	-0.93	-0.148	-0.81	-1.369	-0.045	-1.443
237	-1.4	-0.922	-0.747	-2.232	-0.72	-1.593	-0.744	-0.788	-0.526	-1.51	-1.842	-0.163	-0.325	-1.618	-2.839	0.783	-1.09	-0.707	-1.074	-0.54	-1.285	-0.411	-1.337	-0.297	-0.429	-0.648	-1.431	-1.297	-0.301	-1.037	-1.053	-0.835	-0.813	-0.221	-1.685	-0.63	-0.382	-0.329	-0.536	-0.048	-0.266	-1.142	-1.122	-1.606
238	-1.737	-2.018	-1.582	-1.514	-1.369	-1.245	-1.787	-0.997	-2.078	-1.149	-0.552	-1.208	-1.73	-0.92	-0.95	-0.626	0.164	-1.139	-1.112	-1.243	-0.411	-1.66	-1.298	-1.23	-0.81	-1.194	-0.139	-1.307	-1.594	-1.509	-0.377	-0.813	-0.269	0.47	-0.77	-1.276	-1.705	-0.566	-1.143	-0.618	-1.145	-0.66	-0.339	-0.37
239	0.054	-0.001	-0.915	0.255	0.626	-0.258	-0.544	0.09	-0.245	-0.769	-0.784	0.903	-0.489	0.029	0.967	0.522	0.519	-0.186	-0.646	-0.647	0.187	1.161	0.33	-0.032	0.845	0.774	-0.691	0.018	0.577	0.45	-0.789	0.059	-0.248	0.038	-0.204	-0.971	-0.353	-0.215	0.448	-0.757	0.499	1.157	1.485	-0.033
240	-1.072	0.314	-0.331	-0.837	-0.781	-0.08	-0.662	-0.877	-0.662	-0.945	0.559	0.287	-0.298	0.265	-0.432	0.813	1.138	-0.669	0.184	-1.222	0.453	0.809	0.428	-0.783	-0.596	0.952	0.137	-0.558	0.655	1.338	0.127	0.129	0.903	1.036	-0.277	-0.558	0.131	-0.576	-0.54	0.334	1.709	1.45	1.415	-0.043
241	-1.481	-0.81	-0.639	-0.508	-0.952	-1.416	-0.421	-0.471	-1.303	0.351	0.19	-0.961	-0.374	-0.874	-0.631	0.59	-0.068	0.056	-0.736	0.076	-0.934	-0.679	-0.397	0.719	-0.846	0.442	-0.132	0.581	1.087	-0.918	-0.646	-0.831	-0.927	-0.043	0.676	-0.037	-0.16	-1.081	-1.475	-0.35	0.086	1.451	0.504	-0.432
242	-0.939	1.326	-0.444	0.796	0.254	1.851	1.027	-0.45	-0.079	-0.829	0.585	-0.742	0.154	0.295	1.263	-0.039	-0.779	-0.083	0.682	-0.044	0.36	0.181	1.22	-0.045	-0.146	0.081	0.408	0.123	-0.773	0.828	-0.584	0.961	0.719	0.029	-0.548	0.695	1.826	0.184	-0.354	0.786	-0.523	0.372	1.043	1.232
243	-0.35	1.698	1.075	-0.394	-0.292	-0.015	-0.275	-0.142	-0.322	-1.096	0.516	0.973	0.596	1.345	-0.017	-0.432	-0.975	1.319	0.804	0.509	-0.733	0.586	1.563	1.65	0.852	0.145	1.447	0.659	0.229	2.023	0.37	2.036	1.54	0.147	0.21	1.355	1.128	0.214	2.113	0.399	0.203	0.927	1.5	2.189
244	-0.068	0.129	-0.241	-0.333	-0.045	-0.314	-0.35	0.521	-1.087	0.156	-0.008	0.685	0.353	-0.458	1.058	-0.156	1.086	1.961	0.846	0.102	1.226	2.867	1.152	-0.473	0.337	1.073	0.205	-0.392	0.968	0.262	1.386	0.26	1.981	1.094	0.33	0.749	0.982	1.331	0.606	1.623	1.064	0.484	0.717	1.006
245	-0.478	0.696	0.237	-0.604	-0.458	0.079	0.497	0.766	-0.362	0.998	-1.399	0.418	0.182	0.546	0.13	1.513	1.369	1.277	2.503	2.174	2.345	1.791	0.396	0.591	0.333	0.989	0.598	0.341	-0.143	0.653	0.638	2.039	0.463	0.802	1.927	-0.059	1.518	1.376	0.772	0.242	0.542	0.644	1.239	1.5
246	-0.285	1.006	0.16	0.644	-0.828	0.66	0.408	0.213	0.951	0.563	0.195	0.645	0.665	0.367	1.156	0.228	1.554	0.132	1.412	0.218	1.293	1.06	1.921	1.578	0.366	0.245	0.724	1.215	1.891	-0.068	0.433	1.085	0.008	0.121	2.08	0.437	0.202	1.289	0.546	0.263	0.084	1.026	2.098	0.709
247	-2.411	0.182	-0.666	-0.99	-1.343	-0.644	-0.539	-1.281	-0.319	0.112	-0.565	-0.29	-0.786	0.005	-1.248	0.365	1.379	-0.805	0.077	1.044	0.725	-0.284	0.137	-0.863	0.418	0.815	0.815	-0.432	0.111	0.115	-0.006	-0.206	-0.163	-0.647	0.278	0.009	0.279	1.741	-0.066	-0.178	0.989	-0.203	1.263	0.939
248	-0.809	0.561	-0.51	0.404	-0.456	-0.631	0.307	0.392	-0.524	1.336	0.113	0.526	0.605	-0.543	0.992	1.346	1.303	0.113	0.918	1.211	1.266	0.308	0.082	-0.024	0.863	1.651	0.381	-0.056	0.384	0.864	0.613	0.021	0.473	-0.235	1.411	1.055	0.495	0.385	0.209	-0.203	0.626	0.434	0.678	0.98
249	-0.148	0.26	0.838	-0.324	0.445	0.291	0.689	-0.306	0.331	0.489	-0.502	1.098	0.219	1.034	0.538	0.13	0.145	0.034	0.249	0.776	0.708	0.865	0.164	0.062	-0.059	0.724	0.724	0.523	-0.017	-0.259	0.927	0.02	0.572	0.474	0.952	1.616	0.88	-0.206	0.371	0.871	1.751	0.301	0.967	0.525
250	-0.316	0.361	0.676	-0.828	0.18	-0.443	0.074	-0.337	0.902	0.153	0.217	0.55	-0.066	1.495	0.068	-0.218	-0.169	-0.589	-0.23	0.434	0.316	0.827	-0.061	0.132	-0.493	0.684	-1.161	0.021	-0.031	0.881	-0.259	0.133	0.337	1.223	0.808	0.67	1.607	-0.131	0.628	0.151	0.206	0.186	0.814	-0.052
251	-1.311	-0.081	-0.229	-0.954	-0.971	-1.009	-1.26	-0.801	-0.767	-0.237	-1.269	-1.526	0.293	0.523	-0.627	-0.106	-0.701	0.067	-0.694	-1.285	-0.1	0.353	-0.189	-0.662	-0.31	-0.463	-0.554	-0.248	0.245	0.416	-0.185	-0.446	-0.441	-0.49	0.057	-0.573	0.683	-0.161	-1.255	-0.478	-0.489	-0.437	-0.245	0.108
252	0.152	0.171	1.287	0.654	0.554	0.625	0.62	-0.011	0.393	0.17	0.926	0.147	0.553	0.281	0.776	0.149	1.319	1.25	0.662	1.368	1.684	1.009	0.953	-0.149	0.623	0.357	0.558	0.217	0.465	0.409	-0.452	1.374	0.443	0.868	0.949	0.366	1.475	1.561	0.49	1.487	0.692	0.376	1.597	0.172
253	-0.756	-0.442	-0.204	0.262	0.264	0.053	-0.243	-0.51	-0.635	-0.787	-0.197	-0.303	0.404	-0.401	0.826	0.481	0.261	0.755	-0.231	1.195	0.865	0.482	-0.235	0.319	-0.076	-0.56	0.551	-0.121	-0.295	-0.467	-0.274	-0.232	-0.018	-0.106	-0.545	0.077	0.996	1.155	0.225	0.756	0.102	-0.257	1.257	-0.133
254	-0.825	-0.163	0.442	-0.308	-0.052	0.008	0.023	1.082	-0.183	0.688	0.147	-0.157	0.889	1.298	0.362	0.771	0.519	0.282	-0.028	1.253	0.741	2.623	0.886	0.421	1.102	0.04	0.413	0.254	0.653	0.676	-0.186	0.399	0.282	-0.139	1.1	0.488	0.444	1.005	0.286	1.82	1.064	0.847	2.041	-0.004
255	-0.282	0.206	1.833	0.062	-0.138	-0.068	-0.012	-0.351	-0.294	-0.188	0.118	-0.526	0.013	-0.051	1.156	0.308	0.906	0.603	0.261	1.179	0.641	1.401	0.256	-0.131	0.985	0.032	0.946	0.153	0.199	0.196	0.419	0.01	0.111	-0.106	1.1	0.074	1.226	0.202	-0.145	0.168	0.915	0.449	0.582	0.216
256	-0.001	0.37	0.557	-0.349	0.146	1.188	0.551	-0.029	0.417	0.842	0.662	0.701	2.097	0.723	0.638	0.263	0.453	0.916	0.696	0.776	0.912	2.373	0.34	0.29	1.014	0.556	1.138	1.068	0.328	0.258	1.765	0.354	0.898	0.272	0.945	0.963	1.022	0.545	0.496	0.428	0.357	1.332	0.813	0.602
257	-0.296	-0.272	0.189	0.066	0.453	-0.059	0.178	0.606	0.371	0.323	0.646	0.355	1.839	1.442	0.76	0.677	1.368	0.94	1.449	1.38	0.973	-0.167	0.278	0.5	1.256	0.581	0.493	0.378	0.612	0.546	0.136	0.536	0.322	0.313	1.049	0.453	0.42	0.974	0.772	0.933	0.411	1.394	1.033	0.728
258	-0.03	0.55	0.502	0.347	0.068	0.212	0.609	0.354	1.171	0.636	0.595	0.789	0.605	0.563	0.252	1.322	1.564	0.778	0.529	0.869	0.998	1.733	0.584	0.683	0.8	0.601	0.166	0.673	0.584	0.49	0.722	0.829	1.018	1.774	0.408	0.801	0.665	0.658	1.256	0.544	0.929	1.075	1.184	1.098
259	0.014	-0.013	-0.018	-0.238	-0.063	0.537	-0.085	0.408	0.138	0.191	0.068	0.063	0.658	0.414	0.959	1.282	0.523	0.25	0.125	1.177	0.257	1.214	-0.034	0.252	0.089	0.088	0.13	0.3	0.568	0.542	0.553	0.254	0.707	0.215	0.43	0.071	0.347	0.805	0.703	0.459	0.622	0.329	0.98	0.851
260	-0.014	0.038	-0.012	0.15	0.505	0.882	0.177	0.062	0.154	-0.072	-0.201	0.346	0.255	-0.121	0.205	0.502	0.114	0.415	0.404	1.265	0.214	0.784	0.047	-0.021	0.186	0.171	0.135	0.439	0.288	0.396	0.132	0.416	0.22	0.589	0.029	0.164	0.459	0.565	0.62	0.351	0.498	0.195	1.22	0.9
261	0.01	0.087	0.143	0.077	0.336	0.751	0.198	0.344	0.108	0.282	0.26	-0.182	0.966	0.117	0.122	0.938	0.653	0.44	0.642	0.589	0.81	1.28	0.203	0.211	0.43	0.416	0.628	0.083	0.427	0.297	0.335	0.171	0.617	0.596	0.606	0.245	0.531	0.284	0.559	0.57	0.32	0.845	1.23	0.51
262	0.102	0.252	0.193	0.452	0.24	0.396	0.638	0.151	0.015	0.122	0.202	-0.018	0.263	0.174	0.413	0.854	0.319	0.676	0.285	0.303	0.456	1.677	0.139	0.486	0.433	0.391	0.526	0.029	0.097	0.134	0.07	0.316	0.689	0.274	0.493	-0.187	0.518	0.353	0.241	0.805	0.682	0.531	0.961	0.245
263	-0.077	0.191	0.02	0.15	0.193	0.059	0.016	0.066	0.115	0.245	0.356	0.277	0.303	0.268	0.292	0.269	0.221	0.276	0.408	0.218	0.301	0.367	0.077	0.107	0.191	0.373	0.229	0.349	0.208	0.244	0.29	0.242	0.076	0.155	0.329	0.308	0.263	0.407	0.366	0.561	0.61	0.273	0.847	0.293
264	0.049	0.056	0.115	0.12	0.094	0.076	0.086	0.123	0.118	0.093	0.09	0.155	0.216	0.259	0.25	0.277	0.245	0.241	0.234	0.197	0.315	0.288	0.078	0.196	0.194	0.205	0.219	0.201	0.218	0.214	0.225	0.221	0.222	0.087	0.225	0.266	0.29	0.327	0.336	0.34	0.281	0.317	0.387	0.327
265	0.069	0.094	0.114	0.115	0.121	0.122	0.146	0.152	0.15	0.151	0.155	0.125	0.19	0.219	0.22	0.229	0.229	0.225	0.212	0.219	0.241	0.226	0.075	0.176	0.198	0.158	0.187	0.193	0.215	0.218	0.221	0.244	0.242	0.087	0.217	0.241	0.268	0.274	0.282	0.299	0.281	0.297	0.309	0.285
266	0.102	0.112	0.123	0.129	0.136	0.139	0.145	0.148	0.154	0.153	0.161	0.141	0.204	0.212	0.213	0.22	0.224	0.228	0.217	0.228	0.23	0.233	0.099	0.171	0.195	0.161	0.177	0.196	0.197	0.204	0.208	0.218	0.224	0.099	0.199	0.233	0.247	0.253	0.256	0.265	0.266	0.262	0.269	0.26
267	0.119	0.123	0.129	0.131	0.139	0.141	0.144	0.144	0.148	0.152	0.155	0.16	0.207	0.207	0.21	0.219	0.218	0.22	0.216	0.223	0.221	0.222	0.115	0.169	0.182	0.153	0.171	0.183	0.184	0.187	0.19	0.198	0.203	0.116	0.184	0.211	0.22	0.226	0.227	0.232	0.235	0.231	0.239	0.227
268	0.133	0.131	0.134	0.134	0.14	0.143	0.144	0.146	0.149	0.15	0.152	0.175	0.208	0.206	0.207	0.217	0.217	0.219	0.212	0.22	0.214	0.217	0.128	0.165	0.172	0.151	0.164	0.175	0.174	0.176	0.178	0.184	0.187	0.128	0.175	0.194	0.2	0.204	0.206	0.21	0.212	0.209	0.216	0.206
269	0.14	0.134	0.134	0.135	0.14	0.142	0.142	0.143	0.146	0.146	0.148	0.184	0.207	0.203	0.203	0.214	0.213	0.215	0.207	0.214	0.209	0.211	0.136	0.162	0.163	0.147	0.158	0.165	0.165	0.166	0.168	0.172	0.174	0.136	0.165	0.179	0.184	0.187	0.188	0.192	0.193	0.191	0.197	0.188
270	0.144	0.135	0.133	0.132	0.138	0.139	0.138	0.139	0.141	0.141	0.142	0.188	0.203	0.198	0.198	0.208	0.208	0.209	0.2	0.208	0.202	0.204	0.139	0.156	0.153	0.141	0.15	0.156	0.155	0.156	0.157	0.16	0.161	0.138	0.156	0.165	0.169	0.171	0.172	0.174	0.176	0.173	0.179	0.171
271	0.143	0.133	0.13	0.128	0.134	0.134	0.133	0.134	0.136	0.135	0.136	0.188	0.199	0.192	0.192	0.202	0.201	0.203	0.194	0.202	0.195	0.196	0.139	0.15	0.145	0.136	0.143	0.147	0.146	0.146	0.148	0.15	0.15	0.138	0.147	0.153	0.156	0.158	0.159	0.16	0.162	0.159	0.165	0.158
272	0.143	0.131	0.126	0.125	0.131	0.131	0.129	0.13	0.131	0.13	0.131	0.188	0.195	0.188	0.187	0.198	0.197	0.198	0.189	0.197	0.189	0.191	0.139	0.145	0.138	0.131	0.137	0.141	0.139	0.139	0.141	0.142	0.142	0.137	0.14	0.144	0.146	0.148	0.149	0.15	0.152	0.149	0.155	0.148
273	0.141	0.129	0.124	0.121	0.127	0.127	0.125	0.126	0.127	0.126	0.127	0.187	0.191	0.184	0.183	0.193	0.192	0.193	0.184	0.192	0.184	0.186	0.137	0.14	0.133	0.126	0.132	0.135	0.133	0.133	0.134	0.135	0.135	0.135	0.134	0.137	0.138	0.139	0.14	0.141	0.143	0.14	0.146	0.139
274	0.139	0.126	0.121	0.118	0.124	0.123	0.121	0.122	0.123	0.122	0.123	0.185	0.187	0.18	0.179	0.189	0.188	0.189	0.18	0.188	0.18	0.181	0.135	0.136	0.128	0.123	0.127	0.13	0.128	0.128	0.129	0.13	0.129	0.133	0.129	0.131	0.132	0.133	0.134	0.134	0.136	0.133	0.14	0.133
275	0.136	0.124	0.118	0.116	0.121	0.121	0.119	0.119	0.121	0.119	0.12	0.184	0.184	0.177	0.176	0.185	0.184	0.186	0.177	0.185	0.176	0.178	0.133	0.133	0.124	0.12	0.124	0.126	0.124	0.125	0.125	0.126	0.125	0.131	0.125	0.126	0.127	0.128	0.129	0.129	0.131	0.128	0.134	0.128
276	0.134	0.121	0.116	0.114	0.118	0.118	0.116	0.116	0.117	0.116	0.117	0.181	0.181	0.174	0.172	0.182	0.181	0.182	0.173	0.181	0.173	0.174	0.131	0.129	0.121	0.117	0.12	0.123	0.12	0.121	0.122	0.122	0.121	0.129	0.121	0.122	0.123	0.124	0.124	0.124	0.126	0.124	0.129	0.123
277	0.132	0.119	0.114	0.111	0.116	0.115	0.113	0.114	0.115	0.114	0.114	0.179	0.178	0.171	0.17	0.179	0.177	0.178	0.17	0.178	0.17	0.171	0.129	0.126	0.118	0.114	0.118	0.12	0.117	0.118	0.118	0.118	0.118	0.126	0.118	0.119	0.119	0.12	0.121	0.12	0.122	0.12	0.126	0.12
278	0.13	0.117	0.112	0.11	0.114	0.113	0.111	0.112	0.113	0.112	0.112	0.176	0.175	0.168	0.167	0.176	0.174	0.176	0.167	0.175	0.167	0.169	0.127	0.124	0.116	0.112	0.116	0.117	0.115	0.115	0.116	0.116	0.115	0.124	0.115	0.116	0.117	0.117	0.117	0.118	0.119	0.117	0.123	0.117
279	0.128	0.116	0.11	0.108	0.112	0.112	0.11	0.11	0.111	0.11	0.11	0.174	0.173	0.166	0.165	0.173	0.172	0.173	0.165	0.172	0.165	0.166	0.125	0.122	0.114	0.11	0.114	0.115	0.113	0.113	0.114	0.113	0.113	0.122	0.113	0.113	0.114	0.115	0.115	0.115	0.117	0.114	0.12	0.115
280	0.126	0.114	0.109	0.107	0.111	0.11	0.108	0.109	0.11	0.109	0.109	0.172	0.171	0.164	0.163	0.171	0.17	0.171	0.163	0.17	0.163	0.164	0.123	0.12	0.112	0.109	0.112	0.114	0.111	0.112	0.112	0.112	0.111	0.121	0.112	0.112	0.112	0.113	0.113	0.113	0.115	0.113	0.119	0.113
281	0.125	0.114	0.108	0.107	0.11	0.11	0.108	0.108	0.109	0.108	0.108	0.171	0.169	0.163	0.161	0.169	0.168	0.169	0.162	0.168	0.161	0.162	0.122	0.119	0.112	0.109	0.111	0.113	0.11	0.111	0.111	0.111	0.11	0.12	0.111	0.111	0.111	0.112	0.112	0.112	0.113	0.112	0.117	0.112
282	0.125	0.113	0.108	0.107	0.11	0.11	0.108	0.108	0.109	0.108	0.108	0.17	0.168	0.161	0.16	0.168	0.166	0.168	0.161	0.167	0.16	0.161	0.122	0.118	0.111	0.108	0.111	0.113	0.11	0.11	0.111	0.11	0.11	0.119	0.11	0.111	0.111	0.111	0.112	0.112	0.113	0.111	0.117	0.111
283	0.124	0.113	0.108	0.107	0.11	0.109	0.108	0.108	0.109	0.108	0.108	0.168	0.166	0.16	0.159	0.166	0.165	0.166	0.159	0.165	0.159	0.16	0.122	0.118	0.111	0.108	0.111	0.112	0.11	0.11	0.111	0.11	0.11	0.119	0.11	0.11	0.11	0.111	0.111	0.111	0.112	0.111	0.116	0.111
284	0.125	0.114	0.108	0.107	0.11	0.11	0.108	0.108	0.109	0.108	0.108	0.168	0.165	0.16	0.158	0.165	0.164	0.165	0.159	0.164	0.158	0.159	0.122	0.118	0.112	0.109	0.111	0.113	0.11	0.11	0.111	0.11	0.11	0.119	0.11	0.11	0.111	0.111	0.111	0.112	0.112	0.111	0.116	0.111
285	0.125	0.114	0.109	0.108	0.11	0.11	0.108	0.109	0.11	0.108	0.109	0.166	0.164	0.159	0.158	0.164	0.163	0.164	0.158	0.163	0.158	0.158	0.122	0.118	0.112	0.109	0.111	0.113	0.11	0.111	0.111	0.11	0.11	0.119	0.111	0.111	0.111	0.111	0.111	0.111	0.112	0.111	0.116	0.111
286	0.124	0.114	0.109	0.108	0.111	0.11	0.108	0.109	0.11	0.108	0.109	0.165	0.162	0.158	0.156	0.163	0.161	0.163	0.157	0.162	0.156	0.157	0.121	0.118	0.112	0.109	0.111	0.113	0.11	0.111	0.111	0.11	0.11	0.119	0.111	0.11	0.111	0.111	0.111	0.111	0.112	0.111	0.116	0.111
287	0.124	0.114	0.109	0.108	0.11	0.11	0.108	0.108	0.11	0.108	0.109	0.163	0.161	0.156	0.155	0.161	0.16	0.161	0.155	0.16	0.155	0.156	0.121	0.118	0.112	0.109	0.111	0.113	0.11	0.11	0.111	0.11	0.11	0.118	0.11	0.11	0.11	0.111	0.111	0.111	0.112	0.11	0.116	0.111
288	0.123	0.113	0.109	0.108	0.11	0.11	0.108	0.108	0.109	0.108	0.108	0.161	0.159	0.155	0.153	0.159	0.158	0.159	0.153	0.158	0.153	0.154	0.121	0.117	0.112	0.109	0.11	0.112	0.109	0.11	0.11	0.11	0.109	0.118	0.11	0.11	0.11	0.11	0.11	0.11	0.111	0.11	0.115	0.11
289	0.122	0.113	0.108	0.107	0.109	0.109	0.107	0.107	0.108	0.108	0.107	0.159	0.157	0.152	0.151	0.157	0.155	0.156	0.151	0.155	0.151	0.151	0.119	0.116	0.111	0.108	0.109	0.111	0.109	0.109	0.11	0.109	0.108	0.117	0.109	0.109	0.109	0.109	0.109	0.109	0.11	0.109	0.114	0.109
290	0.121	0.111	0.107	0.106	0.108	0.108	0.106	0.106	0.107	0.106	0.107	0.156	0.154	0.15	0.148	0.154	0.152	0.154	0.148	0.153	0.148	0.149	0.118	0.114	0.11	0.107	0.108	0.11	0.108	0.108	0.108	0.108	0.107	0.115	0.108	0.108	0.108	0.108	0.108	0.108	0.109	0.108	0.113	0.108
291	0.119	0.11	0.106	0.105	0.107	0.107	0.105	0.105	0.106	0.105	0.105	0.153	0.151	0.147	0.146	0.151	0.149	0.15	0.146	0.15	0.145	0.146	0.116	0.113	0.109	0.106	0.107	0.109	0.106	0.106	0.107	0.106	0.106	0.114	0.106	0.106	0.106	0.107	0.107	0.107	0.107	0.106	0.112	0.107
292	0.118	0.109	0.105	0.104	0.106	0.106	0.104	0.104	0.105	0.104	0.104	0.15	0.148	0.144	0.143	0.148	0.146	0.148	0.143	0.147	0.142	0.143	0.115	0.112	0.108	0.105	0.106	0.108	0.105	0.105	0.106	0.105	0.105	0.112	0.105	0.105	0.105	0.105	0.106	0.106	0.106	0.105	0.111	0.105
293	0.116	0.108	0.103	0.103	0.104	0.104	0.103	0.103	0.104	0.103	0.103	0.147	0.145	0.141	0.14	0.145	0.143	0.144	0.14	0.144	0.14	0.14	0.113	0.11	0.106	0.103	0.104	0.106	0.104	0.104	0.105	0.104	0.103	0.111	0.104	0.104	0.104	0.104	0.104	0.104	0.105	0.104	0.109	0.104
294	0.115	0.107	0.102	0.102	0.104	0.103	0.102	0.102	0.103	0.102	0.102	0.144	0.142	0.139	0.137	0.142	0.141	0.142	0.137	0.141	0.137	0.138	0.112	0.109	0.105	0.103	0.103	0.105	0.103	0.103	0.104	0.103	0.102	0.109	0.103	0.103	0.103	0.103	0.103	0.103	0.104	0.103	0.108	0.103
295	0.114	0.106	0.102	0.102	0.103	0.103	0.101	0.101	0.102	0.101	0.102	0.142	0.14	0.136	0.135	0.14	0.138	0.139	0.135	0.139	0.135	0.135	0.111	0.108	0.105	0.102	0.103	0.105	0.102	0.102	0.103	0.102	0.102	0.108	0.102	0.102	0.102	0.102	0.103	0.103	0.103	0.102	0.108	0.102
296	0.114	0.106	0.102	0.101	0.103	0.103	0.101	0.101	0.102	0.101	0.101	0.139	0.138	0.134	0.133	0.137	0.136	0.137	0.133	0.136	0.133	0.133	0.111	0.108	0.105	0.102	0.102	0.104	0.102	0.102	0.103	0.102	0.101	0.108	0.102	0.102	0.102	0.102	0.102	0.102	0.103	0.102	0.107	0.102
297	0.114	0.106	0.102	0.102	0.103	0.103	0.101	0.101	0.102	0.101	0.102	0.138	0.136	0.133	0.132	0.135	0.134	0.135	0.131	0.135	0.131	0.132	0.111	0.108	0.105	0.102	0.103	0.105	0.102	0.102	0.103	0.102	0.101	0.108	0.102	0.102	0.102	0.102	0.102	0.102	0.103	0.102	0.107	0.102
298	0.114	0.107	0.102	0.102	0.103	0.103	0.102	0.102	0.103	0.102	0.102	0.136	0.135	0.132	0.13	0.134	0.133	0.134	0.13	0.133	0.13	0.13	0.111	0.108	0.105	0.103	0.103	0.105	0.102	0.103	0.103	0.102	0.102	0.108	0.103	0.102	0.102	0.102	0.103	0.103	0.103	0.102	0.108	0.103
299	0.115	0.108	0.104	0.104	0.104	0.104	0.103	0.103	0.104	0.103	0.103	0.135	0.134	0.131	0.13	0.133	0.132	0.133	0.129	0.132	0.129	0.13	0.112	0.109	0.106	0.104	0.104	0.106	0.104	0.104	0.104	0.103	0.103	0.109	0.104	0.104	0.103	0.103	0.104	0.104	0.104	0.103	0.109	0.104
300	0.116	0.109	0.105	0.105	0.106	0.106	0.104	0.105	0.105	0.105	0.105	0.135	0.133	0.131	0.129	0.133	0.131	0.132	0.129	0.132	0.129	0.129	0.113	0.11	0.108	0.105	0.105	0.107	0.105	0.105	0.106	0.105	0.104	0.11	0.105	0.105	0.105	0.105	0.105	0.105	0.105	0.105	0.11	0.105
301	0.117	0.111	0.107	0.107	0.107	0.107	0.106	0.106	0.107	0.106	0.106	0.135	0.133	0.13	0.129	0.132	0.131	0.132	0.129	0.131	0.128	0.129	0.114	0.112	0.109	0.107	0.107	0.109	0.106	0.106	0.107	0.106	0.106	0.112	0.107	0.106	0.106	0.106	0.107	0.107	0.107	0.106	0.111	0.107
302	0.119	0.113	0.109	0.109	0.109	0.11	0.108	0.108	0.109	0.108	0.108	0.135	0.133	0.131	0.129	0.133	0.131	0.132	0.129	0.131	0.129	0.129	0.116	0.113	0.111	0.109	0.109	0.111	0.108	0.109	0.109	0.108	0.108	0.114	0.109	0.109	0.108	0.108	0.109	0.109	0.109	0.108	0.114	0.108
303	0.122	0.116	0.112	0.112	0.112	0.112	0.111	0.111	0.112	0.111	0.111	0.136	0.134	0.132	0.13	0.133	0.132	0.133	0.13	0.132	0.13	0.13	0.119	0.116	0.114	0.112	0.112	0.114	0.111	0.111	0.112	0.111	0.11	0.116	0.111	0.111	0.111	0.111	0.111	0.111	0.111	0.111	0.116	0.111
304	0.124	0.118	0.114	0.114	0.115	0.115	0.114	0.114	0.114	0.114	0.114	0.137	0.135	0.133	0.131	0.134	0.133	0.134	0.131	0.133	0.131	0.131	0.121	0.119	0.117	0.114	0.114	0.116	0.114	0.114	0.115	0.113	0.113	0.119	0.114	0.114	0.114	0.114	0.114	0.114	0.114	0.113	0.119	0.113
305	0.127	0.121	0.117	0.117	0.118	0.118	0.117	0.116	0.117	0.116	0.116	0.138	0.136	0.134	0.133	0.136	0.134	0.135	0.132	0.135	0.132	0.132	0.124	0.121	0.119	0.117	0.117	0.119	0.117	0.117	0.117	0.116	0.115	0.122	0.117	0.117	0.116	0.116	0.117	0.117	0.117	0.116	0.121	0.116
306	0.131	0.124	0.121	0.121	0.121	0.121	0.12	0.12	0.121	0.12	0.12	0.14	0.138	0.136	0.134	0.137	0.136	0.137	0.134	0.136	0.134	0.134	0.127	0.124	0.122	0.121	0.12	0.123	0.12	0.12	0.121	0.119	0.119	0.125	0.12	0.12	0.12	0.12	0.12	0.12	0.12	0.119	0.125	0.119
307	0.134	0.128	0.124	0.124	0.124	0.124	0.123	0.123	0.124	0.123	0.123	0.141	0.14	0.138	0.136	0.139	0.137	0.138	0.136	0.138	0.136	0.136	0.131	0.127	0.125	0.124	0.124	0.126	0.123	0.123	0.124	0.123	0.122	0.128	0.124	0.123	0.123	0.123	0.123	0.123	0.123	0.122	0.128	0.123
308	0.138	0.131	0.128	0.128	0.128	0.128	0.127	0.127	0.128	0.126	0.127	0.144	0.142	0.14	0.138	0.141	0.139	0.141	0.138	0.14	0.138	0.138	0.134	0.131	0.129	0.127	0.127	0.129	0.126	0.127	0.128	0.126	0.125	0.131	0.127	0.127	0.127	0.126	0.127	0.127	0.126	0.126	0.132	0.126
309	0.141	0.135	0.131	0.131	0.131	0.132	0.131	0.13	0.131	0.13	0.13	0.146	0.144	0.142	0.141	0.143	0.142	0.143	0.141	0.142	0.14	0.14	0.137	0.134	0.132	0.131	0.131	0.133	0.13	0.13	0.131	0.129	0.129	0.135	0.131	0.13	0.13	0.13	0.13	0.13	0.129	0.129	0.135	0.13
310	0.145	0.139	0.135	0.135	0.135	0.136	0.134	0.134	0.135	0.134	0.134	0.148	0.147	0.145	0.143	0.145	0.144	0.145	0.143	0.145	0.142	0.143	0.141	0.138	0.136	0.135	0.134	0.137	0.134	0.134	0.135	0.133	0.132	0.138	0.134	0.134	0.134	0.133	0.133	0.133	0.133	0.133	0.139	0.133
311	0.148	0.143	0.139	0.139	0.139	0.139	0.138	0.138	0.138	0.137	0.137	0.151	0.149	0.148	0.146	0.148	0.147	0.148	0.145	0.147	0.145	0.145	0.145	0.142	0.14	0.139	0.138	0.14	0.137	0.138	0.138	0.137	0.136	0.142	0.138	0.138	0.137	0.137	0.137	0.137	0.137	0.136	0.142	0.137
312	0.153	0.147	0.143	0.143	0.143	0.143	0.142	0.142	0.142	0.142	0.142	0.154	0.152	0.151	0.149	0.151	0.15	0.151	0.149	0.15	0.148	0.148	0.149	0.146	0.144	0.143	0.142	0.144	0.141	0.142	0.142	0.14	0.14	0.146	0.142	0.142	0.141	0.141	0.141	0.141	0.141	0.14	0.146	0.141
313	0.157	0.151	0.147	0.147	0.147	0.147	0.146	0.145	0.146	0.145	0.145	0.157	0.155	0.153	0.152	0.154	0.153	0.154	0.152	0.153	0.151	0.151	0.153	0.15	0.148	0.147	0.146	0.148	0.145	0.145	0.146	0.144	0.144	0.15	0.146	0.146	0.145	0.145	0.145	0.145	0.145	0.144	0.15	0.144
314	0.161	0.155	0.151	0.151	0.151	0.151	0.15	0.15	0.15	0.15	0.149	0.16	0.159	0.157	0.155	0.157	0.156	0.157	0.155	0.156	0.154	0.154	0.157	0.154	0.152	0.151	0.15	0.152	0.149	0.149	0.15	0.148	0.148	0.154	0.15	0.15	0.149	0.149	0.149	0.149	0.148	0.148	0.154	0.148
315	0.165	0.159	0.156	0.156	0.155	0.156	0.154	0.154	0.155	0.154	0.154	0.163	0.162	0.16	0.159	0.161	0.159	0.16	0.158	0.16	0.158	0.158	0.161	0.158	0.156	0.155	0.155	0.156	0.153	0.154	0.154	0.153	0.152	0.159	0.155	0.154	0.154	0.153	0.153	0.153	0.153	0.152	0.158	0.152
316	0.169	0.163	0.16	0.16	0.159	0.16	0.158	0.158	0.159	0.158	0.158	0.167	0.165	0.164	0.162	0.164	0.163	0.164	0.162	0.163	0.161	0.161	0.166	0.162	0.16	0.159	0.158	0.161	0.157	0.158	0.158	0.157	0.156	0.163	0.159	0.159	0.158	0.157	0.158	0.157	0.157	0.156	0.162	0.156
317	0.174	0.169	0.165	0.165	0.165	0.165	0.164	0.163	0.164	0.163	0.163	0.172	0.17	0.168	0.167	0.168	0.168	0.168	0.166	0.168	0.166	0.166	0.171	0.168	0.165	0.164	0.164	0.166	0.163	0.163	0.163	0.162	0.161	0.168	0.164	0.164	0.163	0.162	0.162	0.162	0.162	0.161	0.167	0.161
318	0.179	0.174	0.17	0.17	0.17	0.17	0.168	0.168	0.169	0.168	0.168	0.176	0.175	0.173	0.171	0.173	0.172	0.173	0.171	0.172	0.17	0.17	0.175	0.173	0.17	0.169	0.168	0.17	0.167	0.168	0.168	0.166	0.166	0.173	0.169	0.169	0.168	0.167	0.167	0.167	0.167	0.166	0.172	0.166
319	0.185	0.179	0.176	0.176	0.175	0.175	0.174	0.173	0.174	0.173	0.173	0.181	0.18	0.178	0.176	0.178	0.177	0.177	0.176	0.177	0.175	0.175	0.181	0.178	0.176	0.175	0.174	0.176	0.173	0.173	0.173	0.172	0.171	0.179	0.175	0.174	0.173	0.173	0.173	0.173	0.172	0.171	0.177	0.172
320	0.191	0.185	0.182	0.182	0.181	0.181	0.18	0.179	0.18	0.179	0.179	0.187	0.185	0.184	0.182	0.183	0.182	0.183	0.181	0.182	0.181	0.181	0.187	0.184	0.182	0.181	0.18	0.182	0.179	0.179	0.179	0.178	0.177	0.185	0.181	0.18	0.179	0.179	0.179	0.178	0.178	0.177	0.183	0.177
321	0.197	0.191	0.188	0.188	0.187	0.187	0.186	0.185	0.186	0.185	0.185	0.192	0.191	0.189	0.188	0.189	0.188	0.189	0.187	0.188	0.186	0.186	0.193	0.19	0.188	0.187	0.186	0.188	0.185	0.185	0.185	0.183	0.183	0.19	0.187	0.186	0.185	0.184	0.184	0.184	0.183	0.183	0.189	0.183
322	0.203	0.198	0.194	0.194	0.193	0.193	0.192	0.191	0.192	0.191	0.191	0.199	0.197	0.195	0.194	0.195	0.194	0.195	0.193	0.194	0.192	0.192	0.199	0.196	0.194	0.193	0.192	0.194	0.191	0.191	0.191	0.19	0.189	0.197	0.193	0.192	0.191	0.191	0.191	0.19	0.19	0.189	0.195	0.189
323	0.209	0.204	0.2	0.2	0.199	0.199	0.198	0.197	0.198	0.197	0.197	0.204	0.203	0.201	0.199	0.201	0.2	0.2	0.199	0.199	0.198	0.198	0.205	0.202	0.2	0.199	0.198	0.2	0.197	0.197	0.197	0.195	0.194	0.203	0.199	0.199	0.197	0.197	0.197	0.196	0.196	0.195	0.201	0.195
324	0.215	0.209	0.206	0.206	0.205	0.205	0.204	0.203	0.204	0.203	0.203	0.21	0.209	0.207	0.205	0.207	0.205	0.207	0.205	0.206	0.204	0.204	0.211	0.209	0.206	0.205	0.204	0.206	0.203	0.203	0.203	0.201	0.2	0.209	0.205	0.204	0.203	0.203	0.203	0.202	0.202	0.201	0.207	0.201
325	0.221	0.216	0.212	0.212	0.211	0.211	0.21	0.209	0.21	0.209	0.209	0.216	0.215	0.213	0.211	0.212	0.211	0.212	0.21	0.211	0.21	0.21	0.217	0.214	0.212	0.211	0.21	0.212	0.209	0.209	0.209	0.207	0.206	0.215	0.211	0.21	0.209	0.208	0.208	0.208	0.207	0.207	0.213	0.207
326	0.227	0.221	0.218	0.218	0.217	0.217	0.216	0.215	0.216	0.214	0.215	0.222	0.221	0.219	0.217	0.218	0.217	0.218	0.216	0.217	0.215	0.215	0.223	0.22	0.217	0.217	0.215	0.218	0.215	0.215	0.215	0.213	0.212	0.221	0.217	0.216	0.215	0.215	0.214	0.214	0.213	0.212	0.219	0.213
327	0.232	0.227	0.223	0.223	0.222	0.222	0.221	0.22	0.221	0.22	0.22	0.227	0.226	0.224	0.222	0.223	0.222	0.223	0.221	0.222	0.221	0.221	0.229	0.226	0.223	0.222	0.221	0.223	0.22	0.22	0.22	0.218	0.217	0.226	0.222	0.221	0.22	0.22	0.219	0.219	0.218	0.218	0.224	0.218
328	0.238	0.232	0.228	0.228	0.227	0.227	0.226	0.226	0.226	0.225	0.225	0.232	0.231	0.229	0.227	0.228	0.227	0.228	0.226	0.227	0.226	0.225	0.234	0.231	0.228	0.227	0.226	0.228	0.225	0.225	0.225	0.223	0.222	0.232	0.227	0.226	0.225	0.224	0.224	0.224	0.223	0.223	0.229	0.223
329	0.242	0.237	0.233	0.233	0.232	0.232	0.231	0.23	0.231	0.23	0.229	0.237	0.235	0.234	0.232	0.233	0.232	0.233	0.231	0.232	0.23	0.23	0.238	0.236	0.233	0.232	0.231	0.233	0.229	0.229	0.23	0.228	0.227	0.236	0.232	0.231	0.23	0.229	0.229	0.229	0.228	0.227	0.233	0.228
330	0.247	0.241	0.238	0.237	0.236	0.236	0.235	0.234	0.235	0.234	0.234	0.241	0.24	0.238	0.236	0.237	0.236	0.237	0.235	0.236	0.234	0.234	0.243	0.24	0.237	0.236	0.235	0.237	0.233	0.234	0.234	0.232	0.231	0.24	0.236	0.235	0.234	0.233	0.233	0.233	0.232	0.232	0.238	0.231
331	0.25	0.244	0.241	0.241	0.24	0.24	0.238	0.238	0.238	0.238	0.237	0.245	0.243	0.241	0.239	0.241	0.24	0.24	0.239	0.24	0.238	0.238	0.246	0.243	0.24	0.239	0.238	0.241	0.237	0.237	0.238	0.236	0.235	0.244	0.24	0.239	0.238	0.237	0.237	0.236	0.235	0.235	0.241	0.235
332	0.254	0.248	0.245	0.244	0.243	0.243	0.242	0.241	0.242	0.241	0.241	0.248	0.247	0.245	0.243	0.244	0.243	0.244	0.242	0.243	0.242	0.242	0.25	0.247	0.244	0.243	0.242	0.244	0.24	0.241	0.241	0.239	0.238	0.248	0.243	0.242	0.241	0.24	0.24	0.24	0.239	0.238	0.245	0.239
333	0.257	0.251	0.248	0.247	0.246	0.246	0.245	0.245	0.245	0.244	0.244	0.251	0.25	0.248	0.246	0.247	0.246	0.247	0.245	0.246	0.245	0.245	0.253	0.25	0.247	0.246	0.245	0.247	0.244	0.244	0.244	0.242	0.241	0.251	0.246	0.245	0.244	0.244	0.243	0.243	0.242	0.242	0.248	0.241
334	0.259	0.254	0.251	0.25	0.249	0.249	0.248	0.247	0.248	0.247	0.246	0.254	0.252	0.251	0.249	0.25	0.249	0.25	0.248	0.249	0.247	0.247	0.255	0.253	0.25	0.249	0.248	0.249	0.246	0.246	0.247	0.245	0.244	0.253	0.249	0.248	0.247	0.246	0.246	0.246	0.245	0.244	0.25	0.244
335	0.262	0.257	0.253	0.253	0.252	0.252	0.251	0.25	0.25	0.249	0.249	0.257	0.255	0.253	0.251	0.253	0.252	0.252	0.251	0.251	0.25	0.25	0.258	0.255	0.252	0.252	0.25	0.252	0.249	0.249	0.249	0.248	0.247	0.256	0.251	0.251	0.25	0.249	0.249	0.248	0.248	0.247	0.253	0.247
336	0.265	0.259	0.256	0.255	0.255	0.255	0.253	0.253	0.254	0.252	0.252	0.259	0.258	0.256	0.254	0.255	0.254	0.255	0.254	0.254	0.253	0.253	0.261	0.258	0.255	0.254	0.253	0.255	0.252	0.252	0.252	0.25	0.249	0.259	0.254	0.254	0.252	0.252	0.251	0.251	0.25	0.25	0.256	0.25
337	0.267	0.262	0.259	0.258	0.257	0.257	0.256	0.255	0.256	0.255	0.255	0.262	0.26	0.259	0.256	0.258	0.257	0.258	0.256	0.257	0.255	0.255	0.263	0.261	0.257	0.257	0.256	0.258	0.254	0.255	0.255	0.253	0.252	0.261	0.257	0.256	0.255	0.254	0.254	0.254	0.253	0.252	0.258	0.252
338	0.27	0.265	0.261	0.261	0.26	0.26	0.259	0.258	0.259	0.258	0.258	0.265	0.263	0.262	0.26	0.261	0.259	0.261	0.259	0.26	0.259	0.259	0.266	0.264	0.26	0.26	0.259	0.26	0.257	0.257	0.258	0.256	0.255	0.264	0.26	0.259	0.258	0.257	0.257	0.257	0.256	0.255	0.261	0.255
339	0.273	0.268	0.264	0.264	0.263	0.263	0.262	0.261	0.262	0.261	0.26	0.268	0.266	0.264	0.263	0.264	0.263	0.263	0.262	0.263	0.261	0.261	0.269	0.266	0.263	0.263	0.262	0.263	0.26	0.261	0.261	0.259	0.258	0.267	0.263	0.262	0.261	0.26	0.26	0.26	0.259	0.258	0.264	0.258
340	0.275	0.27	0.267	0.266	0.265	0.266	0.264	0.264	0.264	0.263	0.263	0.27	0.269	0.267	0.265	0.266	0.265	0.266	0.265	0.265	0.264	0.264	0.272	0.269	0.265	0.265	0.264	0.266	0.263	0.263	0.263	0.261	0.26	0.269	0.265	0.264	0.263	0.263	0.263	0.262	0.261	0.261	0.267	0.261
341	0.278	0.272	0.269	0.269	0.268	0.268	0.267	0.266	0.267	0.266	0.266	0.273	0.271	0.27	0.268	0.269	0.268	0.269	0.267	0.268	0.267	0.267	0.274	0.272	0.268	0.268	0.266	0.268	0.266	0.266	0.265	0.264	0.263	0.272	0.268	0.267	0.266	0.265	0.266	0.265	0.264	0.264	0.269	0.264
342	0.28	0.275	0.272	0.271	0.27	0.271	0.269	0.269	0.27	0.269	0.269	0.276	0.274	0.273	0.27	0.271	0.27	0.271	0.27	0.27	0.269	0.269	0.277	0.274	0.27	0.271	0.269	0.271	0.268	0.268	0.268	0.266	0.266	0.275	0.271	0.27	0.269	0.268	0.268	0.268	0.267	0.266	0.271	0.266
343	0.282	0.277	0.274	0.274	0.273	0.273	0.272	0.271	0.272	0.271	0.271	0.278	0.276	0.275	0.273	0.274	0.273	0.274	0.272	0.273	0.272	0.272	0.279	0.276	0.273	0.273	0.272	0.273	0.271	0.271	0.271	0.269	0.268	0.277	0.273	0.272	0.271	0.271	0.271	0.27	0.269	0.268	0.274	0.269
344	0.285	0.28	0.277	0.277	0.276	0.276	0.274	0.274	0.275	0.274	0.273	0.281	0.279	0.277	0.276	0.276	0.275	0.276	0.275	0.276	0.275	0.274	0.282	0.279	0.276	0.276	0.274	0.276	0.273	0.274	0.274	0.272	0.271	0.28	0.276	0.275	0.274	0.273	0.274	0.273	0.272	0.271	0.277	0.272
345	0.288	0.283	0.28	0.279	0.278	0.279	0.277	0.277	0.278	0.276	0.276	0.283	0.281	0.28	0.278	0.279	0.278	0.279	0.278	0.278	0.277	0.277	0.284	0.282	0.278	0.278	0.277	0.279	0.276	0.276	0.276	0.274	0.274	0.282	0.278	0.277	0.277	0.276	0.276	0.275	0.274	0.274	0.279	0.274
346	0.291	0.286	0.283	0.282	0.281	0.282	0.281	0.28	0.281	0.28	0.279	0.287	0.285	0.283	0.281	0.282	0.281	0.282	0.281	0.281	0.28	0.28	0.287	0.285	0.281	0.281	0.28	0.282	0.279	0.279	0.279	0.278	0.277	0.285	0.281	0.28	0.28	0.279	0.279	0.278	0.277	0.277	0.282	0.277
347	0.294	0.289	0.286	0.286	0.285	0.285	0.284	0.283	0.284	0.282	0.282	0.29	0.287	0.286	0.284	0.285	0.284	0.285	0.284	0.284	0.284	0.283	0.29	0.288	0.284	0.284	0.283	0.285	0.282	0.282	0.282	0.281	0.28	0.288	0.284	0.283	0.283	0.282	0.282	0.282	0.28	0.28	0.285	0.28
348	0.298	0.293	0.29	0.289	0.288	0.288	0.288	0.287	0.288	0.286	0.286	0.294	0.291	0.29	0.288	0.289	0.288	0.289	0.288	0.288	0.287	0.287	0.294	0.292	0.288	0.288	0.287	0.289	0.286	0.286	0.286	0.284	0.284	0.292	0.288	0.287	0.286	0.286	0.286	0.285	0.284	0.284	0.289	0.284
349	0.303	0.298	0.295	0.294	0.294	0.294	0.292	0.292	0.293	0.292	0.292	0.299	0.296	0.295	0.293	0.294	0.293	0.294	0.293	0.294	0.292	0.292	0.299	0.297	0.293	0.294	0.292	0.294	0.291	0.292	0.291	0.29	0.289	0.297	0.293	0.292	0.291	0.291	0.291	0.29	0.289	0.289	0.294	0.289
350	0.308	0.303	0.3	0.3	0.298	0.299	0.298	0.297	0.298	0.297	0.296	0.304	0.302	0.3	0.299	0.299	0.298	0.299	0.298	0.299	0.298	0.297	0.304	0.302	0.298	0.298	0.297	0.299	0.296	0.296	0.296	0.294	0.294	0.303	0.299	0.297	0.296	0.296	0.296	0.296	0.294	0.294	0.299	0.294
351	0.314	0.309	0.305	0.305	0.304	0.304	0.303	0.303	0.303	0.302	0.302	0.31	0.307	0.305	0.304	0.305	0.304	0.305	0.304	0.304	0.303	0.303	0.31	0.307	0.304	0.304	0.303	0.304	0.301	0.302	0.302	0.3	0.299	0.308	0.304	0.303	0.302	0.301	0.301	0.301	0.3	0.299	0.305	0.3
352	0.319	0.314	0.311	0.311	0.31	0.31	0.309	0.308	0.309	0.308	0.307	0.315	0.313	0.311	0.309	0.31	0.309	0.31	0.309	0.31	0.309	0.308	0.316	0.313	0.309	0.31	0.308	0.31	0.307	0.307	0.307	0.305	0.305	0.314	0.309	0.308	0.308	0.307	0.307	0.306	0.305	0.305	0.31	0.305
353	0.324	0.319	0.316	0.316	0.314	0.315	0.314	0.313	0.314	0.313	0.312	0.32	0.317	0.316	0.314	0.315	0.314	0.315	0.314	0.314	0.313	0.313	0.321	0.317	0.314	0.314	0.313	0.314	0.312	0.312	0.312	0.31	0.309	0.319	0.314	0.313	0.312	0.311	0.311	0.311	0.31	0.309	0.315	0.309
354	0.327	0.322	0.319	0.319	0.318	0.318	0.317	0.316	0.317	0.315	0.315	0.323	0.321	0.319	0.317	0.318	0.318	0.318	0.317	0.318	0.316	0.316	0.324	0.32	0.317	0.317	0.316	0.317	0.315	0.315	0.315	0.313	0.312	0.322	0.317	0.316	0.315	0.314	0.314	0.314	0.313	0.313	0.318	0.313
355	0.329	0.324	0.321	0.32	0.319	0.319	0.318	0.318	0.318	0.317	0.317	0.325	0.322	0.321	0.319	0.32	0.319	0.32	0.318	0.319	0.318	0.317	0.325	0.322	0.318	0.319	0.317	0.319	0.316	0.316	0.316	0.314	0.313	0.323	0.318	0.317	0.316	0.315	0.316	0.315	0.314	0.314	0.319	0.314
356	0.328	0.323	0.32	0.319	0.318	0.318	0.317	0.317	0.317	0.316	0.316	0.324	0.321	0.32	0.318	0.318	0.318	0.319	0.317	0.318	0.317	0.317	0.324	0.321	0.317	0.318	0.316	0.318	0.315	0.315	0.315	0.313	0.312	0.323	0.317	0.316	0.315	0.314	0.315	0.314	0.313	0.313	0.318	0.313
357	0.324	0.319	0.316	0.316	0.314	0.315	0.313	0.313	0.314	0.312	0.312	0.32	0.317	0.315	0.314	0.315	0.314	0.314	0.314	0.314	0.313	0.313	0.321	0.317	0.313	0.314	0.313	0.314	0.311	0.311	0.311	0.31	0.309	0.319	0.313	0.312	0.311	0.311	0.311	0.31	0.309	0.309	0.314	0.309
358	0.318	0.313	0.31	0.309	0.308	0.308	0.307	0.307	0.307	0.306	0.306	0.314	0.311	0.309	0.307	0.308	0.308	0.308	0.307	0.308	0.306	0.306	0.314	0.311	0.307	0.307	0.306	0.308	0.305	0.305	0.305	0.304	0.302	0.312	0.307	0.306	0.305	0.304	0.304	0.304	0.303	0.302	0.308	0.303
359	0.309	0.304	0.3	0.3	0.299	0.3	0.298	0.298	0.299	0.298	0.297	0.305	0.302	0.3	0.299	0.299	0.299	0.299	0.298	0.298	0.298	0.298	0.305	0.302	0.298	0.299	0.297	0.299	0.296	0.296	0.296	0.295	0.294	0.304	0.298	0.297	0.296	0.295	0.296	0.295	0.294	0.294	0.299	0.294
360	0.298	0.293	0.29	0.29	0.289	0.289	0.288	0.288	0.288	0.287	0.287	0.294	0.291	0.29	0.288	0.289	0.288	0.289	0.288	0.288	0.287	0.287	0.294	0.291	0.287	0.288	0.287	0.289	0.286	0.286	0.286	0.284	0.283	0.293	0.288	0.286	0.286	0.285	0.286	0.284	0.283	0.283	0.289	0.284
361	0.285	0.28	0.278	0.277	0.276	0.276	0.275	0.275	0.276	0.274	0.274	0.281	0.279	0.277	0.276	0.276	0.276	0.276	0.275	0.276	0.275	0.275	0.282	0.279	0.275	0.275	0.274	0.276	0.273	0.274	0.273	0.271	0.271	0.28	0.275	0.274	0.273	0.273	0.273	0.272	0.271	0.271	0.276	0.271
362	0.272	0.267	0.265	0.265	0.264	0.264	0.262	0.262	0.263	0.262	0.262	0.268	0.266	0.264	0.263	0.264	0.263	0.263	0.262	0.263	0.262	0.262	0.269	0.266	0.262	0.263	0.261	0.263	0.261	0.261	0.261	0.259	0.258	0.267	0.262	0.261	0.26	0.26	0.26	0.26	0.259	0.258	0.264	0.259
363	0.258	0.253	0.25	0.25	0.249	0.25	0.248	0.248	0.249	0.247	0.248	0.254	0.252	0.25	0.249	0.249	0.249	0.249	0.248	0.249	0.248	0.248	0.254	0.251	0.248	0.249	0.247	0.249	0.247	0.247	0.247	0.245	0.244	0.252	0.248	0.247	0.247	0.246	0.247	0.246	0.245	0.245	0.25	0.245
364	0.243	0.239	0.236	0.236	0.235	0.235	0.234	0.234	0.235	0.234	0.233	0.239	0.237	0.236	0.234	0.235	0.234	0.235	0.234	0.234	0.234	0.233	0.24	0.237	0.234	0.234	0.233	0.235	0.232	0.233	0.233	0.231	0.23	0.238	0.234	0.233	0.232	0.231	0.232	0.232	0.231	0.23	0.236	0.231
365	0.228	0.224	0.221	0.221	0.221	0.221	0.22	0.219	0.22	0.219	0.219	0.224	0.222	0.221	0.22	0.22	0.22	0.22	0.219	0.22	0.219	0.219	0.225	0.222	0.219	0.22	0.219	0.221	0.218	0.218	0.218	0.217	0.216	0.223	0.219	0.219	0.218	0.217	0.218	0.217	0.217	0.216	0.221	0.216
366	0.214	0.209	0.206	0.207	0.206	0.206	0.205	0.205	0.206	0.205	0.204	0.209	0.207	0.206	0.205	0.205	0.205	0.206	0.205	0.205	0.205	0.204	0.21	0.207	0.205	0.205	0.204	0.206	0.203	0.204	0.204	0.202	0.202	0.208	0.204	0.204	0.203	0.203	0.203	0.203	0.202	0.202	0.207	0.202
367	0.199	0.195	0.192	0.193	0.192	0.192	0.191	0.191	0.192	0.191	0.19	0.195	0.193	0.192	0.191	0.191	0.191	0.191	0.191	0.191	0.191	0.19	0.195	0.193	0.19	0.191	0.19	0.192	0.189	0.19	0.19	0.188	0.188	0.194	0.19	0.19	0.189	0.189	0.189	0.189	0.188	0.188	0.193	0.188
368	0.186	0.182	0.18	0.18	0.179	0.18	0.178	0.178	0.179	0.178	0.178	0.182	0.18	0.179	0.178	0.179	0.178	0.179	0.178	0.178	0.178	0.177	0.182	0.18	0.178	0.178	0.177	0.179	0.177	0.177	0.177	0.176	0.175	0.181	0.178	0.177	0.177	0.176	0.177	0.176	0.175	0.175	0.18	0.176
369	0.174	0.17	0.168	0.168	0.167	0.167	0.166	0.166	0.167	0.166	0.166	0.169	0.168	0.167	0.166	0.166	0.165	0.166	0.165	0.166	0.165	0.165	0.17	0.168	0.166	0.166	0.165	0.167	0.165	0.165	0.165	0.164	0.163	0.168	0.165	0.165	0.164	0.164	0.165	0.164	0.163	0.163	0.168	0.164
370	0.162	0.158	0.155	0.156	0.155	0.155	0.154	0.154	0.155	0.154	0.154	0.157	0.156	0.155	0.154	0.154	0.154	0.154	0.154	0.154	0.154	0.153	0.158	0.156	0.154	0.154	0.153	0.156	0.153	0.153	0.153	0.152	0.151	0.156	0.153	0.153	0.153	0.152	0.153	0.153	0.151	0.151	0.157	0.152
371	0.151	0.147	0.145	0.145	0.144	0.145	0.143	0.143	0.144	0.143	0.143	0.147	0.145	0.144	0.143	0.144	0.143	0.144	0.143	0.143	0.143	0.143	0.147	0.145	0.143	0.143	0.142	0.145	0.142	0.143	0.142	0.141	0.141	0.145	0.143	0.142	0.142	0.142	0.142	0.142	0.141	0.141	0.146	0.141
372	0.141	0.136	0.134	0.135	0.134	0.135	0.134	0.133	0.134	0.133	0.133	0.136	0.135	0.134	0.133	0.133	0.133	0.133	0.133	0.133	0.133	0.133	0.137	0.135	0.133	0.133	0.132	0.135	0.132	0.132	0.133	0.131	0.131	0.135	0.132	0.132	0.132	0.132	0.132	0.132	0.131	0.131	0.136	0.131
373	0.131	0.127	0.125	0.126	0.124	0.125	0.124	0.124	0.125	0.124	0.123	0.126	0.125	0.124	0.123	0.124	0.123	0.124	0.123	0.124	0.123	0.123	0.127	0.125	0.123	0.124	0.123	0.125	0.122	0.123	0.123	0.122	0.121	0.125	0.123	0.123	0.122	0.122	0.123	0.122	0.121	0.121	0.126	0.122
374	0.122	0.118	0.116	0.117	0.116	0.116	0.115	0.115	0.116	0.115	0.115	0.117	0.116	0.116	0.114	0.115	0.114	0.115	0.114	0.115	0.114	0.114	0.118	0.117	0.115	0.115	0.114	0.116	0.114	0.114	0.114	0.113	0.112	0.116	0.114	0.114	0.114	0.113	0.114	0.114	0.113	0.112	0.117	0.113
375	0.114	0.11	0.108	0.109	0.108	0.108	0.107	0.107	0.108	0.107	0.107	0.11	0.108	0.108	0.107	0.107	0.107	0.107	0.106	0.107	0.107	0.106	0.11	0.109	0.107	0.107	0.106	0.109	0.106	0.107	0.106	0.105	0.105	0.108	0.106	0.106	0.106	0.106	0.106	0.106	0.105	0.105	0.11	0.105
376	0.107	0.103	0.101	0.101	0.101	0.101	0.1	0.1	0.101	0.1	0.1	0.102	0.101	0.101	0.099	0.1	0.099	0.1	0.099	0.1	0.099	0.099	0.103	0.102	0.1	0.1	0.099	0.101	0.099	0.1	0.099	0.098	0.097	0.101	0.099	0.099	0.099	0.098	0.099	0.098	0.098	0.097	0.103	0.098
377	0.1	0.096	0.094	0.095	0.094	0.094	0.093	0.093	0.094	0.093	0.093	0.096	0.094	0.094	0.093	0.093	0.092	0.093	0.092	0.093	0.093	0.092	0.096	0.095	0.093	0.093	0.092	0.095	0.092	0.093	0.093	0.091	0.091	0.094	0.092	0.092	0.092	0.092	0.092	0.092	0.091	0.091	0.096	0.091
378	0.093	0.09	0.088	0.089	0.087	0.088	0.087	0.087	0.088	0.087	0.087	0.089	0.088	0.088	0.086	0.087	0.086	0.087	0.086	0.087	0.086	0.086	0.09	0.088	0.087	0.087	0.086	0.088	0.086	0.086	0.087	0.085	0.084	0.088	0.086	0.086	0.086	0.085	0.086	0.086	0.085	0.084	0.09	0.085
379	0.088	0.084	0.082	0.083	0.082	0.082	0.081	0.081	0.082	0.081	0.081	0.083	0.082	0.082	0.081	0.081	0.08	0.081	0.081	0.081	0.081	0.08	0.084	0.083	0.081	0.081	0.08	0.083	0.08	0.081	0.081	0.08	0.079	0.082	0.08	0.08	0.08	0.08	0.08	0.08	0.079	0.079	0.084	0.079
380	0.082	0.078	0.077	0.078	0.076	0.077	0.076	0.076	0.077	0.076	0.076	0.078	0.077	0.077	0.075	0.076	0.075	0.076	0.075	0.076	0.075	0.075	0.078	0.077	0.076	0.076	0.075	0.077	0.075	0.075	0.075	0.074	0.073	0.076	0.075	0.075	0.075	0.074	0.075	0.074	0.074	0.073	0.078	0.074
381	0.077	0.073	0.072	0.072	0.071	0.072	0.071	0.071	0.072	0.071	0.071	0.073	0.072	0.071	0.07	0.071	0.07	0.071	0.07	0.07	0.07	0.07	0.073	0.072	0.071	0.071	0.07	0.072	0.07	0.07	0.07	0.069	0.068	0.071	0.07	0.07	0.07	0.069	0.07	0.069	0.069	0.068	0.074	0.069
382	0.073	0.069	0.067	0.068	0.067	0.068	0.067	0.066	0.067	0.066	0.066	0.068	0.067	0.067	0.066	0.066	0.065	0.066	0.066	0.066	0.066	0.065	0.069	0.068	0.066	0.066	0.066	0.068	0.065	0.066	0.066	0.065	0.064	0.067	0.066	0.066	0.065	0.065	0.065	0.065	0.064	0.064	0.069	0.064
383	0.068	0.065	0.063	0.064	0.063	0.063	0.062	0.062	0.063	0.062	0.062	0.064	0.063	0.063	0.062	0.062	0.061	0.062	0.061	0.062	0.062	0.061	0.065	0.063	0.062	0.062	0.061	0.064	0.061	0.062	0.062	0.061	0.06	0.063	0.061	0.061	0.061	0.061	0.061	0.061	0.06	0.06	0.065	0.06
384	0.064	0.061	0.059	0.06	0.059	0.059	0.058	0.058	0.059	0.058	0.058	0.06	0.059	0.059	0.058	0.058	0.057	0.058	0.057	0.058	0.058	0.057	0.061	0.06	0.058	0.058	0.057	0.06	0.057	0.058	0.058	0.057	0.056	0.059	0.057	0.058	0.057	0.057	0.057	0.057	0.056	0.056	0.061	0.056
385	0.061	0.058	0.056	0.057	0.055	0.056	0.055	0.055	0.056	0.055	0.055	0.057	0.056	0.055	0.054	0.055	0.054	0.055	0.054	0.054	0.054	0.054	0.057	0.056	0.055	0.055	0.054	0.056	0.054	0.054	0.054	0.053	0.053	0.055	0.054	0.054	0.054	0.054	0.054	0.054	0.053	0.052	0.058	0.053
386	0.058	0.054	0.053	0.053	0.052	0.053	0.052	0.052	0.053	0.052	0.051	0.053	0.053	0.052	0.051	0.052	0.051	0.052	0.051	0.051	0.051	0.051	0.054	0.053	0.052	0.052	0.051	0.053	0.051	0.051	0.051	0.05	0.049	0.052	0.051	0.051	0.051	0.05	0.051	0.051	0.05	0.049	0.054	0.05
387	0.054	0.051	0.049	0.05	0.049	0.05	0.049	0.048	0.049	0.049	0.048	0.05	0.049	0.049	0.048	0.049	0.048	0.049	0.048	0.048	0.048	0.048	0.051	0.05	0.049	0.049	0.048	0.05	0.048	0.048	0.048	0.047	0.046	0.049	0.048	0.048	0.048	0.047	0.048	0.047	0.047	0.046	0.051	0.047
388	0.052	0.048	0.046	0.047	0.046	0.047	0.046	0.046	0.046	0.046	0.045	0.047	0.046	0.046	0.045	0.046	0.045	0.046	0.045	0.045	0.045	0.045	0.048	0.047	0.046	0.046	0.045	0.047	0.045	0.045	0.045	0.044	0.043	0.046	0.045	0.045	0.045	0.044	0.045	0.044	0.044	0.043	0.048	0.044
389	0.049	0.046	0.044	0.045	0.044	0.044	0.043	0.043	0.044	0.043	0.043	0.045	0.044	0.044	0.043	0.043	0.042	0.043	0.043	0.043	0.043	0.042	0.045	0.044	0.043	0.043	0.043	0.045	0.042	0.043	0.043	0.042	0.041	0.043	0.042	0.043	0.042	0.042	0.042	0.042	0.041	0.041	0.046	0.041
390	0.046	0.043	0.041	0.042	0.041	0.042	0.041	0.041	0.042	0.041	0.04	0.042	0.041	0.041	0.04	0.041	0.04	0.041	0.04	0.04	0.04	0.04	0.043	0.042	0.041	0.041	0.04	0.042	0.04	0.04	0.04	0.039	0.038	0.041	0.04	0.04	0.04	0.039	0.04	0.04	0.039	0.038	0.043	0.038
391	0.044	0.041	0.039	0.04	0.039	0.04	0.039	0.038	0.039	0.038	0.038	0.04	0.039	0.039	0.038	0.038	0.038	0.038	0.038	0.038	0.038	0.038	0.041	0.04	0.039	0.038	0.038	0.04	0.038	0.038	0.038	0.037	0.036	0.039	0.038	0.038	0.038	0.037	0.038	0.037	0.036	0.036	0.041	0.036
392	0.042	0.039	0.037	0.038	0.037	0.038	0.037	0.036	0.037	0.036	0.036	0.038	0.037	0.037	0.036	0.036	0.036	0.036	0.036	0.036	0.036	0.036	0.039	0.038	0.037	0.036	0.036	0.038	0.036	0.036	0.036	0.035	0.034	0.037	0.036	0.036	0.036	0.035	0.036	0.035	0.034	0.034	0.039	0.034
393	0.04	0.037	0.035	0.036	0.035	0.036	0.035	0.034	0.035	0.034	0.034	0.036	0.035	0.035	0.034	0.034	0.034	0.034	0.034	0.034	0.034	0.034	0.037	0.036	0.035	0.035	0.034	0.036	0.034	0.034	0.034	0.033	0.032	0.035	0.034	0.034	0.034	0.033	0.034	0.033	0.033	0.032	0.037	0.032
394	0.038	0.035	0.034	0.035	0.034	0.034	0.033	0.033	0.034	0.033	0.033	0.034	0.034	0.033	0.032	0.033	0.032	0.033	0.032	0.032	0.032	0.032	0.035	0.034	0.033	0.033	0.032	0.035	0.032	0.033	0.032	0.031	0.031	0.033	0.032	0.032	0.032	0.032	0.032	0.032	0.031	0.03	0.035	0.031
395	0.037	0.034	0.032	0.033	0.032	0.032	0.031	0.031	0.032	0.031	0.031	0.033	0.032	0.032	0.031	0.031	0.03	0.031	0.031	0.031	0.031	0.03	0.033	0.032	0.031	0.031	0.031	0.033	0.03	0.031	0.031	0.03	0.029	0.031	0.03	0.031	0.03	0.03	0.03	0.03	0.029	0.029	0.034	0.029
396	0.035	0.032	0.031	0.032	0.031	0.031	0.03	0.03	0.031	0.03	0.029	0.031	0.03	0.03	0.029	0.03	0.029	0.03	0.029	0.03	0.029	0.029	0.032	0.031	0.03	0.03	0.029	0.032	0.029	0.03	0.03	0.028	0.027	0.03	0.029	0.029	0.029	0.029	0.029	0.029	0.028	0.027	0.032	0.028
397	0.034	0.031	0.029	0.03	0.029	0.03	0.029	0.028	0.029	0.028	0.028	0.03	0.029	0.029	0.028	0.028	0.028	0.028	0.028	0.028	0.028	0.027	0.03	0.029	0.029	0.029	0.028	0.03	0.028	0.028	0.028	0.027	0.026	0.028	0.028	0.028	0.027	0.027	0.028	0.027	0.026	0.026	0.031	0.026
398	0.033	0.03	0.028	0.029	0.028	0.028	0.027	0.027	0.028	0.027	0.027	0.028	0.028	0.028	0.027	0.027	0.026	0.027	0.027	0.027	0.027	0.026	0.029	0.028	0.027	0.027	0.027	0.029	0.026	0.027	0.027	0.026	0.025	0.027	0.026	0.027	0.026	0.026	0.026	0.026	0.025	0.024	0.03	0.025
399	0.031	0.028	0.027	0.028	0.027	0.027	0.026	0.026	0.027	0.026	0.026	0.027	0.027	0.027	0.025	0.026	0.025	0.026	0.025	0.026	0.026	0.025	0.028	0.027	0.026	0.026	0.026	0.028	0.025	0.026	0.026	0.024	0.024	0.026	0.025	0.025	0.025	0.025	0.025	0.025	0.024	0.023	0.029	0.024
400	0.03	0.027	0.026	0.027	0.026	0.026	0.025	0.025	0.026	0.025	0.025	0.026	0.026	0.025	0.024	0.025	0.024	0.025	0.024	0.025	0.025	0.024	0.027	0.026	0.025	0.025	0.025	0.027	0.024	0.025	0.025	0.023	0.023	0.025	0.024	0.024	0.024	0.024	0.024	0.024	0.023	0.022	0.028	0.023
401	0.029	0.026	0.025	0.026	0.025	0.025	0.024	0.024	0.025	0.024	0.024	0.025	0.025	0.025	0.023	0.024	0.023	0.024	0.023	0.024	0.024	0.023	0.026	0.025	0.024	0.024	0.024	0.026	0.023	0.024	0.024	0.022	0.022	0.024	0.023	0.023	0.023	0.023	0.023	0.023	0.022	0.021	0.027	0.022
402	0.028	0.025	0.024	0.025	0.024	0.024	0.023	0.023	0.024	0.023	0.023	0.024	0.024	0.024	0.023	0.023	0.022	0.023	0.022	0.023	0.023	0.022	0.025	0.024	0.023	0.023	0.023	0.025	0.022	0.023	0.023	0.021	0.021	0.023	0.022	0.023	0.022	0.022	0.022	0.022	0.021	0.02	0.026	0.021
403	0.028	0.025	0.023	0.024	0.023	0.024	0.022	0.022	0.023	0.022	0.022	0.023	0.023	0.023	0.022	0.022	0.022	0.022	0.022	0.022	0.022	0.021	0.024	0.023	0.022	0.023	0.022	0.024	0.021	0.022	0.022	0.021	0.02	0.022	0.022	0.022	0.021	0.021	0.021	0.021	0.02	0.019	0.025	0.02
404	0.027	0.024	0.023	0.023	0.022	0.023	0.022	0.021	0.022	0.021	0.021	0.023	0.022	0.022	0.021	0.022	0.021	0.021	0.021	0.021	0.021	0.021	0.023	0.023	0.022	0.022	0.021	0.023	0.021	0.021	0.021	0.02	0.019	0.021	0.021	0.021	0.021	0.02	0.021	0.02	0.02	0.019	0.024	0.019
405	0.026	0.023	0.022	0.023	0.022	0.022	0.021	0.021	0.022	0.021	0.02	0.022	0.021	0.021	0.02	0.021	0.02	0.021	0.02	0.02	0.02	0.02	0.023	0.022	0.021	0.021	0.02	0.023	0.02	0.021	0.021	0.019	0.018	0.021	0.02	0.02	0.02	0.02	0.02	0.02	0.019	0.018	0.023	0.018
406	0.025	0.022	0.021	0.022	0.021	0.021	0.02	0.02	0.021	0.02	0.02	0.021	0.021	0.021	0.019	0.02	0.019	0.02	0.019	0.02	0.02	0.019	0.022	0.021	0.02	0.02	0.02	0.022	0.019	0.02	0.02	0.019	0.018	0.02	0.019	0.02	0.019	0.019	0.019	0.019	0.018	0.017	0.023	0.018
407	0.025	0.022	0.02	0.021	0.02	0.021	0.02	0.019	0.02	0.019	0.019	0.02	0.02	0.02	0.019	0.02	0.019	0.019	0.019	0.019	0.019	0.019	0.021	0.021	0.02	0.02	0.019	0.021	0.019	0.019	0.019	0.018	0.017	0.019	0.019	0.019	0.019	0.018	0.019	0.018	0.017	0.017	0.022	0.017
408	0.024	0.021	0.02	0.021	0.02	0.02	0.019	0.019	0.02	0.019	0.018	0.02	0.019	0.019	0.018	0.019	0.018	0.019	0.018	0.018	0.018	0.018	0.021	0.02	0.019	0.019	0.019	0.021	0.018	0.019	0.019	0.017	0.016	0.019	0.018	0.018	0.018	0.018	0.018	0.018	0.017	0.016	0.021	0.016
409	0.023	0.021	0.019	0.02	0.019	0.019	0.018	0.018	0.019	0.018	0.018	0.019	0.019	0.019	0.018	0.018	0.017	0.018	0.018	0.018	0.018	0.017	0.02	0.019	0.018	0.018	0.018	0.02	0.018	0.018	0.018	0.017	0.016	0.018	0.018	0.018	0.017	0.017	0.017	0.017	0.016	0.015	0.021	0.016
410	0.023	0.02	0.019	0.02	0.018	0.019	0.018	0.018	0.018	0.017	0.017	0.019	0.018	0.018	0.017	0.018	0.017	0.018	0.017	0.017	0.017	0.017	0.019	0.019	0.018	0.018	0.017	0.02	0.017	0.018	0.017	0.016	0.015	0.017	0.017	0.017	0.017	0.016	0.017	0.016	0.016	0.015	0.02	0.015
411	0.022	0.02	0.018	0.019	0.018	0.018	0.017	0.017	0.018	0.017	0.017	0.018	0.018	0.018	0.017	0.017	0.016	0.017	0.017	0.017	0.017	0.016	0.019	0.018	0.018	0.018	0.017	0.019	0.016	0.017	0.017	0.016	0.015	0.017	0.016	0.017	0.016	0.016	0.016	0.016	0.015	0.014	0.02	0.015
412	0.022	0.019	0.018	0.019	0.018	0.018	0.017	0.017	0.018	0.017	0.016	0.018	0.017	0.017	0.016	0.017	0.016	0.017	0.016	0.017	0.016	0.016	0.018	0.018	0.017	0.017	0.017	0.019	0.016	0.017	0.017	0.015	0.014	0.017	0.016	0.016	0.016	0.016	0.016	0.016	0.015	0.014	0.019	0.015
413	0.021	0.019	0.017	0.018	0.017	0.018	0.017	0.016	0.017	0.016	0.016	0.017	0.017	0.017	0.016	0.016	0.016	0.016	0.016	0.016	0.016	0.016	0.018	0.018	0.017	0.017	0.016	0.018	0.016	0.016	0.016	0.015	0.014	0.016	0.016	0.016	0.016	0.015	0.016	0.015	0.014	0.014	0.019	0.014
414	0.021	0.019	0.017	0.018	0.017	0.017	0.016	0.016	0.017	0.016	0.016	0.017	0.017	0.017	0.016	0.016	0.015	0.016	0.016	0.016	0.016	0.015	0.018	0.017	0.017	0.017	0.016	0.018	0.016	0.016	0.016	0.015	0.014	0.016	0.016	0.016	0.015	0.015	0.016	0.015	0.014	0.013	0.019	0.014
415	0.021	0.018	0.017	0.018	0.017	0.017	0.016	0.016	0.017	0.016	0.016	0.017	0.016	0.017	0.016	0.016	0.015	0.016	0.015	0.016	0.016	0.015	0.018	0.017	0.016	0.016	0.016	0.018	0.015	0.016	0.016	0.015	0.014	0.016	0.015	0.016	0.015	0.015	0.015	0.015	0.014	0.013	0.019	0.014
416	0.021	0.018	0.017	0.018	0.017	0.017	0.016	0.016	0.017	0.016	0.016	0.017	0.016	0.016	0.016	0.016	0.015	0.016	0.015	0.016	0.016	0.015	0.018	0.017	0.016	0.016	0.016	0.018	0.015	0.016	0.016	0.015	0.014	0.016	0.015	0.016	0.015	0.015	0.015	0.015	0.014	0.013	0.019	0.014
417	0.021	0.018	0.017	0.018	0.017	0.017	0.016	0.016	0.017	0.016	0.016	0.017	0.016	0.016	0.015	0.016	0.015	0.016	0.015	0.016	0.016	0.015	0.018	0.017	0.016	0.016	0.016	0.018	0.015	0.016	0.016	0.015	0.014	0.016	0.015	0.016	0.015	0.015	0.015	0.015	0.014	0.013	0.018	0.014
418	0.021	0.018	0.017	0.018	0.017	0.017	0.016	0.016	0.017	0.016	0.015	0.017	0.016	0.016	0.015	0.016	0.015	0.016	0.015	0.016	0.015	0.015	0.018	0.017	0.016	0.016	0.016	0.018	0.015	0.016	0.016	0.014	0.014	0.016	0.015	0.016	0.015	0.015	0.015	0.015	0.014	0.013	0.018	0.014
419	0.021	0.018	0.017	0.018	0.017	0.017	0.016	0.016	0.017	0.016	0.015	0.017	0.016	0.016	0.015	0.016	0.015	0.016	0.015	0.015	0.015	0.015	0.017	0.017	0.016	0.016	0.016	0.018	0.015	0.016	0.016	0.014	0.014	0.015	0.015	0.015	0.015	0.015	0.015	0.015	0.014	0.013	0.018	0.014
420	0.02	0.018	0.016	0.017	0.016	0.017	0.016	0.015	0.016	0.015	0.015	0.016	0.016	0.016	0.015	0.016	0.015	0.015	0.015	0.015	0.015	0.015	0.017	0.017	0.016	0.016	0.015	0.017	0.015	0.015	0.015	0.014	0.013	0.015	0.015	0.015	0.015	0.014	0.015	0.014	0.014	0.013	0.018	0.013
421	0.02	0.017	0.016	0.017	0.016	0.016	0.015	0.015	0.016	0.015	0.015	0.016	0.015	0.016	0.015	0.015	0.014	0.015	0.015	0.015	0.015	0.014	0.017	0.016	0.015	0.016	0.015	0.017	0.015	0.015	0.015	0.014	0.013	0.015	0.015	0.015	0.014	0.014	0.015	0.014	0.013	0.012	0.018	0.013
422	0.019	0.017	0.016	0.017	0.015	0.016	0.015	0.015	0.015	0.015	0.014	0.016	0.015	0.015	0.014	0.015	0.014	0.015	0.014	0.014	0.014	0.014	0.016	0.016	0.015	0.015	0.014	0.017	0.014	0.015	0.015	0.013	0.013	0.014	0.014	0.014	0.014	0.014	0.014	0.014	0.013	0.012	0.017	0.013
423	0.019	0.016	0.015	0.016	0.015	0.016	0.015	0.014	0.015	0.014	0.014	0.015	0.015	0.015	0.014	0.014	0.014	0.014	0.014	0.014	0.014	0.013	0.016	0.015	0.015	0.015	0.014	0.016	0.014	0.014	0.014	0.013	0.012	0.014	0.014	0.014	0.014	0.013	0.014	0.013	0.013	0.012	0.017	0.012
424	0.019	0.016	0.015	0.016	0.015	0.015	0.014	0.014	0.015	0.014	0.014	0.015	0.014	0.014	0.013	0.014	0.013	0.014	0.013	0.014	0.013	0.013	0.015	0.015	0.014	0.014	0.014	0.016	0.013	0.014	0.014	0.013	0.012	0.014	0.013	0.014	0.013	0.013	0.013	0.013	0.012	0.011	0.017	0.012
425	0.018	0.016	0.014	0.015	0.014	0.015	0.014	0.013	0.014	0.013	0.013	0.014	0.014	0.014	0.013	0.014	0.013	0.013	0.013	0.013	0.013	0.013	0.015	0.015	0.014	0.014	0.013	0.016	0.013	0.014	0.014	0.012	0.011	0.013	0.013	0.013	0.013	0.012	0.013	0.012	0.012	0.011	0.016	0.012
426	0.018	0.015	0.014	0.015	0.014	0.014	0.013	0.013	0.014	0.013	0.013	0.014	0.013	0.014	0.013	0.013	0.012	0.013	0.013	0.013	0.013	0.012	0.015	0.014	0.013	0.014	0.013	0.015	0.013	0.013	0.013	0.012	0.011	0.013	0.012	0.013	0.012	0.012	0.013	0.012	0.011	0.011	0.016	0.011
427	0.017	0.015	0.014	0.015	0.013	0.014	0.013	0.013	0.014	0.013	0.012	0.013	0.013	0.013	0.012	0.013	0.012	0.013	0.012	0.012	0.012	0.012	0.014	0.014	0.013	0.013	0.013	0.015	0.012	0.013	0.013	0.012	0.011	0.012	0.012	0.012	0.012	0.012	0.012	0.012	0.011	0.01	0.015	0.011
428	0.017	0.015	0.013	0.014	0.013	0.014	0.013	0.012	0.013	0.012	0.012	0.013	0.013	0.013	0.012	0.012	0.012	0.012	0.012	0.012	0.012	0.012	0.014	0.014	0.013	0.013	0.012	0.014	0.012	0.013	0.012	0.011	0.011	0.012	0.012	0.012	0.012	0.011	0.012	0.011	0.011	0.01	0.015	0.011
429	0.017	0.014	0.013	0.014	0.013	0.013	0.012	0.012	0.013	0.012	0.012	0.013	0.012	0.013	0.012	0.012	0.011	0.012	0.012	0.012	0.012	0.011	0.014	0.013	0.012	0.013	0.012	0.014	0.012	0.012	0.012	0.011	0.01	0.012	0.012	0.012	0.011	0.011	0.012	0.011	0.01	0.01	0.015	0.01
430	0.016	0.014	0.013	0.014	0.012	0.013	0.012	0.012	0.013	0.012	0.012	0.012	0.012	0.012	0.011	0.012	0.011	0.012	0.011	0.011	0.011	0.011	0.013	0.013	0.012	0.012	0.012	0.014	0.011	0.012	0.012	0.011	0.01	0.011	0.011	0.011	0.011	0.011	0.011	0.011	0.01	0.009	0.014	0.01
431	0.016	0.013	0.012	0.013	0.012	0.012	0.011	0.011	0.012	0.011	0.011	0.012	0.012	0.012	0.011	0.011	0.011	0.011	0.011	0.011	0.011	0.01	0.013	0.012	0.012	0.012	0.011	0.013	0.011	0.011	0.011	0.01	0.009	0.011	0.011	0.011	0.011	0.01	0.011	0.01	0.01	0.009	0.014	0.009
432	0.015	0.013	0.012	0.013	0.011	0.012	0.011	0.011	0.012	0.011	0.011	0.011	0.011	0.011	0.01	0.011	0.01	0.011	0.01	0.01	0.01	0.01	0.012	0.012	0.011	0.011	0.01	0.013	0.01	0.011	0.011	0.01	0.009	0.01	0.01	0.01	0.01	0.01	0.01	0.01	0.009	0.008	0.013	0.009
433	0.015	0.012	0.011	0.012	0.011	0.011	0.01	0.01	0.011	0.01	0.01	0.011	0.01	0.01	0.009	0.01	0.009	0.01	0.009	0.01	0.009	0.009	0.012	0.011	0.01	0.01	0.01	0.012	0.01	0.01	0.01	0.009	0.008	0.01	0.009	0.01	0.009	0.009	0.01	0.009	0.008	0.008	0.013	0.008
434	0.014	0.012	0.01	0.011	0.01	0.011	0.01	0.009	0.01	0.009	0.009	0.01	0.01	0.01	0.009	0.009	0.009	0.009	0.009	0.009	0.009	0.009	0.011	0.011	0.01	0.01	0.009	0.012	0.009	0.01	0.01	0.008	0.008	0.009	0.009	0.009	0.009	0.008	0.009	0.008	0.008	0.007	0.012	0.008
435	0.014	0.011	0.01	0.011	0.01	0.01	0.009	0.009	0.01	0.009	0.009	0.01	0.009	0.009	0.008	0.009	0.008	0.009	0.008	0.009	0.008	0.008	0.01	0.01	0.009	0.009	0.009	0.011	0.008	0.009	0.009	0.008	0.007	0.009	0.008	0.009	0.008	0.008	0.008	0.008	0.007	0.007	0.012	0.007
436	0.013	0.01	0.009	0.01	0.009	0.01	0.009	0.008	0.009	0.008	0.008	0.009	0.009	0.009	0.008	0.008	0.008	0.008	0.008	0.008	0.008	0.008	0.01	0.01	0.009	0.009	0.008	0.01	0.008	0.009	0.009	0.007	0.007	0.008	0.008	0.008	0.008	0.007	0.008	0.007	0.007	0.006	0.011	0.007
437	0.012	0.01	0.009	0.01	0.008	0.009	0.008	0.008	0.009	0.008	0.008	0.009	0.008	0.008	0.007	0.008	0.007	0.008	0.007	0.008	0.007	0.007	0.009	0.009	0.008	0.008	0.008	0.01	0.007	0.008	0.008	0.007	0.006	0.008	0.007	0.007	0.007	0.007	0.007	0.007	0.006	0.006	0.011	0.006
438	0.012	0.009	0.008	0.009	0.008	0.008	0.008	0.007	0.008	0.007	0.007	0.008	0.008	0.008	0.007	0.007	0.007	0.007	0.007	0.007	0.007	0.007	0.009	0.009	0.008	0.008	0.007	0.009	0.007	0.008	0.008	0.006	0.006	0.007	0.007	0.007	0.007	0.006	0.007	0.006	0.006	0.005	0.01	0.006
439	0.012	0.009	0.008	0.009	0.008	0.008	0.007	0.007	0.008	0.007	0.007	0.008	0.007	0.007	0.006	0.007	0.006	0.007	0.006	0.007	0.006	0.006	0.008	0.008	0.007	0.007	0.007	0.009	0.006	0.007	0.007	0.006	0.005	0.007	0.006	0.007	0.006	0.006	0.007	0.006	0.005	0.005	0.01	0.005
440	0.011	0.009	0.007	0.008	0.007	0.008	0.007	0.007	0.008	0.007	0.006	0.007	0.007	0.007	0.006	0.006	0.006	0.006	0.006	0.006	0.006	0.006	0.008	0.008	0.007	0.007	0.006	0.009	0.006	0.007	0.007	0.006	0.005	0.006	0.006	0.006	0.006	0.006	0.006	0.006	0.005	0.004	0.009	0.005
441	0.011	0.008	0.007	0.008	0.007	0.007	0.006	0.006	0.007	0.006	0.006	0.007	0.007	0.007	0.006	0.006	0.005	0.006	0.005	0.006	0.006	0.005	0.008	0.008	0.007	0.007	0.006	0.008	0.006	0.007	0.006	0.005	0.005	0.006	0.006	0.006	0.006	0.005	0.006	0.005	0.005	0.004	0.009	0.005
442	0.011	0.008	0.007	0.008	0.007	0.007	0.006	0.006	0.007	0.006	0.006	0.007	0.006	0.006	0.005	0.006	0.005	0.006	0.005	0.006	0.005	0.005	0.008	0.007	0.006	0.006	0.006	0.008	0.005	0.006	0.006	0.005	0.004	0.006	0.005	0.006	0.005	0.005	0.006	0.005	0.005	0.004	0.009	0.004
443	0.01	0.008	0.006	0.007	0.006	0.007	0.006	0.006	0.007	0.006	0.006	0.007	0.006	0.006	0.005	0.006	0.005	0.006	0.005	0.005	0.005	0.005	0.007	0.007	0.006	0.006	0.005	0.008	0.005	0.006	0.006	0.005	0.004	0.006	0.005	0.005	0.005	0.005	0.005	0.005	0.004	0.004	0.009	0.004
444	0.01	0.007	0.006	0.007	0.006	0.007	0.006	0.006	0.006	0.006	0.005	0.006	0.006	0.006	0.005	0.005	0.005	0.005	0.005	0.005	0.005	0.005	0.007	0.007	0.006	0.006	0.005	0.008	0.005	0.006	0.006	0.005	0.004	0.005	0.005	0.005	0.005	0.005	0.005	0.005	0.004	0.003	0.008	0.004
445	0.01	0.007	0.006	0.007	0.006	0.007	0.006	0.005	0.006	0.005	0.005	0.006	0.006	0.006	0.005	0.005	0.005	0.005	0.005	0.005	0.005	0.005	0.007	0.007	0.006	0.006	0.005	0.007	0.005	0.006	0.006	0.005	0.004	0.005	0.005	0.005	0.005	0.004	0.005	0.004	0.004	0.003	0.008	0.004
446	0.01	0.007	0.006	0.007	0.006	0.006	0.005	0.005	0.006	0.005	0.005	0.006	0.006	0.006	0.005	0.005	0.004	0.005	0.004	0.005	0.005	0.004	0.007	0.007	0.006	0.005	0.005	0.007	0.005	0.006	0.006	0.004	0.004	0.005	0.005	0.005	0.005	0.004	0.005	0.004	0.004	0.003	0.008	0.004
447	0.01	0.007	0.006	0.007	0.006	0.006	0.005	0.005	0.006	0.005	0.005	0.006	0.006	0.005	0.004	0.005	0.004	0.005	0.004	0.005	0.004	0.004	0.007	0.006	0.005	0.005	0.005	0.007	0.005	0.005	0.005	0.004	0.003	0.005	0.004	0.005	0.004	0.004	0.005	0.004	0.004	0.003	0.008	0.004
448	0.01	0.007	0.006	0.007	0.005	0.006	0.005	0.005	0.006	0.005	0.005	0.006	0.005	0.005	0.004	0.005	0.004	0.005	0.004	0.005	0.004	0.004	0.007	0.006	0.005	0.005	0.005	0.007	0.004	0.005	0.005	0.004	0.003	0.005	0.004	0.005	0.004	0.004	0.004	0.004	0.004	0.003	0.008	0.004
449	0.009	0.007	0.005	0.006	0.005	0.006	0.005	0.005	0.006	0.005	0.005	0.006	0.005	0.005	0.004	0.005	0.004	0.005	0.004	0.004	0.004	0.004	0.006	0.006	0.005	0.005	0.004	0.007	0.004	0.005	0.005	0.004	0.003	0.005	0.004	0.004	0.004	0.004	0.004	0.004	0.003	0.003	0.008	0.003
450	0.009	0.007	0.005	0.006	0.005	0.006	0.005	0.005	0.006	0.005	0.005	0.005	0.005	0.005	0.004	0.004	0.004	0.004	0.004	0.004	0.004	0.004	0.006	0.006	0.005	0.005	0.004	0.007	0.004	0.005	0.005	0.004	0.003	0.005	0.004	0.004	0.004	0.004	0.004	0.004	0.003	0.003	0.007	0.003
451	0.009	0.006	0.005	0.006	0.005	0.006	0.005	0.005	0.005	0.005	0.004	0.005	0.005	0.005	0.004	0.004	0.004	0.004	0.004	0.004	0.004	0.004	0.006	0.006	0.005	0.005	0.004	0.007	0.004	0.005	0.005	0.004	0.003	0.004	0.004	0.004	0.004	0.004	0.004	0.004	0.003	0.002	0.007	0.003
452	0.009	0.006	0.005	0.006	0.005	0.005	0.004	0.004	0.005	0.004	0.004	0.005	0.005	0.005	0.004	0.004	0.004	0.004	0.004	0.004	0.004	0.004	0.006	0.006	0.005	0.005	0.004	0.006	0.004	0.005	0.005	0.004	0.003	0.004	0.004	0.004	0.004	0.003	0.004	0.004	0.003	0.002	0.007	0.003
453	0.009	0.006	0.005	0.006	0.005	0.005	0.004	0.004	0.005	0.004	0.004	0.005	0.005	0.005	0.004	0.004	0.003	0.004	0.004	0.004	0.004	0.003	0.006	0.006	0.004	0.005	0.004	0.006	0.004	0.005	0.005	0.004	0.003	0.004	0.004	0.004	0.004	0.003	0.004	0.003	0.003	0.002	0.007	0.003
454	0.009	0.006	0.005	0.006	0.005	0.005	0.004	0.004	0.005	0.004	0.004	0.005	0.005	0.004	0.003	0.004	0.003	0.004	0.003	0.004	0.003	0.003	0.006	0.006	0.004	0.004	0.004	0.006	0.004	0.004	0.004	0.003	0.003	0.004	0.004	0.004	0.003	0.003	0.004	0.003	0.003	0.002	0.007	0.003
455	0.009	0.006	0.005	0.006	0.004	0.005	0.004	0.004	0.005	0.004	0.004	0.005	0.004	0.004	0.003	0.004	0.003	0.004	0.003	0.004	0.003	0.003	0.006	0.006	0.004	0.004	0.004	0.006	0.004	0.004	0.004	0.003	0.003	0.004	0.003	0.004	0.003	0.003	0.004	0.003	0.003	0.002	0.007	0.003
456	0.009	0.006	0.005	0.006	0.004	0.005	0.004	0.004	0.005	0.004	0.004	0.005	0.004	0.004	0.003	0.004	0.003	0.004	0.003	0.004	0.003	0.003	0.006	0.005	0.004	0.004	0.004	0.006	0.004	0.004	0.004	0.003	0.003	0.004	0.003	0.004	0.003	0.003	0.004	0.003	0.003	0.002	0.007	0.003
457	0.008	0.006	0.004	0.005	0.004	0.005	0.004	0.004	0.005	0.004	0.004	0.005	0.004	0.004	0.003	0.004	0.003	0.004	0.003	0.004	0.003	0.003	0.005	0.005	0.004	0.004	0.004	0.006	0.003	0.004	0.004	0.003	0.002	0.004	0.003	0.003	0.003	0.003	0.003	0.003	0.003	0.002	0.007	0.003
458	0.008	0.006	0.004	0.005	0.004	0.005	0.004	0.004	0.005	0.004	0.004	0.005	0.004	0.004	0.003	0.003	0.003	0.003	0.003	0.003	0.003	0.003	0.005	0.005	0.004	0.004	0.003	0.006	0.003	0.004	0.004	0.003	0.002	0.004	0.003	0.003	0.003	0.003	0.003	0.003	0.003	0.002	0.007	0.003
459	0.008	0.005	0.004	0.005	0.004	0.005	0.004	0.004	0.005	0.004	0.004	0.004	0.004	0.004	0.003	0.003	0.003	0.003	0.003	0.003	0.003	0.003	0.005	0.005	0.004	0.004	0.003	0.006	0.003	0.004	0.004	0.003	0.002	0.003	0.003	0.003	0.003	0.003	0.003	0.003	0.002	0.002	0.006	0.002
460	0.008	0.005	0.004	0.005	0.004	0.005	0.004	0.003	0.004	0.004	0.004	0.004	0.004	0.004	0.003	0.003	0.003	0.003	0.003	0.003	0.003	0.003	0.005	0.005	0.004	0.004	0.003	0.006	0.003	0.004	0.004	0.003	0.002	0.003	0.003	0.003	0.003	0.002	0.003	0.003	0.002	0.002	0.006	0.002
461	0.008	0.005	0.004	0.005	0.004	0.004	0.003	0.003	0.004	0.003	0.003	0.004	0.004	0.004	0.002	0.003	0.002	0.003	0.002	0.003	0.002	0.002	0.005	0.005	0.003	0.003	0.003	0.005	0.003	0.004	0.004	0.003	0.002	0.003	0.003	0.003	0.003	0.002	0.003	0.003	0.002	0.001	0.006	0.002
462	0.008	0.005	0.004	0.005	0.003	0.004	0.003	0.003	0.004	0.003	0.003	0.004	0.004	0.003	0.002	0.003	0.002	0.003	0.002	0.003	0.002	0.002	0.005	0.005	0.003	0.003	0.003	0.005	0.003	0.004	0.004	0.003	0.002	0.003	0.002	0.003	0.002	0.002	0.003	0.002	0.002	0.001	0.006	0.002
463	0.007	0.005	0.003	0.004	0.003	0.004	0.003	0.003	0.004	0.003	0.003	0.004	0.003	0.003	0.002	0.003	0.002	0.003	0.002	0.003	0.002	0.002	0.004	0.004	0.003	0.003	0.003	0.005	0.002	0.003	0.003	0.002	0.002	0.003	0.002	0.002	0.002	0.002	0.003	0.002	0.002	0.001	0.006	0.002
464	0.007	0.004	0.003	0.004	0.003	0.004	0.003	0.003	0.004	0.003	0.003	0.003	0.003	0.003	0.002	0.002	0.002	0.002	0.002	0.002	0.002	0.002	0.004	0.004	0.003	0.003	0.002	0.005	0.002	0.003	0.003	0.002	0.002	0.003	0.002	0.002	0.002	0.002	0.002	0.002	0.002	0.001	0.006	0.002
465	0.007	0.004	0.003	0.004	0.003	0.004	0.003	0.003	0.004	0.003	0.003	0.003	0.003	0.003	0.002	0.002	0.002	0.002	0.002	0.002	0.002	0.002	0.004	0.004	0.003	0.003	0.002	0.005	0.002	0.003	0.003	0.002	0.001	0.002	0.002	0.002	0.002	0.002	0.002	0.002	0.001	0.001	0.005	0.002
466	0.007	0.004	0.003	0.004	0.003	0.003	0.003	0.002	0.003	0.003	0.003	0.003	0.003	0.003	0.002	0.002	0.002	0.002	0.002	0.002	0.002	0.002	0.004	0.004	0.003	0.003	0.002	0.005	0.002	0.003	0.003	0.002	0.001	0.002	0.002	0.002	0.002	0.001	0.002	0.002	0.001	0.001	0.005	0.001
467	0.007	0.004	0.003	0.004	0.003	0.003	0.002	0.002	0.003	0.003	0.002	0.003	0.003	0.003	0.001	0.002	0.001	0.002	0.001	0.002	0.001	0.002	0.004	0.004	0.002	0.002	0.002	0.004	0.002	0.003	0.003	0.002	0.001	0.002	0.002	0.002	0.002	0.001	0.002	0.002	0.001	0.001	0.005	0.001
468	0.007	0.004	0.003	0.004	0.003	0.003	0.002	0.002	0.003	0.002	0.002	0.003	0.003	0.002	0.001	0.002	0.001	0.002	0.001	0.002	0.001	0.001	0.004	0.004	0.002	0.002	0.002	0.004	0.002	0.003	0.003	0.002	0.001	0.002	0.001	0.002	0.001	0.001	0.002	0.002	0.001	0	0.005	0.001
469	0.006	0.004	0.003	0.004	0.002	0.003	0.002	0.002	0.003	0.002	0.002	0.003	0.003	0.002	0.001	0.002	0.001	0.002	0.001	0.002	0.001	0.001	0.004	0.004	0.002	0.002	0.002	0.004	0.002	0.003	0.003	0.002	0.001	0.002	0.001	0.002	0.001	0.001	0.002	0.001	0.001	0	0.005	0.001
470	0.006	0.004	0.002	0.003	0.002	0.003	0.002	0.002	0.003	0.002	0.002	0.003	0.002	0.002	0.001	0.002	0.001	0.002	0.001	0.002	0.001	0.001	0.003	0.003	0.002	0.002	0.002	0.004	0.002	0.002	0.003	0.002	0.001	0.002	0.001	0.001	0.001	0.001	0.002	0.001	0.001	0	0.005	0.001
471	0.006	0.004	0.002	0.003	0.002	0.003	0.002	0.002	0.003	0.002	0.002	0.002	0.002	0.002	0.001	0.002	0.001	0.002	0.001	0.002	0.001	0.001	0.003	0.003	0.002	0.002	0.002	0.004	0.002	0.002	0.003	0.002	0.001	0.002	0.001	0.001	0.001	0.001	0.002	0.001	0.001	0	0.005	0.001
472	0.006	0.003	0.002	0.003	0.002	0.003	0.002	0.002	0.003	0.002	0.002	0.002	0.002	0.002	0.001	0.002	0.001	0.001	0.001	0.002	0.001	0.001	0.003	0.003	0.002	0.002	0.001	0.004	0.001	0.002	0.002	0.001	0.001	0.002	0.001	0.001	0.001	0.001	0.002	0.001	0.001	0	0.005	0.001
473	0.006	0.003	0.002	0.003	0.002	0.003	0.002	0.002	0.003	0.002	0.002	0.002	0.002	0.002	0.001	0.001	0.001	0.001	0.001	0.001	0.001	0.001	0.003	0.003	0.002	0.002	0.001	0.004	0.001	0.002	0.002	0.001	0.001	0.002	0.001	0.001	0.001	0.001	0.002	0.001	0.001	0	0.005	0.001
474	0.006	0.003	0.002	0.003	0.002	0.003	0.002	0.002	0.003	0.002	0.002	0.002	0.002	0.002	0.001	0.001	0.001	0.001	0.001	0.001	0.001	0.001	0.003	0.003	0.002	0.002	0.001	0.004	0.001	0.002	0.002	0.001	0.001	0.001	0.001	0.001	0.001	0.001	0.001	0.001	0.001	0	0.005	0.001
475	0.006	0.003	0.002	0.003	0.002	0.003	0.002	0.002	0.003	0.002	0.002	0.002	0.002	0.002	0.001	0.001	0.001	0.001	0.001	0.001	0.001	0.001	0.003	0.003	0.002	0.002	0.001	0.004	0.001	0.002	0.002	0.001	0.001	0.001	0.001	0.001	0.001	0.001	0.001	0.001	0.001	0	0.005	0.001
476	0.006	0.003	0.002	0.003	0.002	0.003	0.002	0.002	0.003	0.002	0.002	0.002	0.002	0.002	0.001	0.001	0.001	0.001	0.001	0.001	0.001	0.001	0.003	0.003	0.002	0.002	0.001	0.004	0.001	0.002	0.002	0.001	0.001	0.001	0.001	0.001	0.001	0.001	0.001	0.001	0.001	0	0.005	0.001
477	0.006	0.003	0.002	0.003	0.002	0.003	0.002	0.002	0.003	0.002	0.002	0.002	0.002	0.002	0.001	0.001	0.001	0.001	0.001	0.001	0.001	0.001	0.003	0.003	0.002	0.002	0.001	0.004	0.001	0.002	0.002	0.001	0.001	0.001	0.001	0.001	0.001	0.001	0.001	0.001	0.001	0	0.004	0.001
478	0.006	0.003	0.002	0.003	0.002	0.003	0.002	0.002	0.003	0.002	0.002	0.002	0.002	0.002	0.001	0.001	0.001	0.001	0.001	0.001	0.001	0.001	0.003	0.003	0.002	0.002	0.001	0.004	0.001	0.002	0.002	0.001	0.001	0.001	0.001	0.001	0.001	0.001	0.001	0.001	0.001	0	0.004	0.001
479	0.006	0.003	0.002	0.003	0.002	0.003	0.002	0.002	0.003	0.002	0.002	0.002	0.002	0.002	0.001	0.001	0.001	0.001	0.001	0.001	0.001	0.001	0.003	0.003	0.002	0.002	0.001	0.004	0.001	0.002	0.002	0.001	0.001	0.001	0.001	0.001	0.001	0.001	0.001	0.001	0.001	0	0.004	0.001
480	0.006	0.003	0.002	0.003	0.002	0.003	0.002	0.002	0.003	0.002	0.002	0.002	0.002	0.002	0.001	0.001	0.001	0.001	0.001	0.001	0.001	0.001	0.003	0.003	0.002	0.002	0.001	0.004	0.001	0.002	0.002	0.001	0.001	0.001	0.001	0.001	0.001	0.001	0.001	0.001	0.001	0	0.004	0.001
481	0.006	0.003	0.002	0.003	0.002	0.003	0.002	0.002	0.003	0.002	0.002	0.002	0.002	0.002	0	0.001	0.001	0.001	0.001	0.001	0.001	0.001	0.003	0.003	0.001	0.002	0.001	0.004	0.001	0.002	0.002	0.001	0.001	0.001	0.001	0.001	0.001	0.001	0.001	0.001	0.001	0	0.004	0.001
482	0.006	0.003	0.002	0.003	0.002	0.003	0.002	0.002	0.003	0.002	0.002	0.002	0.002	0.002	0	0.001	0	0.001	0.001	0.001	0.001	0.001	0.003	0.003	0.001	0.002	0.001	0.004	0.001	0.002	0.002	0.001	0.001	0.001	0.001	0.001	0.001	0.001	0.001	0.001	0.001	0	0.004	0.001
483	0.006	0.003	0.002	0.003	0.002	0.003	0.002	0.002	0.003	0.002	0.002	0.002	0.002	0.002	0	0.001	0	0.001	0.001	0.001	0.001	0.001	0.003	0.003	0.001	0.001	0.001	0.004	0.001	0.002	0.002	0.001	0.001	0.001	0.001	0.001	0.001	0.001	0.001	0.001	0.001	0	0.004	0.001
484	0.005	0.003	0.002	0.003	0.002	0.003	0.002	0.002	0.003	0.002	0.002	0.002	0.002	0.002	0	0.001	0	0.001	0.001	0.001	0.001	0.001	0.003	0.003	0.001	0.001	0.001	0.004	0.001	0.002	0.002	0.001	0.001	0.001	0.001	0.001	0.001	0.001	0.001	0.001	0.001	0	0.004	0.001
485	0.005	0.003	0.002	0.003	0.002	0.003	0.002	0.002	0.003	0.002	0.002	0.002	0.002	0.002	0	0.001	0	0.001	0.001	0.001	0.001	0.001	0.003	0.003	0.001	0.001	0.001	0.004	0.001	0.002	0.002	0.001	0.001	0.001	0.001	0.001	0.001	0.001	0.001	0.001	0.001	0	0.004	0.001
486	0.005	0.003	0.002	0.003	0.002	0.003	0.002	0.002	0.003	0.002	0.002	0.002	0.002	0.002	0	0.001	0	0.001	0.001	0.001	0.001	0.001	0.003	0.003	0.001	0.001	0.001	0.004	0.001	0.002	0.002	0.001	0.001	0.001	0.001	0.001	0.001	0.001	0.001	0.001	0.001	0	0.004	0.001
487	0.005	0.003	0.002	0.003	0.002	0.003	0.002	0.002	0.003	0.002	0.002	0.002	0.002	0.002	0	0.001	0	0.001	0	0.001	0.001	0.001	0.002	0.003	0.001	0.001	0.001	0.004	0.001	0.002	0.002	0.001	0.001	0.001	0.001	0.001	0.001	0.001	0.001	0.001	0.001	0	0.004	0.001
488	0.005	0.003	0.002	0.003	0.002	0.003	0.002	0.002	0.003	0.002	0.002	0.002	0.002	0.002	0	0.001	0	0.001	0	0.001	0.001	0.001	0.002	0.003	0.001	0.001	0.001	0.004	0.001	0.002	0.002	0.001	0.001	0.001	0.001	0.001	0.001	0.001	0.001	0.001	0.001	0	0.004	0.001
489	0.005	0.003	0.002	0.003	0.002	0.002	0.002	0.002	0.003	0.002	0.002	0.002	0.002	0.002	0	0.001	0	0.001	0	0.001	0.001	0.001	0.002	0.003	0.001	0.001	0.001	0.004	0.001	0.002	0.002	0.001	0.001	0.001	0.001	0.001	0.001	0.001	0.001	0.001	0.001	0	0.004	0.001
490	0.005	0.003	0.002	0.003	0.002	0.002	0.002	0.002	0.003	0.002	0.002	0.001	0.002	0.001	0	0.001	0	0.001	0	0.001	0.001	0.001	0.002	0.003	0.001	0.001	0.001	0.004	0.001	0.002	0.002	0.001	0.001	0.001	0.001	0.001	0.001	0	0.001	0.001	0.001	0	0.004	0.001
491	0.005	0.003	0.002	0.003	0.002	0.002	0.002	0.002	0.003	0.002	0.002	0.001	0.002	0.001	0	0.001	0	0.001	0	0.001	0.001	0.001	0.002	0.003	0.001	0.001	0.001	0.004	0.001	0.002	0.002	0.001	0.001	0.001	0.001	0.001	0.001	0	0.001	0.001	0.001	0	0.004	0.001
492	0.005	0.003	0.002	0.003	0.002	0.003	0.002	0.002	0.003	0.002	0.002	0.001	0.002	0.001	0	0.001	0	0.001	0	0.001	0.001	0.001	0.002	0.003	0.001	0.001	0.001	0.004	0.001	0.002	0.002	0.001	0.001	0.001	0.001	0.001	0.001	0.001	0.001	0.001	0.001	0	0.004	0.001
493	0.005	0.003	0.002	0.003	0.002	0.002	0.002	0.002	0.003	0.002	0.002	0.001	0.001	0.001	0	0.001	0	0.001	0	0.001	0.001	0.001	0.002	0.003	0.001	0.001	0.001	0.004	0.001	0.002	0.002	0.001	0.001	0.001	0.001	0.001	0.001	0.001	0.001	0.001	0.001	0	0.004	0.001
494	0.005	0.003	0.002	0.003	0.002	0.003	0.002	0.002	0.003	0.002	0.002	0.001	0.002	0.001	0	0.001	0	0.001	0	0.001	0.001	0.001	0.002	0.003	0.001	0.001	0.001	0.004	0.001	0.002	0.002	0.001	0.001	0.001	0.001	0.001	0.001	0.001	0.001	0.001	0.001	0	0.004	0.001
495	0.005	0.003	0.002	0.003	0.002	0.003	0.002	0.002	0.003	0.002	0.002	0.001	0.001	0.001	0	0.001	0	0.001	0	0.001	0.001	0.001	0.002	0.003	0.001	0.001	0.001	0.004	0.001	0.002	0.002	0.001	0.001	0.001	0.001	0.001	0.001	0.001	0.001	0.001	0.001	0	0.004	0.001
496	0.005	0.003	0.002	0.003	0.002	0.003	0.002	0.002	0.003	0.002	0.002	0.001	0.001	0.001	0	0.001	0	0.001	0	0.001	0.001	0.001	0.002	0.003	0.001	0.001	0.001	0.004	0.001	0.002	0.002	0.001	0.001	0.001	0.001	0.001	0.001	0.001	0.001	0.001	0.001	0	0.004	0.001
497	0.005	0.003	0.002	0.003	0.002	0.003	0.002	0.002	0.003	0.002	0.002	0.001	0.002	0.001	0	0.001	0	0.001	0	0.001	0.001	0.001	0.002	0.003	0.001	0.001	0.001	0.004	0.001	0.002	0.002	0.001	0.001	0.001	0.001	0.001	0.001	0.001	0.001	0.001	0.001	0	0.004	0.001
498	0.005	0.003	0.002	0.003	0.002	0.003	0.002	0.002	0.003	0.002	0.002	0.001	0.002	0.002	0	0.001	0	0.001	0	0.001	0.001	0.001	0.002	0.003	0.001	0.001	0.001	0.004	0.001	0.002	0.002	0.001	0.001	0.001	0.001	0.001	0.001	0.001	0.001	0.001	0.001	0	0.004	0.001
499	0.005	0.003	0.002	0.003	0.002	0.003	0.002	0.002	0.003	0.002	0.002	0.001	0.002	0.002	0	0.001	0	0.001	0.001	0.001	0.001	0.001	0.002	0.003	0.001	0.001	0.001	0.004	0.001	0.002	0.002	0.001	0.001	0.001	0.001	0.001	0.001	0.001	0.001	0.001	0.001	0	0.004	0.001
500	0.005	0.003	0.002	0.003	0.002	0.003	0.002	0.002	0.003	0.002	0.002	0.001	0.002	0.002	0	0.001	0	0.001	0.001	0.001	0.001	0.001	0.002	0.003	0.001	0.001	0.001	0.004	0.001	0.002	0.002	0.001	0.001	0.001	0.001	0.001	0.001	0.001	0.001	0.001	0.001	0	0.004	0.001
501	0.005	0.003	0.002	0.003	0.002	0.003	0.002	0.002	0.003	0.002	0.002	0.001	0.002	0.002	0	0.001	0	0.001	0.001	0.001	0.001	0.001	0.002	0.003	0.001	0.001	0.001	0.004	0.001	0.002	0.002	0.001	0.001	0.001	0.001	0.001	0.001	0.001	0.001	0.001	0.001	0	0.004	0.001
502	0.005	0.003	0.002	0.003	0.002	0.003	0.002	0.002	0.003	0.002	0.002	0.001	0.002	0.002	0	0.001	0.001	0.001	0.001	0.001	0.001	0.001	0.002	0.003	0.001	0.002	0.001	0.004	0.001	0.002	0.002	0.001	0.001	0.001	0.001	0.001	0.001	0.001	0.001	0.001	0.001	0	0.004	0.001
503	0.005	0.003	0.002	0.003	0.002	0.003	0.002	0.002	0.003	0.002	0.002	0.002	0.002	0.002	0	0.001	0.001	0.001	0.001	0.001	0.001	0.001	0.002	0.003	0.001	0.002	0.001	0.004	0.001	0.002	0.003	0.002	0.001	0.001	0.001	0.001	0.001	0.001	0.001	0.001	0.001	0	0.004	0.001
504	0.005	0.003	0.002	0.003	0.002	0.003	0.002	0.002	0.003	0.002	0.002	0.002	0.002	0.002	0	0.001	0.001	0.001	0.001	0.001	0.001	0.001	0.002	0.003	0.002	0.002	0.001	0.004	0.001	0.002	0.003	0.002	0.001	0.001	0.001	0.001	0.001	0.001	0.001	0.001	0.001	0	0.004	0.001
505	0.005	0.003	0.002	0.003	0.002	0.003	0.002	0.002	0.003	0.002	0.002	0.002	0.002	0.002	0.001	0.001	0.001	0.001	0.001	0.001	0.001	0.001	0.002	0.003	0.002	0.002	0.001	0.004	0.001	0.002	0.003	0.002	0.001	0.001	0.001	0.001	0.001	0.001	0.002	0.001	0.001	0	0.004	0.001
506	0.005	0.003	0.002	0.003	0.002	0.003	0.002	0.002	0.003	0.002	0.002	0.002	0.002	0.002	0.001	0.001	0.001	0.001	0.001	0.001	0.001	0.001	0.002	0.003	0.002	0.002	0.001	0.004	0.001	0.002	0.003	0.002	0.001	0.001	0.001	0.001	0.001	0.001	0.002	0.001	0.001	0	0.005	0.001
507	0.005	0.003	0.002	0.003	0.002	0.003	0.002	0.002	0.003	0.002	0.002	0.002	0.002	0.002	0.001	0.001	0.001	0.001	0.001	0.002	0.001	0.001	0.003	0.003	0.002	0.002	0.001	0.004	0.002	0.002	0.003	0.002	0.001	0.001	0.001	0.001	0.001	0.001	0.002	0.001	0.001	0	0.005	0.001
508	0.005	0.003	0.002	0.003	0.002	0.003	0.002	0.002	0.003	0.002	0.002	0.002	0.002	0.002	0.001	0.001	0.001	0.001	0.001	0.002	0.001	0.001	0.003	0.003	0.002	0.002	0.001	0.004	0.002	0.003	0.003	0.002	0.001	0.001	0.001	0.001	0.001	0.001	0.002	0.001	0.001	0.001	0.005	0.001
509	0.006	0.003	0.002	0.003	0.002	0.003	0.002	0.002	0.003	0.002	0.002	0.002	0.002	0.002	0.001	0.001	0.001	0.001	0.001	0.002	0.001	0.001	0.003	0.003	0.002	0.002	0.001	0.004	0.002	0.003	0.003	0.002	0.001	0.001	0.001	0.001	0.001	0.001	0.002	0.001	0.001	0.001	0.005	0.002
510	0.006	0.003	0.002	0.003	0.002	0.003	0.002	0.002	0.003	0.002	0.003	0.002	0.002	0.002	0.001	0.001	0.001	0.001	0.001	0.002	0.001	0.001	0.003	0.003	0.002	0.002	0.002	0.004	0.002	0.003	0.003	0.002	0.001	0.001	0.001	0.001	0.001	0.001	0.002	0.002	0.001	0.001	0.005	0.002
511	0.006	0.003	0.002	0.003	0.002	0.003	0.002	0.002	0.003	0.003	0.003	0.002	0.002	0.002	0.001	0.002	0.001	0.002	0.001	0.002	0.001	0.001	0.003	0.003	0.002	0.002	0.002	0.004	0.002	0.003	0.003	0.002	0.001	0.001	0.001	0.001	0.001	0.001	0.002	0.002	0.001	0.001	0.005	0.002
512	0.006	0.003	0.002	0.003	0.002	0.003	0.002	0.002	0.003	0.003	0.003	0.002	0.002	0.002	0.001	0.002	0.001	0.002	0.001	0.002	0.001	0.001	0.003	0.003	0.002	0.002	0.002	0.004	0.002	0.003	0.003	0.002	0.002	0.001	0.001	0.001	0.001	0.001	0.002	0.002	0.001	0.001	0.005	0.002
513	0.006	0.003	0.002	0.004	0.002	0.003	0.002	0.002	0.003	0.003	0.003	0.002	0.002	0.002	0.001	0.002	0.001	0.002	0.001	0.002	0.001	0.001	0.003	0.003	0.002	0.002	0.002	0.004	0.002	0.003	0.003	0.002	0.002	0.001	0.001	0.002	0.001	0.001	0.002	0.002	0.001	0.001	0.005	0.002
514	0.006	0.003	0.002	0.004	0.003	0.003	0.002	0.003	0.003	0.003	0.003	0.002	0.002	0.002	0.001	0.002	0.001	0.002	0.001	0.002	0.001	0.002	0.003	0.003	0.002	0.002	0.002	0.004	0.002	0.003	0.003	0.002	0.002	0.001	0.001	0.002	0.001	0.001	0.002	0.002	0.002	0.001	0.005	0.002
515	0.006	0.003	0.003	0.004	0.003	0.003	0.003	0.003	0.003	0.003	0.003	0.002	0.002	0.002	0.001	0.002	0.001	0.002	0.001	0.002	0.002	0.002	0.003	0.003	0.002	0.002	0.002	0.005	0.002	0.003	0.003	0.002	0.002	0.002	0.001	0.002	0.002	0.001	0.002	0.002	0.002	0.001	0.005	0.002
516	0.006	0.003	0.003	0.004	0.003	0.004	0.003	0.003	0.004	0.003	0.003	0.002	0.002	0.002	0.001	0.002	0.001	0.002	0.001	0.002	0.002	0.002	0.003	0.004	0.002	0.002	0.002	0.005	0.002	0.003	0.003	0.002	0.002	0.002	0.002	0.002	0.002	0.002	0.002	0.002	0.002	0.001	0.005	0.002
517	0.006	0.004	0.003	0.004	0.003	0.004	0.003	0.003	0.004	0.003	0.003	0.002	0.003	0.003	0.001	0.002	0.001	0.002	0.002	0.002	0.002	0.002	0.003	0.004	0.002	0.003	0.002	0.005	0.002	0.003	0.003	0.003	0.002	0.002	0.002	0.002	0.002	0.002	0.002	0.002	0.002	0.001	0.005	0.002
518	0.006	0.004	0.003	0.004	0.003	0.004	0.003	0.003	0.004	0.003	0.003	0.002	0.003	0.003	0.001	0.002	0.002	0.002	0.002	0.002	0.002	0.002	0.003	0.004	0.002	0.003	0.002	0.005	0.002	0.003	0.004	0.003	0.002	0.002	0.002	0.002	0.002	0.002	0.002	0.002	0.002	0.001	0.005	0.002
519	0.006	0.004	0.003	0.004	0.003	0.004	0.003	0.003	0.004	0.003	0.003	0.003	0.003	0.003	0.001	0.002	0.002	0.002	0.002	0.003	0.002	0.002	0.003	0.004	0.003	0.003	0.002	0.005	0.003	0.003	0.004	0.003	0.002	0.002	0.002	0.002	0.002	0.002	0.003	0.002	0.002	0.001	0.005	0.002
520	0.006	0.004	0.003	0.004	0.003	0.004	0.003	0.003	0.004	0.003	0.003	0.003	0.003	0.003	0.002	0.002	0.002	0.002	0.002	0.003	0.002	0.002	0.003	0.004	0.003	0.003	0.002	0.005	0.003	0.004	0.004	0.003	0.002	0.002	0.002	0.002	0.002	0.002	0.003	0.002	0.002	0.001	0.006	0.002
521	0.006	0.004	0.003	0.004	0.003	0.004	0.003	0.003	0.004	0.003	0.003	0.003	0.003	0.003	0.002	0.002	0.002	0.002	0.002	0.003	0.002	0.002	0.004	0.004	0.003	0.003	0.002	0.005	0.003	0.004	0.004	0.003	0.002	0.002	0.002	0.002	0.002	0.002	0.003	0.002	0.002	0.002	0.006	0.003
522	0.006	0.004	0.003	0.004	0.003	0.004	0.003	0.003	0.004	0.004	0.004	0.003	0.003	0.003	0.002	0.002	0.002	0.002	0.002	0.003	0.002	0.002	0.004	0.004	0.003	0.003	0.003	0.005	0.003	0.004	0.004	0.003	0.002	0.002	0.002	0.002	0.002	0.002	0.003	0.003	0.002	0.002	0.006	0.003
523	0.007	0.004	0.003	0.004	0.003	0.004	0.003	0.003	0.004	0.004	0.004	0.003	0.003	0.003	0.002	0.002	0.002	0.003	0.002	0.003	0.002	0.002	0.004	0.004	0.003	0.003	0.003	0.005	0.003	0.004	0.004	0.003	0.002	0.002	0.002	0.002	0.002	0.002	0.003	0.003	0.002	0.002	0.006	0.003
524	0.007	0.004	0.003	0.004	0.003	0.004	0.003	0.003	0.004	0.004	0.004	0.003	0.003	0.003	0.002	0.003	0.002	0.003	0.002	0.003	0.002	0.002	0.004	0.004	0.003	0.003	0.003	0.005	0.003	0.004	0.004	0.003	0.002	0.002	0.002	0.002	0.002	0.002	0.003	0.003	0.002	0.002	0.006	0.003
525	0.007	0.004	0.003	0.005	0.003	0.004	0.003	0.003	0.004	0.004	0.004	0.003	0.003	0.003	0.002	0.003	0.002	0.003	0.002	0.003	0.002	0.002	0.004	0.004	0.003	0.003	0.003	0.005	0.003	0.004	0.004	0.003	0.003	0.002	0.002	0.003	0.002	0.002	0.003	0.003	0.002	0.002	0.006	0.003
526	0.007	0.004	0.003	0.005	0.004	0.004	0.003	0.004	0.004	0.004	0.004	0.003	0.003	0.003	0.002	0.003	0.002	0.003	0.002	0.003	0.002	0.003	0.004	0.004	0.003	0.003	0.003	0.006	0.003	0.004	0.004	0.003	0.003	0.002	0.002	0.003	0.003	0.002	0.003	0.003	0.003	0.002	0.006	0.003
527	0.007	0.004	0.004	0.005	0.004	0.004	0.004	0.004	0.004	0.004	0.004	0.003	0.003	0.003	0.002	0.003	0.002	0.003	0.002	0.003	0.003	0.003	0.004	0.004	0.003	0.003	0.003	0.006	0.003	0.004	0.004	0.003	0.003	0.003	0.003	0.003	0.003	0.003	0.003	0.003	0.003	0.002	0.006	0.003
528	0.007	0.005	0.004	0.005	0.004	0.005	0.004	0.004	0.005	0.004	0.004	0.003	0.004	0.004	0.002	0.003	0.002	0.003	0.003	0.003	0.003	0.003	0.004	0.005	0.003	0.003	0.003	0.006	0.003	0.004	0.005	0.004	0.003	0.003	0.003	0.003	0.003	0.003	0.003	0.003	0.003	0.002	0.006	0.003
529	0.007	0.005	0.004	0.005	0.004	0.005	0.004	0.004	0.005	0.004	0.004	0.003	0.004	0.004	0.002	0.003	0.003	0.003	0.003	0.003	0.003	0.003	0.004	0.005	0.004	0.004	0.003	0.006	0.003	0.004	0.005	0.004	0.003	0.003	0.003	0.003	0.003	0.003	0.003	0.003	0.003	0.002	0.006	0.003
530	0.007	0.005	0.004	0.005	0.004	0.005	0.004	0.004	0.005	0.004	0.004	0.003	0.004	0.004	0.003	0.003	0.003	0.003	0.003	0.004	0.003	0.003	0.004	0.005	0.004	0.004	0.003	0.006	0.004	0.005	0.005	0.004	0.003	0.003	0.003	0.003	0.003	0.003	0.004	0.003	0.003	0.002	0.006	0.003
531	0.007	0.005	0.004	0.005	0.004	0.005	0.004	0.004	0.005	0.004	0.004	0.004	0.004	0.004	0.003	0.003	0.003	0.003	0.003	0.004	0.003	0.003	0.005	0.005	0.004	0.004	0.003	0.006	0.004	0.005	0.005	0.004	0.003	0.003	0.003	0.003	0.003	0.003	0.004	0.003	0.003	0.003	0.007	0.004
532	0.008	0.005	0.004	0.005	0.004	0.005	0.004	0.004	0.005	0.005	0.005	0.004	0.004	0.004	0.003	0.004	0.003	0.004	0.003	0.004	0.003	0.003	0.005	0.005	0.004	0.004	0.004	0.006	0.004	0.005	0.005	0.004	0.003	0.003	0.003	0.003	0.003	0.003	0.004	0.004	0.003	0.003	0.007	0.004
533	0.008	0.005	0.004	0.006	0.004	0.005	0.004	0.004	0.005	0.005	0.005	0.004	0.004	0.004	0.003	0.004	0.003	0.004	0.003	0.004	0.003	0.003	0.005	0.005	0.004	0.004	0.004	0.006	0.004	0.005	0.005	0.004	0.004	0.003	0.003	0.004	0.003	0.003	0.004	0.004	0.003	0.003	0.007	0.004
534	0.008	0.005	0.005	0.006	0.005	0.005	0.005	0.005	0.005	0.005	0.005	0.004	0.004	0.004	0.003	0.004	0.003	0.004	0.003	0.004	0.003	0.004	0.005	0.005	0.004	0.004	0.004	0.007	0.004	0.005	0.005	0.004	0.004	0.003	0.003	0.004	0.004	0.003	0.004	0.004	0.003	0.003	0.007	0.004
535	0.008	0.005	0.005	0.006	0.005	0.006	0.005	0.005	0.006	0.005	0.005	0.004	0.004	0.004	0.003	0.004	0.003	0.004	0.003	0.004	0.004	0.004	0.005	0.006	0.004	0.004	0.004	0.007	0.004	0.005	0.005	0.005	0.004	0.004	0.004	0.004	0.004	0.004	0.004	0.004	0.004	0.003	0.007	0.004
536	0.008	0.006	0.005	0.006	0.005	0.006	0.005	0.005	0.006	0.005	0.005	0.004	0.005	0.005	0.003	0.004	0.003	0.004	0.004	0.005	0.004	0.004	0.005	0.006	0.004	0.005	0.004	0.007	0.004	0.005	0.006	0.005	0.004	0.004	0.004	0.004	0.004	0.004	0.004	0.004	0.004	0.003	0.007	0.004
537	0.008	0.006	0.005	0.006	0.005	0.006	0.005	0.005	0.006	0.005	0.005	0.004	0.005	0.005	0.004	0.004	0.004	0.004	0.004	0.005	0.004	0.004	0.005	0.006	0.005	0.005	0.004	0.007	0.005	0.006	0.006	0.005	0.004	0.004	0.004	0.004	0.004	0.004	0.005	0.004	0.004	0.004	0.008	0.004
538	0.008	0.006	0.005	0.006	0.005	0.006	0.005	0.005	0.006	0.005	0.005	0.005	0.005	0.005	0.004	0.004	0.004	0.005	0.004	0.005	0.004	0.004	0.005	0.006	0.005	0.005	0.005	0.007	0.005	0.006	0.006	0.005	0.004	0.004	0.004	0.004	0.004	0.004	0.005	0.005	0.004	0.004	0.008	0.005
539	0.008	0.006	0.005	0.006	0.005	0.006	0.005	0.005	0.006	0.006	0.006	0.005	0.005	0.005	0.004	0.005	0.004	0.005	0.004	0.005	0.004	0.004	0.006	0.006	0.005	0.005	0.005	0.007	0.005	0.006	0.006	0.005	0.005	0.004	0.004	0.005	0.004	0.004	0.005	0.005	0.004	0.004	0.008	0.005
540	0.009	0.006	0.005	0.007	0.006	0.006	0.005	0.006	0.006	0.006	0.006	0.005	0.005	0.005	0.004	0.005	0.004	0.005	0.004	0.005	0.004	0.005	0.006	0.006	0.005	0.005	0.005	0.007	0.005	0.006	0.006	0.005	0.005	0.004	0.005	0.005	0.005	0.004	0.005	0.005	0.004	0.004	0.008	0.005
541	0.009	0.007	0.006	0.007	0.006	0.007	0.006	0.006	0.007	0.006	0.006	0.005	0.006	0.006	0.004	0.005	0.004	0.005	0.005	0.005	0.005	0.005	0.006	0.007	0.005	0.005	0.005	0.008	0.005	0.006	0.006	0.006	0.005	0.005	0.005	0.005	0.005	0.005	0.005	0.005	0.005	0.004	0.008	0.005
542	0.009	0.007	0.006	0.007	0.006	0.007	0.006	0.006	0.007	0.006	0.006	0.005	0.006	0.006	0.005	0.005	0.005	0.005	0.005	0.006	0.005	0.005	0.006	0.007	0.006	0.006	0.005	0.008	0.006	0.007	0.007	0.006	0.005	0.005	0.005	0.005	0.005	0.005	0.006	0.005	0.005	0.004	0.009	0.005
543	0.009	0.007	0.006	0.007	0.006	0.007	0.006	0.006	0.007	0.007	0.007	0.006	0.006	0.006	0.005	0.006	0.005	0.006	0.005	0.006	0.005	0.005	0.007	0.007	0.006	0.006	0.006	0.008	0.006	0.007	0.007	0.006	0.005	0.005	0.005	0.005	0.005	0.005	0.006	0.006	0.005	0.005	0.009	0.006
544	0.01	0.007	0.007	0.008	0.007	0.007	0.007	0.007	0.007	0.007	0.007	0.006	0.006	0.006	0.005	0.006	0.005	0.006	0.005	0.006	0.005	0.006	0.007	0.007	0.006	0.006	0.006	0.009	0.006	0.007	0.007	0.006	0.006	0.006	0.006	0.006	0.006	0.005	0.006	0.006	0.005	0.005	0.009	0.006
545	0.01	0.008	0.007	0.008	0.007	0.008	0.007	0.007	0.008	0.007	0.007	0.006	0.007	0.007	0.006	0.006	0.006	0.006	0.006	0.007	0.006	0.006	0.007	0.008	0.007	0.007	0.006	0.009	0.007	0.008	0.008	0.007	0.006	0.006	0.006	0.006	0.006	0.006	0.007	0.006	0.006	0.005	0.01	0.006
546	0.01	0.008	0.007	0.009	0.007	0.008	0.007	0.007	0.008	0.008	0.008	0.007	0.007	0.007	0.006	0.007	0.006	0.007	0.006	0.007	0.006	0.007	0.008	0.008	0.007	0.007	0.007	0.009	0.007	0.008	0.008	0.007	0.007	0.006	0.006	0.007	0.006	0.006	0.007	0.007	0.006	0.006	0.01	0.007
547	0.011	0.009	0.008	0.009	0.008	0.009	0.008	0.008	0.009	0.008	0.008	0.007	0.008	0.008	0.007	0.007	0.007	0.007	0.007	0.008	0.007	0.007	0.008	0.009	0.008	0.008	0.007	0.01	0.008	0.009	0.009	0.008	0.007	0.007	0.007	0.007	0.007	0.007	0.008	0.007	0.007	0.007	0.011	0.007
548	0.012	0.009	0.008	0.01	0.009	0.009	0.009	0.009	0.009	0.009	0.009	0.008	0.008	0.008	0.007	0.008	0.007	0.008	0.007	0.008	0.007	0.008	0.009	0.009	0.008	0.008	0.008	0.011	0.008	0.009	0.009	0.008	0.008	0.008	0.008	0.008	0.008	0.007	0.008	0.008	0.007	0.007	0.011	0.008
549	0.012	0.01	0.009	0.01	0.009	0.01	0.009	0.009	0.01	0.01	0.01	0.009	0.009	0.009	0.008	0.009	0.008	0.009	0.008	0.009	0.008	0.008	0.01	0.01	0.009	0.009	0.009	0.011	0.009	0.01	0.01	0.009	0.008	0.008	0.008	0.008	0.008	0.008	0.009	0.009	0.008	0.008	0.012	0.009
550	0.013	0.011	0.01	0.011	0.01	0.011	0.01	0.01	0.011	0.01	0.01	0.01	0.01	0.01	0.009	0.009	0.009	0.009	0.009	0.01	0.009	0.009	0.01	0.011	0.01	0.01	0.009	0.012	0.01	0.011	0.011	0.01	0.009	0.009	0.009	0.009	0.009	0.009	0.01	0.009	0.009	0.009	0.013	0.009
551	0.014	0.012	0.011	0.012	0.011	0.012	0.011	0.011	0.012	0.011	0.011	0.01	0.011	0.011	0.009	0.01	0.01	0.01	0.01	0.011	0.01	0.01	0.011	0.012	0.011	0.011	0.01	0.013	0.01	0.011	0.012	0.011	0.01	0.01	0.01	0.01	0.01	0.01	0.01	0.01	0.01	0.009	0.013	0.01
552	0.015	0.012	0.012	0.013	0.012	0.013	0.012	0.012	0.013	0.012	0.012	0.011	0.012	0.012	0.01	0.011	0.01	0.011	0.011	0.011	0.011	0.011	0.012	0.013	0.011	0.012	0.011	0.014	0.011	0.012	0.013	0.012	0.011	0.011	0.011	0.011	0.011	0.011	0.011	0.011	0.011	0.01	0.014	0.011
553	0.016	0.014	0.013	0.014	0.013	0.014	0.013	0.013	0.014	0.013	0.013	0.012	0.013	0.013	0.011	0.012	0.012	0.012	0.012	0.012	0.012	0.012	0.013	0.014	0.012	0.013	0.012	0.015	0.012	0.013	0.014	0.013	0.012	0.012	0.012	0.012	0.012	0.012	0.012	0.012	0.012	0.011	0.015	0.012
554	0.017	0.015	0.014	0.015	0.014	0.015	0.014	0.014	0.015	0.014	0.014	0.013	0.014	0.014	0.012	0.013	0.013	0.013	0.013	0.014	0.013	0.013	0.014	0.015	0.014	0.014	0.013	0.016	0.013	0.014	0.015	0.014	0.013	0.013	0.013	0.013	0.013	0.013	0.013	0.013	0.013	0.012	0.016	0.013
555	0.018	0.016	0.015	0.016	0.015	0.016	0.015	0.015	0.016	0.015	0.015	0.014	0.015	0.015	0.013	0.014	0.014	0.014	0.014	0.015	0.014	0.014	0.015	0.016	0.014	0.015	0.014	0.017	0.014	0.015	0.016	0.015	0.014	0.014	0.014	0.014	0.014	0.014	0.014	0.014	0.014	0.013	0.017	0.014
556	0.019	0.017	0.016	0.017	0.016	0.017	0.016	0.016	0.017	0.016	0.016	0.015	0.016	0.016	0.014	0.015	0.015	0.015	0.015	0.016	0.015	0.015	0.016	0.017	0.016	0.016	0.015	0.018	0.015	0.016	0.017	0.016	0.015	0.015	0.015	0.015	0.015	0.015	0.015	0.015	0.015	0.014	0.018	0.015
557	0.02	0.017	0.017	0.018	0.017	0.018	0.017	0.017	0.017	0.017	0.017	0.016	0.017	0.017	0.015	0.016	0.016	0.016	0.016	0.016	0.016	0.016	0.017	0.018	0.016	0.017	0.016	0.019	0.016	0.017	0.017	0.017	0.016	0.016	0.016	0.016	0.016	0.016	0.016	0.016	0.015	0.015	0.019	0.016
558	0.021	0.018	0.018	0.019	0.018	0.018	0.017	0.018	0.018	0.018	0.018	0.017	0.017	0.017	0.016	0.017	0.016	0.017	0.016	0.017	0.016	0.017	0.018	0.019	0.017	0.017	0.017	0.02	0.017	0.018	0.018	0.017	0.017	0.017	0.017	0.017	0.017	0.016	0.017	0.017	0.016	0.016	0.02	0.017
559	0.021	0.019	0.018	0.019	0.018	0.019	0.018	0.018	0.019	0.019	0.019	0.018	0.018	0.018	0.017	0.018	0.017	0.018	0.017	0.018	0.017	0.018	0.019	0.019	0.018	0.018	0.018	0.02	0.018	0.019	0.019	0.018	0.017	0.017	0.017	0.017	0.017	0.017	0.018	0.018	0.017	0.017	0.021	0.018
560	0.022	0.02	0.019	0.02	0.019	0.02	0.019	0.019	0.02	0.019	0.019	0.019	0.019	0.019	0.018	0.018	0.018	0.018	0.018	0.019	0.018	0.018	0.019	0.02	0.019	0.019	0.018	0.021	0.019	0.019	0.02	0.019	0.018	0.018	0.018	0.018	0.018	0.018	0.018	0.018	0.018	0.017	0.021	0.018
561	0.023	0.02	0.019	0.021	0.019	0.02	0.019	0.019	0.02	0.02	0.02	0.019	0.019	0.019	0.018	0.019	0.018	0.019	0.018	0.019	0.018	0.019	0.02	0.02	0.019	0.019	0.019	0.021	0.019	0.02	0.02	0.019	0.018	0.019	0.019	0.019	0.018	0.018	0.019	0.019	0.018	0.018	0.022	0.019
562	0.023	0.021	0.02	0.021	0.02	0.021	0.02	0.02	0.021	0.02	0.02	0.02	0.02	0.02	0.019	0.019	0.019	0.019	0.019	0.02	0.019	0.019	0.02	0.021	0.02	0.02	0.019	0.022	0.019	0.02	0.021	0.02	0.019	0.019	0.019	0.019	0.019	0.019	0.019	0.019	0.019	0.018	0.022	0.019
563	0.024	0.021	0.02	0.021	0.02	0.021	0.02	0.02	0.021	0.021	0.021	0.02	0.02	0.02	0.019	0.02	0.019	0.02	0.019	0.02	0.019	0.02	0.021	0.021	0.02	0.02	0.02	0.022	0.02	0.021	0.021	0.02	0.019	0.02	0.019	0.02	0.019	0.019	0.02	0.02	0.019	0.019	0.023	0.02
564	0.024	0.021	0.021	0.022	0.021	0.022	0.021	0.021	0.021	0.021	0.021	0.02	0.021	0.021	0.019	0.02	0.02	0.02	0.02	0.02	0.019	0.02	0.021	0.022	0.02	0.021	0.02	0.023	0.02	0.021	0.021	0.02	0.02	0.02	0.02	0.02	0.02	0.02	0.02	0.02	0.019	0.019	0.023	0.02
565	0.024	0.022	0.021	0.022	0.021	0.022	0.021	0.021	0.022	0.021	0.021	0.021	0.021	0.021	0.02	0.02	0.02	0.02	0.02	0.021	0.02	0.02	0.021	0.022	0.021	0.021	0.02	0.023	0.021	0.021	0.022	0.021	0.02	0.02	0.02	0.02	0.02	0.02	0.021	0.02	0.02	0.019	0.023	0.02
566	0.025	0.022	0.021	0.022	0.021	0.022	0.021	0.021	0.022	0.022	0.022	0.021	0.021	0.021	0.02	0.021	0.02	0.021	0.02	0.021	0.02	0.021	0.022	0.022	0.021	0.021	0.021	0.023	0.021	0.022	0.022	0.021	0.02	0.021	0.02	0.021	0.02	0.02	0.021	0.021	0.02	0.02	0.024	0.021
567	0.025	0.022	0.022	0.023	0.022	0.022	0.022	0.022	0.022	0.022	0.022	0.021	0.022	0.021	0.02	0.021	0.02	0.021	0.02	0.021	0.02	0.021	0.022	0.023	0.021	0.021	0.021	0.024	0.021	0.022	0.022	0.021	0.021	0.021	0.021	0.021	0.021	0.02	0.021	0.021	0.02	0.02	0.024	0.021
568	0.025	0.023	0.022	0.023	0.022	0.023	0.022	0.022	0.023	0.022	0.022	0.022	0.022	0.022	0.021	0.021	0.021	0.021	0.021	0.022	0.021	0.021	0.022	0.023	0.022	0.022	0.021	0.024	0.021	0.022	0.023	0.022	0.021	0.021	0.021	0.021	0.021	0.021	0.021	0.021	0.021	0.02	0.024	0.021
569	0.025	0.023	0.022	0.023	0.022	0.023	0.022	0.022	0.023	0.022	0.022	0.022	0.022	0.022	0.021	0.022	0.021	0.022	0.021	0.022	0.021	0.021	0.023	0.023	0.022	0.022	0.022	0.024	0.022	0.023	0.023	0.022	0.021	0.021	0.021	0.021	0.021	0.021	0.022	0.021	0.021	0.02	0.025	0.021
570	0.026	0.023	0.023	0.024	0.023	0.023	0.022	0.022	0.023	0.023	0.023	0.022	0.023	0.022	0.021	0.022	0.021	0.022	0.021	0.022	0.021	0.022	0.023	0.024	0.022	0.022	0.022	0.024	0.022	0.023	0.023	0.022	0.022	0.022	0.022	0.022	0.022	0.021	0.022	0.022	0.021	0.021	0.025	0.022
571	0.026	0.024	0.023	0.024	0.023	0.024	0.023	0.023	0.024	0.023	0.023	0.023	0.023	0.023	0.022	0.022	0.022	0.022	0.022	0.023	0.022	0.022	0.023	0.024	0.023	0.023	0.022	0.025	0.023	0.023	0.024	0.023	0.022	0.022	0.022	0.022	0.022	0.022	0.023	0.022	0.022	0.021	0.025	0.022
572	0.027	0.024	0.024	0.025	0.024	0.024	0.023	0.024	0.024	0.024	0.024	0.023	0.024	0.023	0.022	0.023	0.022	0.023	0.022	0.023	0.022	0.023	0.024	0.025	0.023	0.023	0.023	0.026	0.023	0.024	0.024	0.023	0.023	0.023	0.023	0.023	0.023	0.022	0.023	0.023	0.022	0.022	0.026	0.023
573	0.027	0.025	0.024	0.025	0.024	0.025	0.024	0.024	0.025	0.024	0.024	0.024	0.024	0.024	0.023	0.024	0.023	0.024	0.023	0.024	0.023	0.024	0.025	0.025	0.024	0.024	0.024	0.026	0.024	0.025	0.025	0.024	0.023	0.023	0.024	0.023	0.023	0.023	0.024	0.024	0.023	0.023	0.027	0.023
574	0.028	0.026	0.025	0.026	0.025	0.026	0.025	0.025	0.026	0.025	0.025	0.025	0.025	0.025	0.024	0.025	0.024	0.025	0.024	0.025	0.024	0.024	0.026	0.026	0.025	0.025	0.025	0.027	0.025	0.026	0.026	0.025	0.024	0.024	0.024	0.024	0.024	0.024	0.025	0.024	0.024	0.023	0.027	0.024
575	0.029	0.027	0.026	0.027	0.026	0.027	0.026	0.026	0.027	0.026	0.026	0.026	0.026	0.026	0.025	0.025	0.025	0.025	0.025	0.026	0.025	0.025	0.026	0.027	0.026	0.026	0.025	0.028	0.026	0.026	0.027	0.026	0.025	0.025	0.025	0.025	0.025	0.025	0.026	0.025	0.025	0.024	0.028	0.025
576	0.03	0.028	0.027	0.028	0.027	0.028	0.027	0.027	0.028	0.027	0.027	0.027	0.027	0.027	0.026	0.027	0.026	0.027	0.026	0.027	0.026	0.026	0.028	0.028	0.027	0.027	0.027	0.029	0.027	0.028	0.028	0.027	0.026	0.026	0.026	0.026	0.026	0.026	0.027	0.026	0.026	0.025	0.029	0.026
577	0.031	0.029	0.028	0.029	0.028	0.029	0.028	0.028	0.029	0.028	0.028	0.028	0.028	0.028	0.027	0.028	0.027	0.028	0.027	0.028	0.027	0.028	0.029	0.029	0.028	0.028	0.028	0.03	0.028	0.029	0.029	0.028	0.027	0.027	0.028	0.027	0.027	0.027	0.028	0.027	0.027	0.027	0.031	0.027
578	0.033	0.03	0.029	0.03	0.029	0.03	0.029	0.029	0.03	0.03	0.03	0.029	0.029	0.029	0.028	0.029	0.028	0.029	0.028	0.029	0.028	0.029	0.03	0.031	0.029	0.029	0.029	0.031	0.029	0.03	0.03	0.029	0.028	0.029	0.029	0.029	0.028	0.028	0.029	0.029	0.028	0.028	0.032	0.028
579	0.034	0.031	0.031	0.032	0.03	0.031	0.03	0.03	0.031	0.031	0.031	0.03	0.031	0.03	0.029	0.03	0.029	0.03	0.029	0.03	0.029	0.03	0.031	0.032	0.03	0.03	0.03	0.032	0.03	0.031	0.031	0.03	0.029	0.03	0.03	0.03	0.029	0.029	0.03	0.03	0.029	0.029	0.033	0.03
580	0.035	0.032	0.032	0.033	0.031	0.032	0.031	0.031	0.032	0.032	0.032	0.031	0.031	0.031	0.03	0.031	0.03	0.031	0.03	0.031	0.03	0.031	0.032	0.033	0.031	0.031	0.031	0.033	0.031	0.032	0.032	0.031	0.03	0.031	0.031	0.031	0.03	0.03	0.031	0.031	0.03	0.03	0.034	0.03
581	0.035	0.033	0.032	0.033	0.032	0.033	0.032	0.032	0.033	0.032	0.032	0.032	0.032	0.032	0.031	0.032	0.031	0.032	0.031	0.032	0.031	0.031	0.033	0.033	0.032	0.032	0.032	0.034	0.032	0.033	0.033	0.032	0.031	0.031	0.031	0.031	0.031	0.031	0.032	0.031	0.031	0.03	0.034	0.031
582	0.036	0.034	0.033	0.034	0.033	0.034	0.033	0.033	0.033	0.033	0.033	0.033	0.033	0.033	0.032	0.032	0.032	0.032	0.032	0.033	0.031	0.032	0.033	0.034	0.033	0.033	0.032	0.035	0.032	0.033	0.033	0.032	0.032	0.032	0.032	0.032	0.032	0.032	0.032	0.032	0.031	0.031	0.035	0.032
583	0.036	0.034	0.033	0.034	0.033	0.034	0.033	0.033	0.034	0.033	0.033	0.033	0.033	0.033	0.032	0.033	0.032	0.033	0.032	0.033	0.032	0.033	0.034	0.035	0.033	0.033	0.033	0.035	0.033	0.034	0.034	0.033	0.032	0.033	0.033	0.033	0.032	0.032	0.033	0.032	0.032	0.031	0.035	0.032
584	0.037	0.035	0.034	0.035	0.034	0.034	0.034	0.034	0.034	0.034	0.034	0.033	0.034	0.034	0.032	0.033	0.033	0.033	0.033	0.033	0.032	0.033	0.034	0.035	0.033	0.034	0.033	0.036	0.033	0.034	0.034	0.033	0.033	0.033	0.033	0.033	0.033	0.033	0.033	0.033	0.032	0.032	0.036	0.033
585	0.037	0.035	0.034	0.035	0.034	0.035	0.034	0.034	0.035	0.034	0.034	0.034	0.034	0.034	0.033	0.034	0.033	0.034	0.033	0.034	0.033	0.033	0.035	0.035	0.034	0.034	0.034	0.036	0.034	0.034	0.035	0.034	0.033	0.033	0.033	0.033	0.033	0.033	0.034	0.033	0.033	0.032	0.036	0.033
586	0.038	0.035	0.035	0.036	0.034	0.035	0.034	0.034	0.035	0.035	0.035	0.034	0.035	0.035	0.033	0.034	0.033	0.034	0.033	0.034	0.033	0.034	0.035	0.036	0.034	0.034	0.034	0.036	0.034	0.035	0.035	0.034	0.033	0.034	0.034	0.034	0.034	0.033	0.034	0.034	0.033	0.033	0.037	0.034
587	0.038	0.036	0.035	0.036	0.035	0.036	0.035	0.035	0.036	0.035	0.035	0.035	0.035	0.035	0.034	0.035	0.034	0.035	0.034	0.035	0.034	0.034	0.036	0.036	0.035	0.035	0.035	0.037	0.035	0.036	0.036	0.035	0.034	0.034	0.035	0.034	0.034	0.034	0.035	0.034	0.034	0.033	0.037	0.034
588	0.039	0.037	0.036	0.037	0.036	0.037	0.036	0.036	0.037	0.036	0.036	0.036	0.036	0.036	0.035	0.036	0.035	0.036	0.035	0.036	0.035	0.035	0.036	0.037	0.036	0.036	0.036	0.038	0.036	0.036	0.037	0.036	0.035	0.035	0.035	0.035	0.035	0.035	0.036	0.035	0.035	0.034	0.038	0.035
589	0.04	0.038	0.037	0.038	0.037	0.038	0.037	0.037	0.038	0.037	0.037	0.037	0.037	0.037	0.036	0.037	0.036	0.037	0.036	0.037	0.036	0.037	0.038	0.038	0.037	0.037	0.037	0.039	0.037	0.038	0.038	0.037	0.036	0.036	0.037	0.037	0.036	0.036	0.037	0.036	0.036	0.036	0.04	0.036
590	0.042	0.04	0.039	0.04	0.039	0.04	0.039	0.039	0.039	0.039	0.039	0.038	0.039	0.039	0.038	0.038	0.038	0.038	0.038	0.039	0.037	0.038	0.039	0.04	0.039	0.039	0.038	0.041	0.038	0.039	0.039	0.038	0.038	0.038	0.038	0.038	0.038	0.038	0.038	0.038	0.038	0.037	0.041	0.038
591	0.044	0.042	0.041	0.042	0.041	0.042	0.041	0.041	0.042	0.041	0.041	0.041	0.041	0.041	0.04	0.041	0.04	0.041	0.04	0.041	0.04	0.04	0.041	0.042	0.041	0.041	0.041	0.043	0.041	0.042	0.042	0.041	0.04	0.04	0.04	0.04	0.04	0.04	0.041	0.04	0.04	0.039	0.043	0.04
592	0.047	0.045	0.044	0.045	0.044	0.045	0.044	0.044	0.045	0.044	0.044	0.044	0.044	0.044	0.043	0.044	0.043	0.044	0.043	0.044	0.043	0.043	0.044	0.045	0.044	0.044	0.044	0.046	0.044	0.045	0.045	0.044	0.043	0.043	0.043	0.043	0.043	0.043	0.044	0.043	0.043	0.042	0.046	0.043
593	0.051	0.049	0.048	0.049	0.048	0.049	0.048	0.048	0.048	0.048	0.048	0.047	0.048	0.048	0.047	0.047	0.047	0.048	0.047	0.048	0.047	0.047	0.048	0.049	0.048	0.048	0.047	0.05	0.048	0.048	0.049	0.048	0.047	0.047	0.047	0.047	0.047	0.047	0.048	0.047	0.047	0.046	0.05	0.047
594	0.056	0.053	0.053	0.054	0.053	0.053	0.053	0.053	0.053	0.053	0.053	0.052	0.053	0.053	0.051	0.052	0.052	0.052	0.052	0.053	0.051	0.052	0.053	0.054	0.053	0.053	0.052	0.055	0.052	0.053	0.053	0.052	0.052	0.052	0.052	0.052	0.052	0.052	0.052	0.052	0.051	0.051	0.055	0.052
595	0.061	0.059	0.059	0.06	0.058	0.059	0.058	0.058	0.059	0.059	0.059	0.058	0.059	0.058	0.057	0.058	0.058	0.058	0.058	0.058	0.057	0.058	0.059	0.06	0.059	0.059	0.058	0.061	0.058	0.059	0.059	0.058	0.058	0.058	0.058	0.058	0.058	0.058	0.058	0.058	0.057	0.057	0.061	0.058
596	0.068	0.066	0.066	0.067	0.066	0.066	0.066	0.065	0.066	0.066	0.066	0.065	0.066	0.066	0.064	0.065	0.065	0.065	0.065	0.066	0.064	0.065	0.066	0.067	0.066	0.066	0.065	0.068	0.065	0.066	0.066	0.065	0.065	0.065	0.065	0.065	0.065	0.065	0.065	0.065	0.064	0.064	0.068	0.065
597	0.077	0.074	0.074	0.075	0.074	0.074	0.074	0.074	0.074	0.074	0.074	0.073	0.074	0.074	0.073	0.073	0.073	0.074	0.073	0.074	0.073	0.073	0.074	0.075	0.074	0.074	0.074	0.076	0.074	0.074	0.074	0.074	0.073	0.073	0.073	0.073	0.073	0.073	0.074	0.073	0.073	0.072	0.076	0.073
598	0.086	0.084	0.083	0.084	0.083	0.084	0.083	0.083	0.084	0.084	0.083	0.083	0.084	0.083	0.082	0.083	0.083	0.083	0.083	0.083	0.082	0.083	0.084	0.085	0.083	0.083	0.083	0.086	0.083	0.084	0.084	0.083	0.082	0.083	0.083	0.083	0.083	0.083	0.083	0.083	0.082	0.082	0.086	0.083
599	0.097	0.095	0.094	0.095	0.094	0.095	0.094	0.094	0.095	0.094	0.094	0.094	0.095	0.094	0.093	0.094	0.094	0.094	0.093	0.094	0.093	0.094	0.095	0.096	0.094	0.094	0.094	0.096	0.094	0.095	0.095	0.094	0.093	0.094	0.094	0.094	0.093	0.093	0.094	0.094	0.093	0.092	0.096	0.093
600	0.109	0.107	0.106	0.107	0.106	0.107	0.106	0.106	0.106	0.106	0.106	0.106	0.107	0.106	0.105	0.106	0.105	0.106	0.105	0.106	0.105	0.106	0.107	0.108	0.106	0.106	0.106	0.108	0.106	0.107	0.107	0.105	0.105	0.106	0.106	0.106	0.105	0.105	0.106	0.105	0.105	0.104	0.108	0.105
601	0.123	0.12	0.12	0.121	0.119	0.12	0.119	0.119	0.12	0.119	0.119	0.12	0.12	0.12	0.118	0.119	0.119	0.12	0.119	0.12	0.118	0.119	0.121	0.121	0.119	0.12	0.119	0.121	0.119	0.12	0.12	0.118	0.118	0.12	0.119	0.119	0.118	0.118	0.119	0.118	0.118	0.117	0.121	0.118
602	0.135	0.133	0.132	0.133	0.132	0.132	0.131	0.131	0.132	0.131	0.131	0.132	0.133	0.132	0.131	0.132	0.131	0.132	0.131	0.132	0.13	0.131	0.133	0.134	0.131	0.132	0.131	0.133	0.131	0.132	0.132	0.131	0.13	0.132	0.131	0.131	0.131	0.13	0.131	0.13	0.13	0.129	0.133	0.13
603	0.147	0.144	0.143	0.144	0.143	0.143	0.142	0.142	0.143	0.142	0.142	0.144	0.144	0.143	0.142	0.143	0.142	0.143	0.142	0.143	0.141	0.142	0.145	0.145	0.142	0.143	0.142	0.144	0.142	0.143	0.142	0.141	0.14	0.144	0.142	0.142	0.141	0.141	0.141	0.141	0.14	0.14	0.144	0.14
604	0.156	0.153	0.152	0.153	0.152	0.152	0.151	0.151	0.151	0.151	0.151	0.153	0.153	0.152	0.151	0.152	0.151	0.152	0.151	0.152	0.15	0.151	0.154	0.154	0.151	0.152	0.151	0.153	0.15	0.151	0.151	0.15	0.149	0.153	0.151	0.151	0.15	0.15	0.15	0.15	0.149	0.148	0.152	0.149
605	0.163	0.159	0.158	0.159	0.158	0.158	0.157	0.157	0.157	0.157	0.157	0.159	0.159	0.158	0.157	0.158	0.157	0.158	0.157	0.158	0.156	0.157	0.16	0.16	0.157	0.158	0.157	0.159	0.156	0.157	0.157	0.156	0.155	0.159	0.157	0.156	0.156	0.155	0.156	0.155	0.154	0.154	0.158	0.155
606	0.166	0.163	0.161	0.162	0.161	0.161	0.16	0.16	0.16	0.16	0.159	0.163	0.162	0.161	0.16	0.161	0.16	0.161	0.16	0.161	0.159	0.16	0.163	0.163	0.16	0.161	0.16	0.162	0.159	0.16	0.16	0.158	0.157	0.162	0.16	0.159	0.159	0.158	0.159	0.158	0.157	0.157	0.16	0.157
607	0.166	0.163	0.162	0.162	0.161	0.161	0.16	0.16	0.16	0.16	0.159	0.163	0.162	0.161	0.16	0.161	0.16	0.161	0.16	0.161	0.159	0.16	0.163	0.163	0.16	0.161	0.16	0.162	0.159	0.16	0.16	0.158	0.157	0.162	0.16	0.159	0.159	0.158	0.158	0.158	0.157	0.157	0.16	0.157
608	0.164	0.16	0.159	0.16	0.158	0.159	0.158	0.157	0.158	0.157	0.157	0.16	0.16	0.159	0.157	0.158	0.158	0.158	0.157	0.158	0.157	0.157	0.161	0.161	0.158	0.158	0.158	0.159	0.157	0.157	0.157	0.156	0.155	0.16	0.158	0.157	0.156	0.156	0.156	0.156	0.155	0.154	0.158	0.155
609	0.16	0.157	0.155	0.156	0.155	0.155	0.154	0.154	0.154	0.153	0.153	0.157	0.156	0.155	0.154	0.155	0.154	0.155	0.154	0.154	0.153	0.154	0.157	0.157	0.154	0.155	0.154	0.156	0.153	0.154	0.153	0.152	0.151	0.156	0.154	0.153	0.153	0.152	0.152	0.152	0.151	0.15	0.154	0.151
610	0.155	0.152	0.15	0.151	0.15	0.15	0.149	0.149	0.149	0.148	0.148	0.152	0.151	0.15	0.149	0.15	0.149	0.15	0.148	0.149	0.148	0.148	0.152	0.152	0.149	0.15	0.149	0.151	0.148	0.149	0.148	0.147	0.146	0.151	0.149	0.148	0.148	0.147	0.147	0.147	0.146	0.146	0.149	0.146
611	0.149	0.146	0.145	0.145	0.144	0.144	0.143	0.143	0.144	0.143	0.143	0.146	0.145	0.144	0.143	0.144	0.143	0.144	0.143	0.144	0.142	0.143	0.146	0.146	0.143	0.144	0.143	0.145	0.143	0.143	0.143	0.142	0.141	0.145	0.143	0.143	0.142	0.142	0.142	0.141	0.141	0.14	0.144	0.141
612	0.143	0.14	0.139	0.139	0.138	0.139	0.138	0.137	0.138	0.137	0.137	0.14	0.14	0.139	0.137	0.138	0.138	0.138	0.137	0.138	0.137	0.137	0.14	0.14	0.138	0.138	0.137	0.139	0.137	0.137	0.137	0.136	0.135	0.14	0.138	0.137	0.136	0.136	0.136	0.136	0.135	0.134	0.138	0.135
613	0.138	0.134	0.133	0.134	0.133	0.133	0.132	0.132	0.132	0.132	0.131	0.134	0.134	0.133	0.132	0.133	0.132	0.133	0.132	0.132	0.131	0.132	0.135	0.135	0.132	0.133	0.132	0.134	0.131	0.132	0.132	0.131	0.13	0.134	0.132	0.131	0.131	0.13	0.131	0.13	0.13	0.129	0.133	0.13
614	0.132	0.129	0.128	0.128	0.127	0.128	0.127	0.126	0.127	0.126	0.126	0.128	0.128	0.127	0.126	0.127	0.126	0.127	0.126	0.127	0.125	0.126	0.129	0.129	0.126	0.127	0.126	0.128	0.126	0.126	0.126	0.125	0.124	0.128	0.127	0.126	0.125	0.125	0.125	0.125	0.124	0.124	0.127	0.124
615	0.127	0.124	0.123	0.123	0.122	0.123	0.122	0.121	0.122	0.121	0.121	0.123	0.123	0.122	0.121	0.122	0.121	0.122	0.121	0.122	0.121	0.121	0.124	0.124	0.122	0.122	0.121	0.123	0.121	0.121	0.121	0.12	0.119	0.123	0.122	0.121	0.12	0.12	0.12	0.12	0.119	0.119	0.122	0.119
616	0.122	0.119	0.118	0.119	0.117	0.118	0.117	0.117	0.117	0.117	0.116	0.119	0.119	0.118	0.116	0.117	0.117	0.117	0.116	0.117	0.116	0.116	0.119	0.12	0.117	0.117	0.117	0.119	0.116	0.117	0.117	0.116	0.115	0.118	0.117	0.116	0.116	0.116	0.116	0.115	0.115	0.114	0.118	0.115
617	0.117	0.115	0.114	0.114	0.113	0.113	0.113	0.112	0.113	0.112	0.112	0.114	0.114	0.113	0.112	0.113	0.112	0.113	0.112	0.113	0.111	0.112	0.115	0.115	0.113	0.113	0.112	0.114	0.112	0.113	0.112	0.111	0.11	0.114	0.113	0.112	0.112	0.111	0.112	0.111	0.11	0.11	0.114	0.11
618	0.113	0.11	0.109	0.11	0.109	0.109	0.109	0.108	0.109	0.108	0.108	0.11	0.11	0.109	0.108	0.109	0.108	0.109	0.108	0.109	0.107	0.108	0.111	0.111	0.109	0.109	0.108	0.11	0.108	0.109	0.108	0.107	0.106	0.11	0.109	0.108	0.108	0.107	0.108	0.107	0.106	0.106	0.11	0.106
619	0.11	0.107	0.106	0.106	0.105	0.106	0.105	0.104	0.105	0.104	0.104	0.106	0.106	0.106	0.104	0.105	0.105	0.105	0.104	0.105	0.104	0.104	0.107	0.107	0.105	0.105	0.105	0.107	0.104	0.105	0.105	0.104	0.103	0.106	0.105	0.104	0.104	0.104	0.104	0.103	0.103	0.102	0.106	0.103
620	0.106	0.103	0.102	0.103	0.102	0.102	0.101	0.101	0.101	0.101	0.101	0.103	0.103	0.102	0.101	0.102	0.101	0.102	0.101	0.102	0.1	0.101	0.103	0.104	0.101	0.102	0.101	0.103	0.101	0.101	0.101	0.1	0.099	0.102	0.101	0.101	0.1	0.1	0.1	0.1	0.099	0.099	0.102	0.099
621	0.103	0.1	0.099	0.099	0.098	0.099	0.098	0.098	0.098	0.098	0.097	0.099	0.099	0.099	0.097	0.098	0.098	0.098	0.097	0.098	0.097	0.097	0.1	0.1	0.098	0.098	0.098	0.1	0.097	0.098	0.098	0.097	0.096	0.099	0.098	0.098	0.097	0.097	0.097	0.097	0.096	0.095	0.099	0.096
622	0.099	0.097	0.096	0.096	0.095	0.096	0.095	0.094	0.095	0.094	0.094	0.096	0.096	0.095	0.094	0.095	0.094	0.095	0.094	0.095	0.094	0.094	0.097	0.097	0.095	0.095	0.095	0.097	0.094	0.095	0.095	0.094	0.093	0.096	0.095	0.094	0.094	0.094	0.094	0.093	0.093	0.092	0.096	0.093
623	0.096	0.093	0.093	0.093	0.092	0.093	0.092	0.091	0.092	0.091	0.091	0.093	0.093	0.092	0.091	0.092	0.091	0.092	0.091	0.092	0.091	0.091	0.094	0.094	0.092	0.092	0.092	0.094	0.091	0.092	0.092	0.091	0.09	0.092	0.092	0.091	0.091	0.091	0.091	0.09	0.09	0.089	0.093	0.09
624	0.093	0.091	0.09	0.091	0.089	0.09	0.089	0.089	0.089	0.089	0.089	0.09	0.09	0.09	0.088	0.089	0.089	0.089	0.088	0.089	0.088	0.088	0.091	0.091	0.089	0.089	0.089	0.091	0.089	0.089	0.089	0.088	0.087	0.09	0.089	0.089	0.088	0.088	0.088	0.088	0.087	0.087	0.09	0.087
625	0.091	0.088	0.088	0.088	0.087	0.088	0.087	0.087	0.087	0.087	0.086	0.088	0.088	0.088	0.086	0.087	0.086	0.087	0.086	0.087	0.086	0.086	0.088	0.089	0.087	0.087	0.087	0.089	0.086	0.087	0.087	0.086	0.085	0.087	0.087	0.087	0.086	0.086	0.086	0.086	0.085	0.085	0.088	0.085
626	0.09	0.087	0.086	0.087	0.086	0.086	0.085	0.085	0.086	0.085	0.085	0.086	0.087	0.086	0.085	0.086	0.085	0.086	0.085	0.086	0.084	0.085	0.087	0.088	0.086	0.086	0.085	0.087	0.085	0.086	0.086	0.084	0.084	0.086	0.085	0.085	0.085	0.084	0.085	0.084	0.084	0.083	0.087	0.084
627	0.089	0.086	0.085	0.086	0.085	0.085	0.085	0.084	0.085	0.084	0.084	0.085	0.086	0.085	0.084	0.085	0.084	0.085	0.084	0.085	0.084	0.084	0.086	0.087	0.085	0.085	0.085	0.087	0.084	0.085	0.085	0.084	0.083	0.085	0.085	0.084	0.084	0.084	0.084	0.084	0.083	0.082	0.086	0.083
628	0.089	0.086	0.085	0.086	0.085	0.085	0.085	0.084	0.085	0.084	0.084	0.085	0.086	0.085	0.084	0.085	0.084	0.085	0.084	0.085	0.084	0.084	0.086	0.087	0.085	0.085	0.085	0.087	0.084	0.085	0.085	0.084	0.083	0.085	0.085	0.084	0.084	0.084	0.084	0.084	0.083	0.082	0.086	0.083
629	0.089	0.087	0.086	0.087	0.085	0.086	0.085	0.085	0.086	0.085	0.085	0.086	0.087	0.086	0.085	0.086	0.085	0.086	0.085	0.086	0.084	0.085	0.087	0.088	0.085	0.086	0.085	0.087	0.085	0.086	0.086	0.084	0.084	0.086	0.085	0.085	0.085	0.084	0.085	0.084	0.084	0.083	0.087	0.084
630	0.091	0.088	0.087	0.088	0.087	0.088	0.087	0.086	0.087	0.086	0.086	0.087	0.088	0.087	0.086	0.087	0.086	0.087	0.086	0.087	0.086	0.086	0.088	0.089	0.087	0.087	0.087	0.089	0.086	0.087	0.087	0.086	0.085	0.087	0.087	0.087	0.086	0.086	0.086	0.086	0.085	0.085	0.088	0.085
631	0.093	0.09	0.089	0.09	0.089	0.09	0.089	0.088	0.089	0.088	0.088	0.089	0.09	0.089	0.088	0.089	0.088	0.089	0.088	0.089	0.088	0.088	0.09	0.091	0.089	0.089	0.089	0.091	0.088	0.089	0.089	0.088	0.087	0.089	0.089	0.089	0.088	0.088	0.088	0.088	0.087	0.087	0.09	0.087
632	0.095	0.093	0.092	0.093	0.092	0.092	0.091	0.091	0.092	0.091	0.091	0.092	0.093	0.092	0.091	0.092	0.091	0.092	0.091	0.092	0.09	0.091	0.093	0.094	0.092	0.092	0.091	0.093	0.091	0.092	0.092	0.091	0.09	0.092	0.091	0.091	0.091	0.091	0.091	0.091	0.09	0.089	0.093	0.09
633	0.099	0.096	0.096	0.096	0.095	0.096	0.095	0.095	0.095	0.095	0.095	0.096	0.096	0.096	0.094	0.095	0.095	0.095	0.095	0.095	0.094	0.094	0.096	0.097	0.095	0.095	0.095	0.097	0.095	0.095	0.095	0.094	0.093	0.095	0.095	0.095	0.095	0.094	0.095	0.094	0.093	0.093	0.097	0.093
634	0.103	0.101	0.1	0.101	0.099	0.1	0.099	0.099	0.099	0.099	0.099	0.1	0.1	0.1	0.099	0.1	0.099	0.1	0.099	0.1	0.098	0.099	0.101	0.101	0.099	0.1	0.099	0.101	0.099	0.1	0.099	0.098	0.098	0.1	0.099	0.099	0.099	0.098	0.099	0.098	0.098	0.097	0.101	0.098
635	0.108	0.105	0.105	0.105	0.104	0.105	0.104	0.104	0.104	0.104	0.103	0.105	0.105	0.105	0.104	0.104	0.104	0.105	0.104	0.104	0.103	0.104	0.105	0.106	0.104	0.104	0.104	0.106	0.104	0.104	0.104	0.103	0.102	0.105	0.104	0.104	0.104	0.103	0.104	0.103	0.102	0.102	0.106	0.102
636	0.113	0.111	0.11	0.111	0.109	0.11	0.109	0.109	0.109	0.109	0.109	0.11	0.111	0.11	0.109	0.11	0.109	0.11	0.109	0.11	0.108	0.109	0.111	0.112	0.109	0.11	0.109	0.111	0.109	0.11	0.109	0.108	0.107	0.11	0.109	0.109	0.109	0.108	0.109	0.108	0.107	0.107	0.111	0.107
637	0.119	0.116	0.115	0.116	0.115	0.115	0.115	0.114	0.115	0.114	0.114	0.116	0.116	0.115	0.114	0.115	0.114	0.115	0.114	0.115	0.114	0.114	0.116	0.117	0.115	0.115	0.114	0.116	0.114	0.115	0.115	0.113	0.113	0.115	0.115	0.115	0.114	0.114	0.114	0.113	0.113	0.112	0.116	0.113
638	0.124	0.121	0.121	0.121	0.12	0.121	0.12	0.119	0.12	0.119	0.119	0.121	0.121	0.121	0.119	0.12	0.12	0.12	0.119	0.12	0.119	0.119	0.122	0.122	0.12	0.12	0.12	0.122	0.119	0.12	0.12	0.119	0.118	0.121	0.12	0.12	0.119	0.119	0.119	0.119	0.118	0.117	0.121	0.118
639	0.13	0.127	0.126	0.127	0.125	0.126	0.125	0.124	0.125	0.124	0.124	0.126	0.127	0.126	0.125	0.126	0.125	0.126	0.125	0.126	0.124	0.125	0.127	0.128	0.125	0.126	0.125	0.127	0.124	0.125	0.125	0.124	0.123	0.126	0.125	0.125	0.124	0.124	0.124	0.124	0.123	0.122	0.126	0.123
640	0.135	0.132	0.131	0.131	0.13	0.131	0.13	0.129	0.13	0.129	0.129	0.131	0.132	0.131	0.13	0.131	0.13	0.131	0.13	0.13	0.129	0.129	0.132	0.132	0.13	0.13	0.13	0.132	0.129	0.13	0.13	0.128	0.128	0.131	0.13	0.13	0.129	0.129	0.129	0.128	0.127	0.127	0.131	0.127
641	0.139	0.136	0.135	0.136	0.134	0.135	0.134	0.133	0.134	0.133	0.133	0.136	0.136	0.135	0.134	0.135	0.134	0.135	0.134	0.135	0.133	0.133	0.136	0.137	0.134	0.135	0.134	0.136	0.133	0.134	0.134	0.132	0.132	0.135	0.134	0.134	0.133	0.133	0.133	0.132	0.131	0.131	0.135	0.131
642	0.142	0.14	0.139	0.139	0.138	0.138	0.137	0.137	0.137	0.137	0.136	0.139	0.139	0.139	0.137	0.138	0.137	0.138	0.137	0.138	0.137	0.137	0.14	0.14	0.138	0.138	0.137	0.139	0.137	0.137	0.137	0.136	0.135	0.139	0.138	0.137	0.137	0.136	0.136	0.136	0.135	0.134	0.138	0.135
643	0.145	0.142	0.141	0.142	0.14	0.141	0.14	0.139	0.14	0.139	0.139	0.142	0.142	0.141	0.14	0.141	0.14	0.141	0.14	0.141	0.139	0.139	0.143	0.143	0.14	0.141	0.14	0.142	0.139	0.14	0.14	0.138	0.137	0.142	0.14	0.14	0.139	0.139	0.139	0.138	0.137	0.137	0.14	0.137
644	0.147	0.144	0.143	0.143	0.142	0.143	0.142	0.141	0.141	0.141	0.14	0.144	0.144	0.143	0.142	0.143	0.142	0.143	0.142	0.142	0.141	0.141	0.144	0.145	0.142	0.142	0.142	0.143	0.141	0.142	0.141	0.14	0.139	0.143	0.142	0.142	0.141	0.14	0.141	0.14	0.139	0.138	0.142	0.139
645	0.148	0.145	0.144	0.144	0.143	0.144	0.143	0.142	0.142	0.142	0.141	0.145	0.145	0.144	0.143	0.144	0.143	0.144	0.143	0.143	0.142	0.142	0.145	0.146	0.143	0.144	0.143	0.145	0.142	0.143	0.142	0.141	0.14	0.145	0.143	0.143	0.142	0.141	0.142	0.141	0.14	0.139	0.143	0.14
646	0.148	0.146	0.145	0.145	0.144	0.144	0.143	0.142	0.143	0.142	0.142	0.145	0.146	0.145	0.143	0.144	0.143	0.144	0.143	0.144	0.142	0.143	0.146	0.146	0.144	0.144	0.143	0.145	0.143	0.143	0.143	0.141	0.14	0.145	0.144	0.143	0.143	0.142	0.142	0.141	0.14	0.14	0.143	0.14
647	0.149	0.146	0.145	0.145	0.144	0.144	0.143	0.142	0.143	0.142	0.142	0.145	0.146	0.145	0.143	0.144	0.143	0.144	0.143	0.144	0.143	0.143	0.146	0.146	0.144	0.144	0.143	0.145	0.143	0.143	0.143	0.141	0.14	0.145	0.144	0.143	0.143	0.142	0.142	0.141	0.14	0.14	0.143	0.14
648	0.148	0.146	0.145	0.145	0.144	0.144	0.143	0.142	0.143	0.142	0.142	0.145	0.146	0.145	0.143	0.144	0.143	0.144	0.143	0.144	0.142	0.143	0.146	0.146	0.144	0.144	0.143	0.145	0.143	0.143	0.143	0.141	0.14	0.145	0.144	0.143	0.143	0.142	0.142	0.141	0.14	0.14	0.143	0.14
649	0.148	0.146	0.145	0.145	0.144	0.144	0.143	0.142	0.143	0.142	0.142	0.145	0.146	0.145	0.144	0.144	0.144	0.145	0.143	0.144	0.143	0.143	0.146	0.147	0.144	0.144	0.143	0.145	0.143	0.143	0.143	0.142	0.141	0.145	0.144	0.144	0.143	0.142	0.143	0.142	0.141	0.14	0.144	0.14
650	0.149	0.147	0.146	0.146	0.145	0.145	0.144	0.143	0.144	0.143	0.143	0.146	0.147	0.146	0.145	0.145	0.145	0.146	0.144	0.145	0.144	0.144	0.147	0.148	0.145	0.145	0.145	0.146	0.144	0.144	0.144	0.143	0.142	0.146	0.145	0.145	0.144	0.144	0.144	0.143	0.142	0.141	0.145	0.141
651	0.151	0.149	0.148	0.148	0.147	0.147	0.146	0.145	0.146	0.145	0.145	0.148	0.149	0.148	0.147	0.148	0.147	0.148	0.147	0.147	0.146	0.146	0.149	0.15	0.147	0.147	0.147	0.149	0.146	0.147	0.146	0.145	0.144	0.148	0.148	0.147	0.147	0.146	0.146	0.145	0.144	0.143	0.147	0.144
652	0.155	0.152	0.152	0.152	0.151	0.151	0.15	0.149	0.15	0.149	0.149	0.152	0.153	0.152	0.151	0.152	0.151	0.152	0.151	0.152	0.15	0.15	0.152	0.154	0.151	0.151	0.151	0.153	0.15	0.151	0.15	0.149	0.148	0.152	0.152	0.151	0.151	0.15	0.15	0.15	0.148	0.148	0.151	0.148
653	0.161	0.158	0.158	0.158	0.157	0.157	0.156	0.156	0.156	0.155	0.155	0.158	0.159	0.158	0.157	0.158	0.157	0.158	0.157	0.158	0.156	0.157	0.158	0.16	0.158	0.158	0.157	0.159	0.156	0.157	0.157	0.155	0.154	0.158	0.158	0.158	0.157	0.157	0.157	0.156	0.155	0.154	0.158	0.154
654	0.17	0.167	0.167	0.167	0.166	0.166	0.165	0.165	0.165	0.164	0.164	0.166	0.168	0.167	0.166	0.167	0.166	0.167	0.166	0.167	0.166	0.166	0.167	0.169	0.167	0.167	0.166	0.168	0.165	0.166	0.166	0.165	0.163	0.166	0.167	0.167	0.167	0.166	0.166	0.165	0.164	0.163	0.167	0.163
655	0.182	0.18	0.179	0.179	0.178	0.179	0.178	0.177	0.177	0.177	0.177	0.179	0.181	0.18	0.179	0.18	0.179	0.18	0.179	0.18	0.178	0.178	0.18	0.182	0.179	0.179	0.179	0.181	0.178	0.179	0.178	0.177	0.176	0.179	0.18	0.18	0.179	0.179	0.179	0.178	0.177	0.176	0.18	0.176
656	0.198	0.196	0.195	0.196	0.195	0.195	0.194	0.194	0.194	0.193	0.193	0.195	0.197	0.197	0.195	0.196	0.196	0.196	0.195	0.196	0.195	0.195	0.196	0.198	0.196	0.196	0.196	0.198	0.195	0.195	0.195	0.194	0.193	0.195	0.197	0.197	0.196	0.196	0.196	0.195	0.194	0.193	0.197	0.193
657	0.219	0.218	0.217	0.217	0.216	0.216	0.216	0.215	0.215	0.215	0.215	0.217	0.219	0.218	0.217	0.218	0.217	0.218	0.217	0.218	0.216	0.217	0.217	0.22	0.217	0.217	0.217	0.219	0.217	0.217	0.217	0.216	0.215	0.216	0.218	0.218	0.218	0.218	0.217	0.217	0.215	0.215	0.219	0.215
658	0.247	0.246	0.245	0.245	0.244	0.245	0.244	0.243	0.244	0.243	0.243	0.245	0.247	0.246	0.245	0.246	0.246	0.246	0.245	0.246	0.245	0.245	0.245	0.248	0.246	0.246	0.245	0.247	0.246	0.245	0.245	0.244	0.243	0.245	0.247	0.247	0.247	0.246	0.247	0.245	0.244	0.243	0.247	0.244
659	0.282	0.28	0.281	0.281	0.28	0.28	0.279	0.279	0.279	0.278	0.278	0.28	0.282	0.282	0.281	0.282	0.281	0.282	0.281	0.282	0.281	0.281	0.28	0.284	0.282	0.281	0.281	0.283	0.281	0.282	0.281	0.28	0.279	0.28	0.283	0.283	0.282	0.281	0.282	0.282	0.28	0.279	0.283	0.279
660	0.325	0.323	0.324	0.325	0.323	0.323	0.322	0.322	0.322	0.321	0.321	0.323	0.326	0.325	0.324	0.326	0.325	0.326	0.325	0.326	0.324	0.324	0.323	0.327	0.325	0.325	0.324	0.326	0.324	0.325	0.325	0.323	0.322	0.323	0.326	0.327	0.326	0.325	0.325	0.325	0.324	0.322	0.326	0.322
661	0.377	0.376	0.375	0.377	0.376	0.375	0.374	0.374	0.374	0.373	0.373	0.375	0.378	0.377	0.376	0.377	0.377	0.378	0.377	0.378	0.377	0.377	0.376	0.379	0.377	0.378	0.376	0.378	0.376	0.377	0.377	0.375	0.374	0.375	0.378	0.379	0.378	0.377	0.377	0.377	0.376	0.375	0.378	0.375
662	0.438	0.436	0.436	0.436	0.436	0.436	0.435	0.434	0.435	0.434	0.434	0.437	0.439	0.437	0.437	0.438	0.438	0.438	0.437	0.438	0.438	0.438	0.437	0.44	0.437	0.438	0.438	0.439	0.436	0.437	0.437	0.436	0.434	0.437	0.439	0.439	0.439	0.437	0.438	0.437	0.436	0.435	0.438	0.434
663	0.505	0.502	0.501	0.501	0.501	0.501	0.5	0.499	0.5	0.499	0.499	0.503	0.504	0.503	0.502	0.504	0.503	0.504	0.502	0.504	0.502	0.503	0.503	0.505	0.502	0.503	0.503	0.504	0.501	0.501	0.501	0.5	0.499	0.503	0.504	0.504	0.503	0.503	0.502	0.501	0.5	0.499	0.503	0.499
664	0.576	0.574	0.572	0.572	0.57	0.57	0.57	0.569	0.569	0.568	0.568	0.575	0.575	0.574	0.573	0.574	0.573	0.574	0.572	0.574	0.572	0.573	0.576	0.576	0.571	0.572	0.572	0.574	0.571	0.571	0.57	0.568	0.568	0.575	0.574	0.573	0.572	0.572	0.571	0.57	0.569	0.567	0.571	0.568
665	0.65	0.648	0.645	0.645	0.643	0.643	0.642	0.641	0.641	0.64	0.64	0.65	0.649	0.646	0.645	0.647	0.646	0.647	0.645	0.647	0.644	0.645	0.65	0.649	0.644	0.645	0.644	0.645	0.643	0.642	0.642	0.639	0.638	0.65	0.647	0.645	0.644	0.643	0.643	0.641	0.64	0.638	0.641	0.638
666	0.72	0.716	0.715	0.714	0.713	0.712	0.711	0.71	0.709	0.708	0.707	0.72	0.718	0.715	0.714	0.716	0.715	0.716	0.714	0.716	0.713	0.713	0.72	0.719	0.712	0.714	0.712	0.713	0.71	0.71	0.709	0.707	0.705	0.721	0.715	0.713	0.712	0.71	0.709	0.708	0.707	0.705	0.708	0.704
667	0.786	0.78	0.779	0.777	0.776	0.775	0.774	0.772	0.772	0.77	0.769	0.785	0.782	0.779	0.777	0.78	0.779	0.78	0.777	0.779	0.776	0.775	0.785	0.783	0.775	0.777	0.775	0.775	0.772	0.773	0.771	0.768	0.766	0.785	0.778	0.775	0.773	0.771	0.771	0.77	0.768	0.766	0.769	0.765
668	0.845	0.839	0.836	0.835	0.833	0.832	0.83	0.829	0.829	0.827	0.826	0.844	0.84	0.836	0.835	0.837	0.836	0.837	0.834	0.836	0.832	0.832	0.844	0.84	0.831	0.834	0.832	0.832	0.828	0.828	0.827	0.824	0.822	0.844	0.835	0.832	0.829	0.827	0.826	0.825	0.823	0.822	0.824	0.821
669	0.894	0.887	0.883	0.881	0.88	0.878	0.876	0.875	0.875	0.873	0.872	0.893	0.888	0.884	0.882	0.884	0.883	0.884	0.881	0.882	0.879	0.879	0.892	0.887	0.877	0.881	0.878	0.878	0.874	0.873	0.872	0.869	0.867	0.893	0.881	0.877	0.875	0.873	0.872	0.87	0.868	0.867	0.869	0.866
670	0.934	0.926	0.922	0.919	0.919	0.917	0.915	0.913	0.913	0.911	0.91	0.933	0.927	0.922	0.92	0.922	0.921	0.922	0.919	0.92	0.917	0.917	0.932	0.926	0.915	0.919	0.917	0.916	0.912	0.911	0.91	0.907	0.904	0.933	0.919	0.915	0.913	0.911	0.909	0.907	0.905	0.904	0.907	0.903
671	0.966	0.958	0.954	0.95	0.949	0.948	0.945	0.944	0.943	0.941	0.94	0.965	0.959	0.954	0.951	0.953	0.952	0.953	0.95	0.951	0.948	0.948	0.964	0.957	0.945	0.95	0.947	0.946	0.942	0.941	0.939	0.936	0.934	0.965	0.95	0.945	0.942	0.941	0.939	0.937	0.935	0.933	0.936	0.933
672	0.99	0.982	0.977	0.974	0.972	0.971	0.968	0.966	0.966	0.964	0.962	0.989	0.982	0.977	0.974	0.976	0.975	0.976	0.972	0.974	0.97	0.97	0.988	0.98	0.968	0.973	0.969	0.968	0.964	0.963	0.962	0.958	0.956	0.989	0.973	0.967	0.964	0.963	0.961	0.959	0.957	0.955	0.958	0.954
673	1.005	0.996	0.992	0.988	0.986	0.985	0.982	0.98	0.979	0.977	0.976	1.004	0.996	0.991	0.988	0.99	0.989	0.99	0.986	0.988	0.984	0.983	1.003	0.995	0.982	0.987	0.983	0.982	0.978	0.977	0.975	0.971	0.969	1.004	0.987	0.981	0.978	0.976	0.974	0.972	0.97	0.968	0.971	0.967
674	1.01	1.002	0.996	0.992	0.991	0.99	0.986	0.985	0.984	0.982	0.98	1.01	1.001	0.996	0.993	0.995	0.994	0.995	0.991	0.992	0.988	0.988	1.008	0.999	0.986	0.991	0.988	0.986	0.982	0.981	0.979	0.975	0.973	1.009	0.991	0.985	0.982	0.979	0.978	0.975	0.973	0.971	0.974	0.97
675	1.005	0.996	0.991	0.986	0.985	0.983	0.98	0.978	0.977	0.975	0.973	1.004	0.996	0.99	0.987	0.988	0.988	0.988	0.984	0.986	0.982	0.981	1.003	0.994	0.98	0.985	0.981	0.979	0.975	0.974	0.972	0.968	0.966	1.004	0.985	0.978	0.975	0.973	0.971	0.968	0.966	0.964	0.967	0.963
676	0.988	0.979	0.973	0.968	0.966	0.965	0.962	0.96	0.959	0.957	0.955	0.987	0.978	0.972	0.968	0.97	0.97	0.97	0.966	0.968	0.963	0.962	0.985	0.976	0.961	0.966	0.963	0.961	0.957	0.955	0.953	0.949	0.947	0.986	0.967	0.96	0.956	0.954	0.952	0.949	0.947	0.946	0.948	0.944
677	0.957	0.947	0.942	0.937	0.935	0.934	0.93	0.928	0.927	0.925	0.923	0.956	0.947	0.941	0.937	0.939	0.938	0.939	0.935	0.936	0.931	0.931	0.954	0.945	0.93	0.935	0.931	0.929	0.925	0.924	0.921	0.918	0.915	0.955	0.935	0.928	0.924	0.922	0.92	0.918	0.915	0.914	0.916	0.912
678	0.914	0.904	0.899	0.895	0.892	0.891	0.887	0.885	0.884	0.882	0.88	0.912	0.903	0.897	0.893	0.895	0.894	0.896	0.892	0.893	0.888	0.887	0.91	0.901	0.887	0.892	0.888	0.886	0.882	0.881	0.879	0.874	0.872	0.911	0.892	0.885	0.881	0.878	0.877	0.874	0.872	0.87	0.873	0.869
679	0.858	0.849	0.844	0.84	0.838	0.837	0.833	0.831	0.83	0.827	0.825	0.857	0.848	0.842	0.839	0.84	0.84	0.841	0.837	0.838	0.834	0.832	0.855	0.846	0.833	0.838	0.833	0.831	0.828	0.827	0.825	0.82	0.817	0.856	0.837	0.831	0.827	0.824	0.823	0.82	0.818	0.817	0.819	0.815
680	0.791	0.782	0.777	0.773	0.772	0.771	0.767	0.765	0.764	0.762	0.759	0.789	0.781	0.776	0.772	0.773	0.773	0.774	0.771	0.772	0.768	0.766	0.787	0.779	0.767	0.771	0.768	0.765	0.762	0.761	0.76	0.756	0.752	0.788	0.771	0.765	0.762	0.758	0.758	0.755	0.753	0.752	0.754	0.75
681	0.718	0.708	0.704	0.7	0.699	0.698	0.694	0.693	0.692	0.69	0.688	0.714	0.708	0.703	0.699	0.7	0.699	0.7	0.697	0.698	0.695	0.694	0.712	0.706	0.694	0.698	0.695	0.694	0.69	0.689	0.687	0.684	0.682	0.713	0.698	0.693	0.69	0.687	0.686	0.683	0.681	0.681	0.684	0.679
682	0.641	0.633	0.628	0.625	0.623	0.622	0.619	0.618	0.617	0.616	0.615	0.638	0.632	0.627	0.624	0.625	0.624	0.624	0.621	0.622	0.619	0.62	0.636	0.63	0.62	0.622	0.62	0.62	0.615	0.615	0.613	0.61	0.609	0.636	0.623	0.618	0.615	0.615	0.612	0.61	0.608	0.607	0.611	0.606
683	0.565	0.558	0.552	0.55	0.549	0.548	0.545	0.544	0.544	0.542	0.541	0.562	0.557	0.552	0.549	0.55	0.549	0.55	0.547	0.548	0.546	0.545	0.561	0.555	0.546	0.549	0.546	0.547	0.542	0.541	0.54	0.537	0.536	0.561	0.549	0.545	0.543	0.542	0.54	0.537	0.536	0.535	0.538	0.534
684	0.493	0.487	0.482	0.479	0.478	0.479	0.476	0.474	0.474	0.473	0.472	0.49	0.486	0.483	0.479	0.48	0.479	0.479	0.477	0.479	0.476	0.476	0.489	0.485	0.476	0.479	0.476	0.477	0.474	0.472	0.471	0.469	0.467	0.489	0.479	0.476	0.474	0.473	0.472	0.469	0.467	0.467	0.47	0.466
685	0.428	0.422	0.42	0.416	0.414	0.415	0.412	0.411	0.411	0.41	0.409	0.424	0.423	0.42	0.417	0.418	0.416	0.417	0.414	0.415	0.412	0.413	0.424	0.422	0.414	0.415	0.413	0.414	0.411	0.41	0.408	0.407	0.405	0.424	0.417	0.413	0.411	0.41	0.41	0.408	0.405	0.405	0.408	0.404
686	0.365	0.359	0.357	0.356	0.353	0.353	0.351	0.35	0.35	0.349	0.348	0.361	0.36	0.358	0.355	0.356	0.355	0.356	0.354	0.354	0.351	0.351	0.361	0.36	0.354	0.354	0.352	0.353	0.35	0.35	0.349	0.346	0.345	0.36	0.356	0.353	0.35	0.35	0.349	0.348	0.346	0.345	0.348	0.344
687	0.308	0.303	0.301	0.3	0.299	0.298	0.296	0.295	0.295	0.294	0.293	0.304	0.304	0.302	0.299	0.3	0.3	0.301	0.299	0.299	0.297	0.296	0.304	0.304	0.299	0.299	0.297	0.298	0.295	0.295	0.295	0.292	0.291	0.303	0.3	0.298	0.296	0.295	0.294	0.293	0.292	0.291	0.294	0.29
688	0.26	0.256	0.254	0.253	0.252	0.252	0.25	0.249	0.249	0.248	0.247	0.256	0.256	0.254	0.252	0.253	0.252	0.253	0.252	0.252	0.251	0.25	0.256	0.256	0.252	0.253	0.251	0.251	0.249	0.249	0.248	0.247	0.245	0.256	0.253	0.252	0.251	0.249	0.249	0.247	0.246	0.246	0.249	0.244
689	0.218	0.214	0.212	0.212	0.21	0.211	0.209	0.208	0.209	0.207	0.206	0.214	0.214	0.213	0.211	0.211	0.211	0.212	0.21	0.211	0.209	0.209	0.214	0.215	0.211	0.211	0.21	0.211	0.208	0.208	0.208	0.206	0.205	0.213	0.211	0.21	0.21	0.208	0.208	0.207	0.206	0.205	0.209	0.204
690	0.183	0.179	0.177	0.177	0.175	0.176	0.174	0.173	0.174	0.173	0.172	0.178	0.179	0.178	0.176	0.177	0.176	0.177	0.175	0.176	0.174	0.174	0.179	0.18	0.176	0.176	0.175	0.177	0.174	0.174	0.173	0.172	0.171	0.178	0.177	0.176	0.175	0.174	0.174	0.173	0.171	0.171	0.174	0.171
691	0.154	0.15	0.149	0.148	0.147	0.147	0.146	0.145	0.145	0.145	0.144	0.15	0.151	0.149	0.147	0.148	0.147	0.148	0.147	0.147	0.146	0.146	0.15	0.151	0.148	0.148	0.147	0.149	0.146	0.146	0.145	0.144	0.143	0.149	0.148	0.148	0.147	0.146	0.146	0.145	0.143	0.143	0.146	0.143
692	0.129	0.126	0.124	0.124	0.123	0.123	0.122	0.121	0.121	0.12	0.12	0.125	0.126	0.125	0.123	0.124	0.123	0.124	0.123	0.123	0.122	0.121	0.126	0.127	0.124	0.123	0.122	0.124	0.122	0.122	0.121	0.12	0.119	0.125	0.124	0.123	0.122	0.122	0.122	0.121	0.119	0.119	0.122	0.119
693	0.108	0.105	0.104	0.104	0.102	0.103	0.102	0.101	0.101	0.1	0.1	0.105	0.106	0.105	0.103	0.104	0.103	0.104	0.102	0.103	0.101	0.101	0.105	0.106	0.103	0.103	0.102	0.104	0.102	0.102	0.101	0.1	0.099	0.104	0.104	0.103	0.102	0.102	0.102	0.101	0.099	0.099	0.102	0.099
694	0.092	0.089	0.088	0.088	0.086	0.087	0.085	0.085	0.085	0.084	0.084	0.088	0.089	0.088	0.087	0.087	0.086	0.087	0.086	0.087	0.085	0.085	0.088	0.09	0.087	0.087	0.086	0.088	0.086	0.086	0.085	0.084	0.083	0.088	0.087	0.087	0.086	0.085	0.085	0.085	0.083	0.083	0.086	0.083
695	0.078	0.075	0.074	0.074	0.073	0.073	0.072	0.071	0.072	0.071	0.071	0.074	0.075	0.075	0.073	0.074	0.073	0.074	0.073	0.073	0.072	0.072	0.075	0.076	0.074	0.074	0.073	0.074	0.072	0.072	0.072	0.07	0.07	0.074	0.074	0.073	0.073	0.072	0.072	0.071	0.07	0.069	0.073	0.069
696	0.066	0.064	0.063	0.063	0.062	0.062	0.061	0.06	0.06	0.06	0.059	0.063	0.064	0.063	0.062	0.062	0.062	0.062	0.061	0.062	0.06	0.06	0.063	0.065	0.062	0.062	0.061	0.063	0.061	0.061	0.061	0.059	0.058	0.062	0.062	0.062	0.061	0.061	0.061	0.06	0.058	0.058	0.062	0.058
697	0.057	0.055	0.054	0.054	0.053	0.053	0.052	0.051	0.051	0.051	0.051	0.054	0.055	0.054	0.053	0.053	0.053	0.053	0.052	0.053	0.051	0.051	0.054	0.056	0.053	0.053	0.052	0.054	0.052	0.052	0.052	0.05	0.049	0.053	0.053	0.053	0.052	0.052	0.052	0.051	0.049	0.049	0.053	0.049
698	0.05	0.047	0.047	0.047	0.045	0.046	0.045	0.044	0.044	0.044	0.043	0.047	0.048	0.047	0.045	0.046	0.045	0.046	0.045	0.046	0.044	0.044	0.047	0.048	0.046	0.046	0.045	0.047	0.045	0.045	0.044	0.043	0.042	0.046	0.046	0.046	0.045	0.044	0.044	0.044	0.042	0.042	0.045	0.042
699	0.044	0.042	0.041	0.041	0.039	0.04	0.039	0.038	0.038	0.038	0.038	0.041	0.042	0.041	0.039	0.04	0.039	0.04	0.039	0.04	0.038	0.038	0.041	0.043	0.04	0.04	0.039	0.041	0.039	0.039	0.039	0.037	0.036	0.04	0.04	0.04	0.039	0.038	0.038	0.038	0.036	0.036	0.04	0.036
700	0.04	0.037	0.036	0.036	0.035	0.035	0.034	0.033	0.034	0.033	0.033	0.036	0.037	0.036	0.035	0.036	0.035	0.036	0.035	0.035	0.034	0.034	0.037	0.038	0.036	0.036	0.035	0.037	0.034	0.034	0.034	0.033	0.032	0.036	0.036	0.035	0.035	0.034	0.034	0.033	0.032	0.031	0.035	0.031
701	0.036	0.033	0.032	0.032	0.031	0.032	0.03	0.03	0.03	0.029	0.029	0.032	0.033	0.033	0.031	0.032	0.031	0.032	0.031	0.031	0.03	0.03	0.033	0.034	0.032	0.032	0.031	0.033	0.03	0.031	0.03	0.029	0.028	0.032	0.032	0.031	0.031	0.03	0.03	0.029	0.028	0.027	0.031	0.027
702	0.033	0.03	0.029	0.029	0.028	0.029	0.027	0.027	0.027	0.026	0.026	0.029	0.03	0.03	0.028	0.029	0.028	0.029	0.028	0.028	0.027	0.027	0.03	0.031	0.029	0.029	0.028	0.03	0.027	0.028	0.027	0.026	0.025	0.029	0.029	0.028	0.027	0.027	0.027	0.026	0.025	0.024	0.028	0.024
703	0.03	0.028	0.027	0.027	0.025	0.026	0.025	0.024	0.024	0.024	0.023	0.027	0.028	0.027	0.025	0.026	0.025	0.026	0.025	0.026	0.024	0.024	0.027	0.029	0.026	0.026	0.025	0.027	0.025	0.025	0.025	0.023	0.022	0.026	0.026	0.026	0.025	0.024	0.024	0.023	0.022	0.022	0.025	0.022
704	0.028	0.026	0.025	0.025	0.023	0.024	0.023	0.022	0.022	0.022	0.021	0.025	0.026	0.025	0.023	0.024	0.023	0.024	0.023	0.024	0.022	0.022	0.025	0.027	0.024	0.024	0.023	0.025	0.023	0.023	0.023	0.021	0.02	0.024	0.024	0.024	0.023	0.022	0.022	0.021	0.02	0.02	0.023	0.02
705	0.027	0.024	0.023	0.023	0.022	0.022	0.021	0.02	0.021	0.02	0.02	0.023	0.024	0.023	0.022	0.022	0.022	0.023	0.021	0.022	0.021	0.021	0.024	0.025	0.023	0.023	0.022	0.023	0.021	0.021	0.021	0.019	0.018	0.023	0.023	0.022	0.021	0.021	0.02	0.02	0.018	0.018	0.021	0.018
706	0.025	0.023	0.022	0.022	0.02	0.021	0.02	0.019	0.019	0.019	0.018	0.022	0.023	0.022	0.02	0.021	0.02	0.021	0.02	0.021	0.019	0.019	0.023	0.024	0.021	0.021	0.02	0.022	0.02	0.02	0.019	0.018	0.017	0.021	0.021	0.021	0.02	0.019	0.019	0.018	0.017	0.016	0.02	0.016
707	0.024	0.022	0.021	0.021	0.019	0.02	0.019	0.018	0.018	0.017	0.017	0.021	0.022	0.021	0.019	0.02	0.019	0.02	0.019	0.019	0.018	0.018	0.021	0.023	0.02	0.02	0.019	0.021	0.019	0.019	0.018	0.017	0.016	0.02	0.02	0.02	0.019	0.018	0.018	0.017	0.016	0.015	0.019	0.015
708	0.023	0.021	0.02	0.02	0.018	0.019	0.018	0.017	0.017	0.016	0.016	0.02	0.021	0.02	0.018	0.019	0.018	0.019	0.018	0.019	0.017	0.017	0.021	0.022	0.019	0.019	0.018	0.02	0.018	0.018	0.017	0.016	0.015	0.02	0.019	0.019	0.018	0.017	0.017	0.016	0.015	0.014	0.018	0.014
709	0.023	0.02	0.019	0.019	0.018	0.018	0.017	0.016	0.016	0.016	0.015	0.019	0.02	0.019	0.018	0.018	0.018	0.019	0.017	0.018	0.017	0.016	0.02	0.021	0.019	0.019	0.018	0.019	0.017	0.017	0.017	0.015	0.014	0.019	0.019	0.018	0.017	0.016	0.016	0.015	0.014	0.013	0.017	0.013
710	0.022	0.02	0.019	0.019	0.017	0.018	0.017	0.016	0.016	0.015	0.015	0.019	0.02	0.019	0.017	0.018	0.017	0.018	0.017	0.017	0.016	0.016	0.019	0.02	0.018	0.018	0.017	0.019	0.016	0.017	0.016	0.014	0.013	0.018	0.018	0.017	0.017	0.016	0.016	0.015	0.013	0.013	0.016	0.013
711	0.022	0.019	0.018	0.018	0.017	0.017	0.016	0.015	0.015	0.015	0.014	0.018	0.019	0.018	0.017	0.018	0.017	0.018	0.016	0.017	0.016	0.016	0.019	0.02	0.018	0.018	0.017	0.018	0.016	0.016	0.015	0.014	0.013	0.018	0.018	0.017	0.016	0.015	0.015	0.014	0.013	0.012	0.016	0.012
712	0.021	0.019	0.018	0.018	0.017	0.017	0.016	0.015	0.015	0.014	0.014	0.018	0.019	0.018	0.017	0.017	0.017	0.017	0.016	0.017	0.015	0.015	0.019	0.02	0.017	0.017	0.017	0.018	0.016	0.016	0.015	0.014	0.012	0.018	0.017	0.017	0.016	0.015	0.015	0.014	0.012	0.012	0.015	0.012
713	0.021	0.019	0.018	0.018	0.016	0.017	0.016	0.015	0.015	0.014	0.013	0.018	0.019	0.018	0.017	0.017	0.016	0.017	0.016	0.017	0.015	0.015	0.019	0.02	0.017	0.017	0.016	0.018	0.016	0.016	0.015	0.013	0.012	0.018	0.017	0.017	0.016	0.015	0.015	0.014	0.012	0.011	0.015	0.011
714	0.021	0.019	0.018	0.018	0.016	0.017	0.016	0.015	0.015	0.014	0.013	0.018	0.019	0.018	0.017	0.017	0.016	0.017	0.016	0.017	0.015	0.015	0.019	0.02	0.017	0.017	0.016	0.018	0.015	0.015	0.015	0.013	0.012	0.018	0.017	0.017	0.016	0.015	0.014	0.013	0.012	0.011	0.015	0.011
715	0.021	0.019	0.018	0.018	0.017	0.017	0.016	0.015	0.015	0.014	0.013	0.018	0.019	0.018	0.017	0.017	0.017	0.017	0.016	0.017	0.015	0.015	0.019	0.02	0.017	0.017	0.017	0.018	0.015	0.015	0.015	0.013	0.012	0.018	0.018	0.017	0.016	0.015	0.014	0.013	0.012	0.011	0.014	0.011
716	0.022	0.019	0.018	0.018	0.017	0.017	0.016	0.015	0.015	0.014	0.013	0.018	0.019	0.019	0.017	0.018	0.017	0.018	0.016	0.017	0.015	0.015	0.019	0.02	0.018	0.018	0.017	0.018	0.016	0.015	0.015	0.013	0.012	0.018	0.018	0.017	0.016	0.015	0.014	0.013	0.012	0.011	0.014	0.01
717	0.022	0.02	0.019	0.019	0.017	0.017	0.016	0.015	0.015	0.014	0.013	0.019	0.02	0.019	0.017	0.018	0.017	0.018	0.017	0.017	0.016	0.015	0.019	0.02	0.018	0.018	0.017	0.018	0.016	0.016	0.015	0.013	0.012	0.018	0.018	0.017	0.016	0.015	0.015	0.013	0.012	0.011	0.014	0.01
718	0.023	0.02	0.019	0.019	0.017	0.018	0.016	0.015	0.015	0.014	0.013	0.019	0.02	0.02	0.018	0.019	0.018	0.019	0.017	0.018	0.016	0.016	0.02	0.021	0.019	0.019	0.018	0.019	0.016	0.016	0.015	0.013	0.012	0.019	0.019	0.018	0.016	0.015	0.015	0.014	0.012	0.011	0.014	0.01
719	0.023	0.021	0.02	0.02	0.018	0.018	0.017	0.015	0.015	0.014	0.014	0.02	0.021	0.02	0.019	0.019	0.018	0.019	0.018	0.018	0.017	0.016	0.021	0.022	0.019	0.019	0.018	0.019	0.017	0.016	0.015	0.013	0.012	0.02	0.019	0.018	0.017	0.016	0.015	0.014	0.012	0.011	0.014	0.01
720	0.024	0.022	0.021	0.02	0.019	0.019	0.017	0.016	0.016	0.015	0.014	0.021	0.022	0.021	0.019	0.02	0.019	0.02	0.019	0.019	0.017	0.017	0.021	0.022	0.02	0.02	0.019	0.02	0.017	0.017	0.016	0.014	0.012	0.02	0.02	0.019	0.018	0.016	0.016	0.014	0.012	0.011	0.014	0.011
721	0.025	0.023	0.022	0.021	0.019	0.019	0.018	0.016	0.016	0.015	0.014	0.022	0.023	0.022	0.02	0.021	0.02	0.021	0.019	0.02	0.018	0.018	0.022	0.023	0.021	0.021	0.02	0.021	0.018	0.017	0.016	0.014	0.012	0.021	0.021	0.02	0.018	0.017	0.016	0.015	0.013	0.012	0.015	0.011
722	0.026	0.024	0.023	0.022	0.02	0.02	0.018	0.017	0.017	0.015	0.015	0.023	0.024	0.023	0.021	0.022	0.021	0.022	0.02	0.021	0.019	0.018	0.023	0.024	0.022	0.022	0.02	0.021	0.018	0.018	0.017	0.014	0.013	0.022	0.022	0.021	0.019	0.018	0.017	0.015	0.013	0.012	0.015	0.011
723	0.027	0.025	0.024	0.023	0.021	0.021	0.019	0.018	0.017	0.016	0.015	0.024	0.025	0.024	0.022	0.023	0.022	0.023	0.021	0.022	0.02	0.019	0.025	0.026	0.023	0.023	0.021	0.022	0.019	0.019	0.017	0.015	0.013	0.024	0.023	0.022	0.02	0.018	0.017	0.016	0.013	0.012	0.015	0.011
724	0.028	0.026	0.025	0.024	0.022	0.022	0.02	0.018	0.018	0.016	0.015	0.025	0.026	0.025	0.023	0.024	0.023	0.024	0.022	0.023	0.021	0.02	0.026	0.027	0.024	0.024	0.022	0.023	0.02	0.019	0.018	0.015	0.014	0.025	0.024	0.023	0.021	0.019	0.018	0.016	0.014	0.013	0.016	0.011
725	0.03	0.028	0.026	0.025	0.023	0.023	0.021	0.019	0.018	0.017	0.016	0.026	0.027	0.026	0.024	0.025	0.024	0.025	0.023	0.024	0.022	0.021	0.027	0.028	0.025	0.025	0.023	0.024	0.021	0.02	0.018	0.016	0.014	0.026	0.025	0.024	0.022	0.02	0.019	0.017	0.014	0.013	0.016	0.012
726	0.031	0.029	0.027	0.026	0.024	0.023	0.021	0.02	0.019	0.017	0.016	0.028	0.029	0.028	0.026	0.026	0.025	0.026	0.024	0.025	0.023	0.022	0.028	0.029	0.026	0.026	0.024	0.025	0.021	0.02	0.019	0.016	0.014	0.027	0.027	0.025	0.023	0.021	0.019	0.017	0.015	0.013	0.016	0.012
727	0.033	0.03	0.028	0.027	0.025	0.024	0.022	0.02	0.02	0.018	0.017	0.029	0.03	0.029	0.027	0.027	0.027	0.027	0.025	0.026	0.023	0.023	0.03	0.031	0.027	0.027	0.025	0.026	0.022	0.021	0.019	0.017	0.015	0.029	0.028	0.026	0.023	0.021	0.02	0.018	0.015	0.014	0.017	0.012
728	0.034	0.031	0.03	0.028	0.026	0.025	0.023	0.021	0.02	0.018	0.017	0.031	0.031	0.03	0.028	0.028	0.028	0.028	0.026	0.027	0.024	0.023	0.031	0.032	0.028	0.028	0.026	0.026	0.023	0.022	0.02	0.017	0.015	0.03	0.029	0.027	0.024	0.022	0.021	0.018	0.016	0.014	0.017	0.013
729	0.035	0.033	0.031	0.029	0.026	0.026	0.023	0.021	0.021	0.019	0.018	0.032	0.033	0.031	0.029	0.03	0.029	0.03	0.027	0.028	0.025	0.024	0.033	0.034	0.029	0.029	0.027	0.027	0.024	0.022	0.02	0.018	0.016	0.032	0.03	0.028	0.025	0.023	0.021	0.019	0.016	0.015	0.017	0.013
730	0.037	0.034	0.032	0.029	0.027	0.027	0.024	0.022	0.021	0.019	0.018	0.034	0.034	0.033	0.03	0.031	0.03	0.031	0.028	0.029	0.026	0.025	0.034	0.035	0.03	0.03	0.028	0.028	0.024	0.023	0.021	0.018	0.016	0.033	0.031	0.029	0.026	0.024	0.022	0.019	0.017	0.015	0.018	0.013
731	0.038	0.035	0.033	0.03	0.028	0.027	0.025	0.022	0.022	0.02	0.018	0.035	0.035	0.034	0.031	0.032	0.031	0.031	0.029	0.029	0.027	0.026	0.035	0.036	0.031	0.031	0.029	0.029	0.025	0.023	0.021	0.018	0.016	0.034	0.033	0.03	0.027	0.024	0.022	0.02	0.017	0.015	0.018	0.013
732	0.039	0.036	0.034	0.031	0.028	0.028	0.025	0.023	0.022	0.02	0.019	0.036	0.037	0.035	0.032	0.032	0.032	0.032	0.03	0.03	0.027	0.026	0.037	0.037	0.032	0.032	0.029	0.029	0.025	0.024	0.022	0.019	0.017	0.036	0.033	0.03	0.027	0.025	0.023	0.02	0.017	0.016	0.018	0.013
733	0.04	0.037	0.035	0.031	0.029	0.028	0.025	0.023	0.022	0.02	0.019	0.037	0.038	0.036	0.033	0.033	0.032	0.033	0.031	0.031	0.028	0.027	0.038	0.038	0.033	0.033	0.03	0.03	0.026	0.024	0.022	0.019	0.017	0.037	0.034	0.031	0.028	0.025	0.023	0.021	0.018	0.016	0.018	0.014
734	0.041	0.038	0.035	0.032	0.029	0.028	0.026	0.023	0.022	0.02	0.019	0.038	0.039	0.036	0.033	0.034	0.033	0.034	0.031	0.031	0.028	0.027	0.039	0.039	0.033	0.033	0.031	0.03	0.026	0.025	0.022	0.019	0.017	0.038	0.035	0.032	0.028	0.026	0.023	0.021	0.018	0.016	0.018	0.014
735	0.042	0.039	0.036	0.032	0.03	0.029	0.026	0.024	0.023	0.02	0.019	0.039	0.04	0.037	0.034	0.034	0.034	0.034	0.032	0.032	0.029	0.027	0.04	0.04	0.034	0.034	0.031	0.03	0.026	0.025	0.022	0.019	0.017	0.039	0.036	0.032	0.029	0.026	0.024	0.021	0.018	0.016	0.018	0.014
736	0.043	0.039	0.036	0.033	0.03	0.029	0.026	0.024	0.023	0.02	0.019	0.04	0.04	0.038	0.034	0.035	0.034	0.035	0.032	0.032	0.029	0.028	0.041	0.041	0.034	0.034	0.031	0.031	0.026	0.025	0.022	0.019	0.017	0.04	0.036	0.032	0.029	0.026	0.024	0.021	0.018	0.016	0.018	0.014
737	0.044	0.04	0.036	0.033	0.03	0.029	0.026	0.024	0.023	0.02	0.019	0.041	0.041	0.038	0.034	0.035	0.034	0.035	0.032	0.032	0.029	0.028	0.041	0.042	0.034	0.034	0.031	0.031	0.026	0.025	0.022	0.019	0.017	0.04	0.037	0.033	0.029	0.026	0.024	0.021	0.018	0.016	0.018	0.014
738	0.044	0.04	0.037	0.033	0.03	0.029	0.026	0.024	0.022	0.02	0.019	0.041	0.041	0.038	0.035	0.035	0.034	0.035	0.032	0.032	0.029	0.028	0.042	0.042	0.034	0.034	0.031	0.031	0.026	0.025	0.022	0.019	0.017	0.041	0.037	0.033	0.029	0.026	0.024	0.021	0.018	0.016	0.018	0.014
739	0.044	0.04	0.036	0.032	0.03	0.029	0.026	0.023	0.022	0.02	0.019	0.041	0.042	0.038	0.035	0.035	0.034	0.035	0.032	0.032	0.029	0.027	0.042	0.042	0.034	0.034	0.031	0.03	0.026	0.025	0.022	0.019	0.017	0.041	0.037	0.033	0.029	0.026	0.024	0.021	0.018	0.016	0.018	0.013
740	0.045	0.04	0.036	0.032	0.029	0.028	0.025	0.023	0.022	0.02	0.018	0.041	0.042	0.038	0.034	0.035	0.034	0.035	0.032	0.032	0.029	0.027	0.042	0.042	0.034	0.034	0.031	0.03	0.026	0.024	0.022	0.019	0.016	0.041	0.037	0.032	0.029	0.026	0.023	0.021	0.018	0.015	0.018	0.013
741	0.044	0.04	0.036	0.032	0.029	0.028	0.025	0.023	0.022	0.019	0.018	0.041	0.041	0.038	0.034	0.035	0.034	0.035	0.031	0.032	0.028	0.027	0.042	0.042	0.033	0.034	0.03	0.03	0.025	0.024	0.021	0.018	0.016	0.041	0.036	0.032	0.028	0.025	0.023	0.02	0.017	0.015	0.018	0.013
742	0.044	0.039	0.035	0.031	0.029	0.027	0.024	0.022	0.021	0.019	0.018	0.041	0.041	0.037	0.034	0.034	0.033	0.034	0.031	0.031	0.028	0.026	0.042	0.042	0.033	0.033	0.03	0.029	0.025	0.024	0.021	0.018	0.016	0.041	0.036	0.032	0.028	0.025	0.023	0.02	0.017	0.015	0.017	0.013
743	0.044	0.039	0.035	0.031	0.028	0.027	0.024	0.022	0.021	0.019	0.017	0.04	0.041	0.037	0.033	0.033	0.033	0.033	0.03	0.031	0.027	0.026	0.041	0.041	0.032	0.032	0.029	0.029	0.024	0.023	0.02	0.018	0.015	0.04	0.035	0.031	0.027	0.024	0.022	0.019	0.016	0.014	0.017	0.012
744	0.043	0.038	0.034	0.03	0.027	0.026	0.023	0.021	0.02	0.018	0.017	0.04	0.04	0.036	0.032	0.033	0.032	0.033	0.03	0.03	0.027	0.025	0.04	0.041	0.032	0.032	0.029	0.028	0.024	0.022	0.02	0.017	0.015	0.039	0.035	0.03	0.027	0.024	0.021	0.019	0.016	0.014	0.016	0.012
745	0.042	0.037	0.033	0.029	0.027	0.025	0.023	0.021	0.019	0.018	0.016	0.039	0.039	0.035	0.031	0.032	0.031	0.032	0.029	0.029	0.026	0.024	0.04	0.04	0.031	0.031	0.028	0.027	0.023	0.022	0.019	0.017	0.014	0.039	0.034	0.03	0.026	0.023	0.021	0.018	0.015	0.014	0.016	0.012
746	0.041	0.036	0.032	0.028	0.026	0.025	0.022	0.02	0.019	0.017	0.016	0.038	0.038	0.034	0.03	0.031	0.03	0.031	0.028	0.028	0.025	0.024	0.039	0.039	0.03	0.03	0.027	0.026	0.022	0.021	0.019	0.016	0.014	0.038	0.033	0.029	0.025	0.022	0.02	0.018	0.015	0.013	0.016	0.011
747	0.04	0.035	0.031	0.027	0.025	0.024	0.021	0.019	0.018	0.016	0.015	0.037	0.037	0.033	0.029	0.03	0.029	0.03	0.027	0.027	0.024	0.023	0.038	0.038	0.029	0.029	0.026	0.026	0.022	0.02	0.018	0.015	0.013	0.037	0.032	0.028	0.024	0.022	0.02	0.017	0.014	0.013	0.015	0.011
748	0.039	0.034	0.03	0.026	0.024	0.023	0.02	0.018	0.018	0.016	0.015	0.036	0.036	0.032	0.028	0.029	0.028	0.029	0.026	0.026	0.023	0.022	0.037	0.037	0.028	0.028	0.025	0.025	0.021	0.02	0.017	0.015	0.013	0.036	0.031	0.027	0.023	0.021	0.019	0.016	0.014	0.012	0.015	0.01
749	0.038	0.033	0.029	0.026	0.023	0.022	0.02	0.018	0.017	0.015	0.014	0.035	0.035	0.031	0.027	0.028	0.027	0.028	0.025	0.025	0.022	0.021	0.035	0.036	0.027	0.027	0.024	0.024	0.02	0.019	0.017	0.014	0.012	0.035	0.03	0.026	0.023	0.02	0.018	0.016	0.013	0.012	0.014	0.01
750	0.037	0.032	0.028	0.025	0.022	0.021	0.019	0.017	0.016	0.014	0.013	0.034	0.034	0.03	0.026	0.027	0.026	0.027	0.024	0.024	0.021	0.02	0.034	0.034	0.026	0.026	0.023	0.023	0.019	0.018	0.016	0.014	0.012	0.033	0.029	0.025	0.022	0.019	0.017	0.015	0.013	0.011	0.014	0.009
751	0.035	0.03	0.027	0.023	0.021	0.02	0.018	0.016	0.015	0.014	0.013	0.032	0.032	0.029	0.025	0.026	0.025	0.026	0.023	0.023	0.02	0.019	0.033	0.033	0.025	0.025	0.022	0.022	0.018	0.017	0.015	0.013	0.011	0.032	0.027	0.024	0.021	0.018	0.016	0.014	0.012	0.01	0.013	0.009
752	0.034	0.029	0.026	0.022	0.02	0.02	0.017	0.016	0.015	0.013	0.012	0.031	0.031	0.027	0.024	0.024	0.024	0.024	0.022	0.022	0.019	0.018	0.031	0.032	0.024	0.024	0.021	0.021	0.018	0.017	0.015	0.012	0.011	0.03	0.026	0.023	0.02	0.017	0.016	0.014	0.011	0.01	0.013	0.009
[truncated: 148 more rows]

## Sheet: EG5 4-5
Wavelength nm.	MW_EG5_DMF_1mhz_3w_burst_spektroduzazakr_1min_nowe_seria4_t0 - RawData	MW_EG5_DMF_1mhz_3w_burst_spektroduzazakr_1min_nowe_seria4_t1 - RawData	MW_EG5_DMF_1mhz_3w_burst_spektroduzazakr_1min_nowe_seria4_t2 - RawData	MW_EG5_DMF_1mhz_3w_burst_spektroduzazakr_1min_nowe_seria4_t3 - RawData	MW_EG5_DMF_1mhz_3w_burst_spektroduzazakr_1min_nowe_seria4_t4 - RawData	MW_EG5_DMF_1mhz_3w_burst_spektroduzazakr_1min_nowe_seria4_t5 - RawData	MW_EG5_DMF_1mhz_3w_burst_spektroduzazakr_1min_nowe_seria4_t6 - RawData	MW_EG5_DMF_1mhz_3w_burst_spektroduzazakr_1min_nowe_seria4_t7 - RawData	MW_EG5_DMF_1mhz_3w_burst_spektroduzazakr_1min_nowe_seria4_t8 - RawData	MW_EG5_DMF_1mhz_3w_burst_spektroduzazakr_1min_nowe_seria4_t9 - RawData	MW_EG5_DMF_1mhz_3w_burst_spektroduzazakr_1min_nowe_seria4_t10 - RawData	MW_EG5_DMF_1mhz_3w_burst_spektroduzazakr_1min_nowe_seria5_t0 - RawData	MW_EG5_DMF_1mhz_3w_burst_spektroduzazakr_1min_nowe_seria5_t1 - RawData	MW_EG5_DMF_1mhz_3w_burst_spektroduzazakr_1min_nowe_seria5_t2 - RawData	MW_EG5_DMF_1mhz_3w_burst_spektroduzazakr_1min_nowe_seria5_t3 - RawData	MW_EG5_DMF_1mhz_3w_burst_spektroduzazakr_1min_nowe_seria5_t4 - RawData	MW_EG5_DMF_1mhz_3w_burst_spektroduzazakr_1min_nowe_seria5_t5 - RawData	MW_EG5_DMF_1mhz_3w_burst_spektroduzazakr_1min_nowe_seria5_t6 - RawData	MW_EG5_DMF_1mhz_3w_burst_spektroduzazakr_1min_nowe_seria5_t7 - RawData	MW_EG5_DMF_1mhz_3w_burst_spektroduzazakr_1min_nowe_seria5_t8 - RawData	MW_EG5_DMF_1mhz_3w_burst_spektroduzazakr_1min_nowe_seria5_t9 - RawData	MW_EG5_DMF_1mhz_3w_burst_spektroduzazakr_1min_nowe_seria5_t10 - RawData
[truncated: 701 more rows]

[truncated: 2 more sheets: Maksima, Widma uśrednione]
